# Supplementary material for: Temporal Profiling of Host Proteome against Different M. tuberculosis Strains Reveals Delayed Epigenetic Orchestration
Source: Microorganisms. 2023 Dec 16;11(12):2998. doi: 10.3390/microorganisms11122998 (PMC10745383; doi:10.3390/microorganisms11122998)
Supplement: Supplementary file 1 [file microorganisms-11-02998-s001.zip › Table S1.xlsx]

## Sheet: SWATH_all 
Accession	Protein name	UI_6HRS_1	UI_6HRS_2	UI_6HRS_3	UI_18HRS_1	UI_18HRS_2	UI_18HRS_3	UI_30HRS_1	UI_30HRS_2	UI_30HRS_3	UI_42HRS_1	UI_42HRS_2	UI_42HRS_3	RA_6HRS_1	RA_6HRS_2	RA_6HRS_3	RA_18HRS_1	RA_18HRS_2	RA_18HRS_3	RA_30HRS_1	RA_30HRS_2	RA_30HRS_3	RA_42HRS_1	RA_42HRS_2	RA_42HRS_3	RV_6HRS_1	RV_6HRS_2	RV_6HRS_3	RV_18HRS_1	RV_18HRS_2	RV_18HRS_3	RV_30HRS_1	RV_30HRS_2	RV_30HRS_3	RV_42HRS_1	RV_42HRS_2	RV_42HRS_3	BND_6HRS_1	BND_6HRS_2	BND_6HRS_3	BND_18HRS_1	BND_18HRS_2	BND_18HRS_3	BND_30HRS_1	BND_30HRS_2	BND_30HRS_3	BND_42HRS_1	BND_42HRS_2	BND_42HRS_3
A0A024R1R8	Translation machinery-associated protein 7B	326.583	314.312	288.049	364.41	373.636	320.812	234.696	243.536	222.107	294.874	295.809	286.737	340.255	332.118	309.803	342.894	351.578	343.977	334.587	287.151	278.824	351.558	342.115	320.688	324.73	320.09	310.055	316.475	277.304	265.423	247.686	231.654	232.453	303.208	257.741	247.489	315.084	307.002	295.958	310.817	281.756	289.236	224.696	214.583	209.271	339.019	349.6	364.483
A0FGR8	Extended synaptotagmin-2	44.7986	41.3412	40.0977	62.6301	46.2452	45.2614	43.132	44.3021	38.3428	61.8598	40.6696	39.1256	22.1298	27.4234	23.6838	50.7912	54.5693	49.9317	59.6806	48.217	42.1606	25.6064	20.1369	22.448	60.1095	56.3761	57.5556	54.3672	55.2276	69.9045	64.0918	62.179	49.1682	47.5037	59.3644	51.9411	47.8968	49.1916	43.5723	55.6167	48.6672	54.2642	52.651	57.8399	50.626	40.6955	37.612	30.1304
A5A3E0	POTE ankyrin domain family member F	4343.27	1581.62	1185.02	4493.27	5285.08	2406.36	4982.91	4017.24	3197.14	4372.99	2453.45	3638.04	5074.96	4255.55	4561.58	4437.57	2404.83	2962.59	32.385	Filtered	Filtered	3658.24	Filtered	3162.5	5681.83	3194.78	1780.49	4126.89	Filtered	Filtered	1707.03	28.7232	39.6646	2866.67	25.1355	Filtered	3943.84	Filtered	136.111	4916.18	2094.42	552.384	1030.45	Filtered	207.403	Filtered	46.695	Filtered
A6NC05	Glutaredoxin-like protein C5orf63	3347.26	3103.8	3012.01	4932.02	5474.98	4995.92	2103	1756.86	1989.92	2390.72	2330.16	2362.07	1686.37	1764.45	1488.4	1164.75	1159.26	1339.72	2786.47	2533.83	3283.08	2898.2	2690.23	2758.87	3662.68	3013.65	2932.52	2218.01	3106.65	3821.04	1857.59	1679.17	1738.24	Filtered	2665.09	2921.77	4540.64	4098.94	4126.31	1031.62	890.057	761.879	3620.13	3679.2	3667.21	1326.67	Filtered	Filtered
A6NCW0	Ubiquitin carboxyl-terminal hydrolase 17-like protein 3	1164.07	1190.34	1142.14	1309.65	1330.09	1375.47	1631.27	1765.6	1805.74	2923.79	3129.21	3238.24	1414.83	1420.55	1509.97	1924.1	2004.95	1983.05	1593.56	1634.3	1667.99	3534.95	3630.92	3475.69	1035.94	1121.83	1058.24	1934.57	2240.31	2270.49	2515.21	2822.32	2726.31	3793.83	4241.73	4513.9	1074.25	1227.26	1200.01	1939.16	1987.75	1982.03	1761.32	1860.67	1767.32	4530.01	4590.63	4991.69
A6NI72	Putative neutrophil cytosol factor 1B	90.4415	98.5034	101.36	96.1512	91.7589	103.302	98.0758	104.584	103.181	89.356	82.752	84.1614	100.543	108.177	110.767	91.873	96.6501	100.903	142.464	161.112	182.731	49.4479	55.3843	51.342	92.9837	96.6387	100.818	81.5647	77.5632	92.1605	97.4706	103.476	96.6327	55.8531	125.443	108.011	105.064	116.122	112.896	80.5194	81.5004	68.1847	84.5107	92.5724	87.4634	45.9525	46.4689	47.5939
A6NKT7	RanBP2-like and GRIP domain-containing protein 3	24.107	22.7691	20.1366	34.6921	26.8174	22.3319	21.4168	20.0127	20.456	21.4707	18.9813	18.6442	19.4108	12.0142	18.9031	21.8661	19.4331	17.8289	26.813	22.5931	29.1523	Filtered	Filtered	Filtered	23.5048	20.8228	19.1862	21.6646	22.1649	Filtered	24.0781	21.1035	23.8548	Filtered	Filtered	Filtered	26.6861	19.2777	26.089	21.2706	17.8994	22.6362	31.1523	29.8614	29.7551	Filtered	Filtered	Filtered
A8MWD9	Putative small nuclear ribonucleoprotein G-like protein 15	Filtered	Filtered	4.12227	Filtered	2.57464	Filtered	22.2836	24.2542	21.0244	Filtered	Filtered	Filtered	44.2074	44.3472	39.4719	6.40439	9.81295	10.7005	Filtered	Filtered	Filtered	Filtered	Filtered	Filtered	Filtered	Filtered	Filtered	Filtered	Filtered	Filtered	Filtered	Filtered	Filtered	Filtered	Filtered	Filtered	Filtered	Filtered	Filtered	Filtered	Filtered	Filtered	Filtered	Filtered	Filtered	Filtered	Filtered	Filtered
B0I1T2	Unconventional myosin-Ig	2.17869	Filtered	Filtered	Filtered	Filtered	Filtered	Filtered	Filtered	Filtered	Filtered	Filtered	Filtered	Filtered	Filtered	Filtered	Filtered	Filtered	Filtered	Filtered	Filtered	Filtered	Filtered	Filtered	Filtered	Filtered	Filtered	Filtered	Filtered	Filtered	Filtered	Filtered	Filtered	Filtered	Filtered	Filtered	Filtered	Filtered	Filtered	Filtered	Filtered	Filtered	Filtered	Filtered	Filtered	Filtered	Filtered	Filtered	Filtered
E9PAV3	Nascent polypeptide-associated complex subunit alpha, muscle-specific form	147.508	137.491	136.999	175.149	156.862	171.513	91.2111	91.7201	94.506	63.3838	57.9329	58.0362	98.1428	96.0404	93.8391	176.353	167.808	163.126	115.001	116.199	122.093	108.467	114.534	107.337	126.295	119.029	112.285	130.081	178.465	195.387	105.388	94.1511	94.99	150.293	93.1464	118.027	121.49	125.027	128.703	117.007	116.989	121.48	103.49	104.762	94.6283	120.888	114.724	106.491
G2XKQ0	Small ubiquitin-related modifier 5	101.865	98.2869	97.8898	40.4098	71.7744	63.7982	70.6353	63.1345	70.4968	Filtered	Filtered	Filtered	106.043	102.295	95.3936	154.112	143.135	155.95	Filtered	Filtered	Filtered	50.6976	56.5595	57.6862	135.262	135.644	148.655	23.0693	Filtered	Filtered	48.2259	38.3739	45.9756	39.5475	35.3593	47.7853	31.1503	Filtered	44.7304	66.1101	73.7022	Filtered	43.1422	29.3287	36.3781	Filtered	Filtered	Filtered
O00161	Synaptosomal-associated protein 23	23.1332	22.0463	22.872	26.7635	18.3013	14.962	10.3511	11.0767	15.4837	6.22281	7.38971	9.74679	30.8866	21.9356	22.4695	13.8157	17.7983	13.602	12.5563	20.6687	22.4526	12.7485	16.2532	9.71109	21.3845	13.0882	15.8433	16.3822	16.3566	12.0471	15.9436	Filtered	25.4857	Filtered	Filtered	Filtered	16.5223	18.7995	18.2323	16.2437	20.1042	20.5306	17.7612	23.3878	18.1627	16.4989	18.4487	5.94873
O00170	AH receptor-interacting protein	53.3322	53.8452	51.7211	107.476	51.4206	91.5731	49.2622	54.1503	57.838	94.9122	121.595	108.944	57.3371	58.9049	55.7085	82.7545	55.9073	51.993	139.183	144.158	214.359	31.3187	44.4711	34.6358	41.4974	60.6675	89.8273	95.7774	113.996	99.4212	87.034	90.2185	91.7561	Filtered	50.5891	Filtered	81.7525	114.494	92.7004	81.0486	85.6883	87.3889	85.321	102.563	95.2118	37.0264	37.507	37.673
O00182	Galectin-9	86.9079	85.3439	84.6733	72.8242	62.74	66.947	52.4541	57.693	52.255	120.044	133.879	113.282	83.0438	87.7436	88.1122	46.2792	43.374	44.8479	42.6313	45.3417	44.4535	42.3652	50.9387	49.893	77.7719	73.7674	73.7458	56.2697	53.1197	49.7099	51.1592	48.8096	47.3707	52.098	47.55	56.6185	87.8009	91.9156	90.3327	48.3	51.0406	48.7669	52.7425	51.6801	53.094	48.1998	49.7929	49.0531
O00193	Small acidic protein	14.7307	17.0753	19.5229	16.5571	8.98683	15.5917	18.7774	12.1314	16.9867	12.3552	8.63765	12.6402	25.8536	20.1629	28.9234	3.89166	2.91549	8.44218	8.05331	7.7283	8.75003	7.64425	5.72774	5.37891	13.369	16.8044	17.2834	6.1854	5.14704	Filtered	8.68143	11.002	11.6579	12.0109	Filtered	Filtered	14.23	13.3469	9.21821	11.342	7.72437	10.6346	8.63547	8.31905	8.73588	8.92819	Filtered	Filtered
O00231	26S proteasome non-ATPase regulatory subunit 11	55.3569	54.1646	54.1635	48.6918	46.2388	47.2496	48.5264	48.8541	43.3446	53.654	51.8544	52.8469	47.7499	48.0193	46.147	42.8701	40.0658	37.5057	62.9499	66.3864	68.145	51.0533	47.7865	46.7788	52.6865	52.925	53.6529	58.2831	55.1073	52.9419	50.9996	57.9637	53.2887	63.1569	49.0799	54.1684	48.9796	52.5628	54.1663	50.105	55.8145	63.4165	61.7546	64.7488	63.3271	61.6864	48.8374	49.8126
O00232	26S proteasome non-ATPase regulatory subunit 12	30.4954	32.6174	31.5014	24.9395	22.7274	26.7476	32.0309	34.6417	32.3429	22.045	15.2536	17.244	21.7041	29.0814	25.4328	27.1423	26.2528	27.1917	40.31	42.4499	43.0269	22.8889	14.4699	12.8493	30.2021	40.0471	35.4617	23.9006	29.391	19.2488	20.0868	32.2706	23.1348	13.3675	14.9071	12.4834	22.548	27.0406	27.5308	17.4056	19.0964	18.7077	19.3289	20.0247	26.9795	21.0417	19.0561	10.9083
O00244	Copper transport protein ATOX1	178.383	175.382	177.303	175.613	171.388	164.939	195.192	183.166	179.738	250.121	246.191	237.802	130.388	121.558	122.887	201.663	208.218	203.535	210.714	228.418	227.45	225.469	205.485	207.358	138.523	138.669	133.125	163.628	160.311	153.361	184.517	197.027	191.28	157.922	163.375	262.82	128.614	110.172	137.806	148.748	158.249	145.669	168.894	157.116	159.687	166.071	137.494	154.457
O00299	Chloride intracellular channel protein 1	761.656	757.229	690.101	960.964	843.465	939.942	683.642	755.325	739.18	831.467	962.106	933.631	646.046	653.985	667.703	821.51	866.313	833.022	1384.35	1274.98	1381.35	429.768	358.779	420.462	936.667	986.361	909.222	924.836	1001.31	1068.28	843.264	782.27	832.593	420.954	429.981	393.235	799.258	790.428	733.467	674.696	712.511	734.262	748.681	759.9	746.115	311.188	362.639	346.934
O00303	Eukaryotic translation initiation factor 3 subunit F	74.7804	72.1997	68.5177	80.0677	62.4318	70.7492	61.2853	60.5674	60.8841	79.059	76.8212	85.294	62.8344	66.3164	61.8245	62.8474	60.9612	54.0549	80.0177	79.3436	86.6573	74.8314	84.8726	78.4332	60.717	65.5461	68.9893	62.617	60.8129	62.3121	75.7994	89.2031	72.2215	76.0766	77.4364	76.4604	75.8584	68.0027	68.8419	65.1014	76.6655	78.084	67.9582	78.9218	71.1791	103.834	91.3934	94.3756
O00410	Importin-5	18.7603	15.7526	16.4874	31.9686	29.5696	35.4486	19.0198	31.5339	28.6854	33.079	33.4904	31.62	37.5323	31.1196	20.3261	16.5307	19.8167	21.8886	29.7595	36.5559	32.7409	28.6806	27.2846	23.0283	18.1543	30.3427	20.9496	26.8291	24.1442	24.1394	26.7205	21.143	22.9905	18.7126	15.3553	20.4404	35.531	33.3349	36.3671	22.472	21.1713	24.9377	27.6518	22.2863	29.3575	17.4004	22.573	20.0608
O00429	Dynamin-1-like protein	17.4138	13.0734	15.8063	14.087	16.8247	12.7173	9.98667	6.94532	6.19512	14.9162	7.75698	8.28674	8.49231	9.42909	8.94225	8.80164	13.0144	9.92228	8.22101	13.093	13.8481	7.69167	4.1655	7.67624	8.95117	8.24315	9.72088	6.48391	Filtered	Filtered	5.66462	Filtered	Filtered	Filtered	Filtered	Filtered	14.2871	13.3347	10.9094	7.99323	11.9336	4.84212	6.01277	10.8398	11.3565	11.3911	Filtered	10.3747
O00483	Cytochrome c oxidase subunit NDUFA4	80.3478	77.4993	88.1897	64.075	80.8571	69.9447	45.9079	33.1049	36.5693	33.0709	24.4584	31.4352	76.4822	76.8781	75.9361	78.0403	68.0487	65.0729	45.2559	39.9941	46.7073	38.642	30.9101	31.0512	75.012	86.193	77.2989	32.5373	45.6905	Filtered	35.3909	30.401	30.582	28.7602	30.3729	Filtered	92.7502	77.6014	75.0269	49.7684	43.2583	36.2774	32.7051	32.6876	33.1314	31.6534	29.3211	34.7839
O00487	26S proteasome non-ATPase regulatory subunit 14	28.065	29.9296	28.8086	51.6975	30.9102	28.3249	50.3637	34.4252	33.3137	73.914	77.9322	74.0094	65.3392	68.8677	65.5148	36.7565	28.9969	33.2357	75.0583	75.7568	86.0338	51.2323	48.1739	50.7941	58.6199	46.3109	46.251	52.4562	56.9922	58.7352	47.8413	52.8156	40.4633	42.7568	63.654	51.6528	81.9947	73.879	76.2668	45.634	43.6713	40.9062	56.9616	69.4684	63.0832	42.3306	Filtered	35.6657
O00541	Pescadillo homolog	29.6435	28.0379	23.2262	36.3488	30.4592	36.6421	22.0402	Filtered	Filtered	Filtered	Filtered	Filtered	24.5976	27.0162	Filtered	29.6857	33.9165	32.1355	Filtered	Filtered	Filtered	Filtered	Filtered	Filtered	31.0177	21.6708	Filtered	Filtered	Filtered	Filtered	Filtered	Filtered	Filtered	Filtered	Filtered	Filtered	Filtered	Filtered	Filtered	24.3901	28.0228	Filtered	Filtered	Filtered	Filtered	Filtered	Filtered	Filtered
O00560	Syntenin-1	151.08	148.394	146.799	153.158	185.377	189.93	161.513	137.165	125.975	118.624	129.939	138.582	186.181	176.747	175.747	205.342	191.431	203.478	120.125	130.061	114.947	173.805	174.188	160.56	159.04	166.814	177.316	231.275	240.69	208.635	222.476	217.825	220.032	296.031	302.66	306.191	170.243	156.429	158.651	184.127	184.984	181.553	117.703	127.449	123.18	203.604	220.342	195.958
O00567	Nucleolar protein 56	30.1624	17.1322	30.003	33.9548	36.5961	30.8905	32.2621	29.8806	19.1487	41.596	21.1105	43.9731	37.123	30.2191	28.8717	18.1934	23.8114	16.509	41.0029	26.0375	26.7919	12.6008	21.2429	17.342	31.6331	36.488	29.626	31.1532	27.1411	30.9213	27.1692	25.3866	28.6016	12.1667	23.8744	17.678	34.7362	35.8723	31.3134	31.14	35.1558	29.9918	36.1059	35.5166	35.6827	16.1964	20.0168	13.1024
O00571	ATP-dependent RNA helicase DDX3X	Filtered	Filtered	Filtered	Filtered	Filtered	Filtered	Filtered	Filtered	Filtered	Filtered	Filtered	Filtered	21.0868	15.4148	23.5145	Filtered	Filtered	Filtered	Filtered	Filtered	Filtered	Filtered	Filtered	Filtered	Filtered	Filtered	Filtered	Filtered	Filtered	Filtered	Filtered	Filtered	Filtered	Filtered	Filtered	Filtered	Filtered	Filtered	Filtered	Filtered	Filtered	Filtered	Filtered	Filtered	Filtered	Filtered	Filtered	Filtered
O00584	Ribonuclease T2	206.829	193.021	181.674	213.314	194.529	189.628	160.702	160.277	147.458	255.32	248.845	243.41	238.617	161.102	177.335	242.792	240.415	234.319	110.526	94.7238	123.272	416.381	378.573	405.328	294.488	276.664	248.823	274.396	386.403	428.072	243.689	225.066	242.725	444.226	520.111	414.313	219.752	200.178	213.788	275.935	252.037	275.288	204.37	201.874	195.781	348.091	322.833	497.309
O00754	Lysosomal alpha-mannosidase	26.1729	26.1294	26.1479	30.5072	26.1614	25.5382	27.051	24.9526	27.7692	17.5202	18.1449	26.3343	22.6649	22.2733	21.2732	33.3951	35.1746	35.3782	49.0544	47.405	45.3168	35.8143	26.046	24.1652	27.7087	27.9345	24.2235	40.1748	40.1755	30.2662	54.2681	51.8454	48.9291	47.016	58.5104	30.7255	39.8995	38.9839	36.8031	51.6637	43.0584	45.3961	40.3398	38.0052	40.4294	42.0488	34.0474	32.8523
O00764	Pyridoxal kinase	8.33283	9.27996	7.3338	12.5574	6.38028	5.48618	6.94587	9.29092	8.46532	18.4045	17.2861	18.7873	8.3277	7.69329	8.03028	3.18476	4.24977	4.00599	Filtered	Filtered	Filtered	Filtered	6.13807	3.91305	12.6609	2.29962	7.22621	13.0911	Filtered	Filtered	7.37644	5.71339	4.66703	Filtered	Filtered	Filtered	12.1233	10.733	6.75648	11.9471	9.71911	7.45605	11.7169	13.3089	12.9633	8.04466	Filtered	Filtered
O14602	Eukaryotic translation initiation factor 1A, Y-chromosomal	26.913	25.2154	14.3667	Filtered	Filtered	Filtered	27.075	18.5769	12.5747	Filtered	Filtered	Filtered	67.9177	55.8774	33.7207	Filtered	Filtered	Filtered	Filtered	Filtered	18.0099	41.1033	Filtered	24.8066	Filtered	22.9388	20.8838	24.8922	Filtered	Filtered	Filtered	Filtered	Filtered	Filtered	Filtered	Filtered	Filtered	26.9879	Filtered	Filtered	Filtered	25.82	Filtered	Filtered	Filtered	Filtered	Filtered	Filtered
O14618	Copper chaperone for superoxide dismutase	44.8732	54.6793	51.7132	51.8818	58.5223	46.1308	42.9213	49.8298	49.9721	67.1581	63.7023	58.8571	35.1093	33.0572	28.9607	46.0159	41.3679	47.4809	68.0793	65.8926	58.2436	32.4201	36.427	39.3105	36.3248	46.6456	43.4308	63.4381	38.9014	44.2463	49.7101	55.6922	55.1171	21.3201	27.3238	20.6201	48.4226	37.9419	48.4222	43.0792	39.5363	43.0708	42.7464	43.6908	46.6532	43.0243	28.4804	26.7116
O14737	Programmed cell death protein 5	23.5974	28.8398	21.5882	24.4803	23.2586	25.5924	18.6652	23.0059	24.7612	14.8527	12.7344	13.5089	30.8249	26.2196	26.0941	26.8347	25.9444	29.4212	Filtered	Filtered	Filtered	34.3657	25.5249	31.8354	18.3717	30.8777	32.1357	13.1648	Filtered	Filtered	51.6007	47.4689	90.5442	16.7916	86.8271	93.8471	20.3584	16.8462	20.8377	29.9239	48.3308	48.204	32.7288	37.3566	37.6879	18.5659	42.9651	42.1881
O14773	Tripeptidyl-peptidase 1	Filtered	Filtered	Filtered	Filtered	Filtered	Filtered	Filtered	Filtered	Filtered	Filtered	Filtered	Filtered	29.0677	21.968	24.4722	Filtered	Filtered	Filtered	Filtered	Filtered	Filtered	Filtered	Filtered	Filtered	Filtered	Filtered	Filtered	Filtered	Filtered	Filtered	Filtered	Filtered	Filtered	Filtered	Filtered	Filtered	Filtered	Filtered	Filtered	Filtered	Filtered	Filtered	Filtered	Filtered	Filtered	Filtered	Filtered	Filtered
O14818	Proteasome subunit alpha type-7	327.003	318.137	309.432	231.054	202.786	216.085	303.287	299.295	307.253	411.352	415.725	398.268	392.652	373.555	372.179	241.639	235.315	241.766	353.007	352.596	356.478	544.072	536.952	544.231	311.666	321.408	319.318	358.332	334.381	338.127	302.924	309.945	319.446	481.943	462.217	461.913	339.556	320.289	329.872	348.865	354.044	338.931	363.605	322.703	334.987	373.444	404.581	367.519
O14828	Secretory carrier-associated membrane protein 3	13.9729	Filtered	17.8053	Filtered	Filtered	Filtered	25.2954	Filtered	Filtered	Filtered	Filtered	Filtered	37.6168	38.5886	31.4729	Filtered	Filtered	Filtered	Filtered	Filtered	Filtered	Filtered	Filtered	Filtered	Filtered	Filtered	Filtered	Filtered	Filtered	Filtered	Filtered	Filtered	Filtered	Filtered	Filtered	Filtered	Filtered	Filtered	Filtered	Filtered	Filtered	Filtered	Filtered	Filtered	Filtered	Filtered	Filtered	Filtered
O14879	Interferon-induced protein with tetratricopeptide repeats 3	84.4906	81.0038	83.6981	126.802	123.832	127.538	104.659	113.277	111.301	99.4481	109.264	106.51	66.2179	73.2511	72.5564	112.561	121.806	120.261	139.103	143.031	149.323	33.0215	34.5647	39.4699	44.9421	40.8263	45.5904	99.0453	99.3298	96.6449	100.7	95.5406	95.3341	34.8344	65.9052	39.9146	83.9289	87.7411	84.7479	127.822	120.255	120.064	112.71	130.111	129.471	36.6893	39.7891	37.1452
O14929	Histone acetyltransferase type B catalytic subunit	21.3277	21.0152	23.1602	26.8597	20.849	19.6979	11.1165	10.8006	9.55575	15.261	12.8042	14.6369	23.5636	22.5478	20.3681	20.6387	17.8453	16.4269	15.3522	12.9875	18.9377	4.45083	4.94704	5.81553	26.7434	23.3041	21.1649	9.24225	12.6209	11.7509	10.1243	10.5563	Filtered	Filtered	Filtered	Filtered	25.0965	24.4926	26.5467	10.9639	14.8456	12.3314	8.35806	7.20889	7.87677	Filtered	Filtered	Filtered
O14950	Myosin regulatory light chain 12B	415.749	404.234	414.081	439.432	443.019	477.592	419.705	436.319	443.598	416.97	436.274	442.285	417.286	386.473	416.173	402.141	408.338	381.917	456.733	469.657	509.277	830.657	825.577	826.864	447.707	455.197	451.112	476.358	452.277	474.402	351.315	354.245	355.576	841.09	848.673	840.797	373.569	394.547	402.109	432.794	451.946	424.749	437.176	439.547	430.924	892.668	955.179	973.23
O14979	Heterogeneous nuclear ribonucleoprotein D-like	131.106	126.383	132.009	142.062	150.108	133.449	176.961	169.617	185.896	149.729	147.374	153.237	136.614	112.3	116.778	255.25	218.701	225.454	230.663	237.4	222.594	127.788	103.819	103.99	169.296	153.263	177.81	197.527	199.23	195.475	223.614	216.823	210.546	117.812	133.736	158.119	142.564	136.923	136.14	251.758	240.941	245.577	175.057	185.792	172.984	132.745	149.603	140.079
O14980	Exportin-1	28.6759	13.4225	14.278	15.1959	13.7728	11.9503	13.7107	11.2967	11.5986	27.2962	24.8395	21.2766	26.4363	17.8172	20.9847	4.91059	3.2625	7.58498	17.1095	24.549	15.635	11.4787	16.8917	15.7022	8.15495	18.3107	13.5442	8.24097	5.1369	11.9091	10.2334	9.53959	11.8234	21.4191	17.3736	Filtered	18.617	21.0518	16.4152	6.8818	11.217	10.4694	14.8223	16.3315	17.1863	Filtered	18.0624	Filtered
O15127	Secretory carrier-associated membrane protein 2	10.7051	18.7559	19.9135	Filtered	Filtered	Filtered	23.0933	27.6599	20.5584	Filtered	Filtered	Filtered	35.417	41.2659	43.1004	Filtered	Filtered	Filtered	Filtered	Filtered	Filtered	Filtered	Filtered	Filtered	15.0236	25.056	41.653	Filtered	Filtered	Filtered	Filtered	Filtered	Filtered	Filtered	Filtered	Filtered	Filtered	Filtered	Filtered	Filtered	Filtered	Filtered	Filtered	Filtered	Filtered	Filtered	Filtered	Filtered
O15143	Actin-related protein 2/3 complex subunit 1B	169.535	158.004	151.383	186.769	158.443	159.464	174.57	170.019	164.458	154.642	162.82	169.608	155.677	150.574	165.677	224.884	229.798	217.763	234.084	246.467	255.781	174.802	205.563	213.896	166.566	151.004	158.905	168.54	162.255	163.66	180.274	170.026	172.861	349.728	178.672	173.033	153.9	154.753	162.78	220.144	202.908	227.302	179.178	163.106	167.149	263.821	442.326	293.248
O15144	Actin-related protein 2/3 complex subunit 2	158.954	160.022	156.383	187.899	207.926	222.288	161.386	154.336	167.53	243.845	263.951	255.838	224.447	215.36	219.748	179.419	168.225	175.351	126.448	128.309	126.409	199.871	199.967	201.198	165.933	170.401	173.814	109.453	112.946	97.9529	88.9505	106.361	90.3572	159.498	144.626	154.006	147.793	143.857	166.26	142.458	134.529	136.454	106.367	112.374	108.573	138.409	160.126	147.363
O15145	Actin-related protein 2/3 complex subunit 3	490.144	494.145	340.724	455.212	484.435	495.568	308.513	360.124	339.461	524.317	566.305	589.791	312.63	307.801	290.72	693.516	463.634	469.959	377.931	494.242	407.323	559.08	563.224	537.901	551.761	532.988	368.061	354.056	367.133	262.699	401.488	418.347	433.506	398.453	373.147	388.542	435.035	403.958	409.547	500.069	501.776	481.761	392.26	383.837	367.427	526.131	571.751	656.132
O15212	Prefoldin subunit 6	32.8402	34.2586	34.1758	24.2164	23.4331	15.7297	22.3624	23.4518	22.6004	24.0572	21.4221	24.9284	20.768	19.8105	20.0214	26.2821	18.3403	25.4468	Filtered	Filtered	11.8081	13.6775	26.9893	26.9048	32.1373	28.3922	25.2477	17.5478	13.0173	8.97956	29.2376	21.7372	22.1241	Filtered	14.4528	12.2652	33.7428	28.3201	26.5226	36.2032	27.5379	30.5673	28.4378	30.6102	32.3723	42.043	35.8648	37.3359
O15260	Surfeit locus protein 4	120.467	132.62	134.609	128.225	139.419	141.826	158.076	138.849	141.802	221.78	213.058	241.011	136.826	140.15	138.406	146.189	155.485	147.146	135.278	144.303	113.46	218.819	161.874	204.356	114.789	126.116	136.668	113.909	75.6287	61.2886	52.5116	57.4618	50.4957	133.319	121.223	125.748	93.3652	102.306	96.5611	99.8087	85.936	90.959	90.3487	89.0843	87.6036	126.43	137.842	129.396
O15347	High mobility group protein B3	125.154	132.406	139.141	136.934	128.384	128.399	115.132	122.837	119.254	101.847	110.469	109.372	112.593	121.487	115.599	131.023	154.048	128.159	154.323	153.503	149.791	175.311	181.373	179.793	188.094	191.188	160.557	197.864	159.214	181.581	128.167	140.177	134.749	134.097	137.7	151.797	136.877	150.539	148.969	172.534	151.962	154.548	151.812	134.82	143.273	162.135	163.423	155.232
O15355	Protein phosphatase 1G	47.5265	30.6144	25.2132	37.3559	36.0483	37.9363	47.7733	25.7537	23.778	32.2724	32.7005	33.932	25.9719	21.902	26.3629	34.4445	32.6107	29.0185	53.6642	53.7055	21.2021	24.4627	19.8847	26.3791	43.0939	23.2355	21.0231	31.6689	16.92	20.2445	21.6395	22.3007	20.3498	14.2542	15.3628	Filtered	39.9473	23.9891	33.1392	31.2171	28.3196	24.3351	26.3701	22.3725	23.2563	21.8123	27.0956	26.7364
O15371	Eukaryotic translation initiation factor 3 subunit D	34.8721	40.9982	42.9897	33.2347	32.1728	40.3344	46.2361	59.8851	44.5109	68.9682	75.4867	75.0293	70.5686	70.678	74.3046	26.1642	33.3821	26.5647	57.604	58.3399	45.8992	35.6355	31.0082	30.6371	35.9135	42.2919	51.0755	33.5587	41.908	15.9366	50.5586	42.133	42.3773	39.7772	42.8312	49.2599	45.11	46.0045	42.3033	42.0641	41.0201	43.7078	52.9926	56.7898	70.4202	47.8432	42.7759	58.0684
O15372	Eukaryotic translation initiation factor 3 subunit H	Filtered	30.9839	28.4861	32.0298	33.1519	27.6491	28.0237	Filtered	31.251	47.7833	Filtered	Filtered	46.274	43.1305	42.5668	11.0487	16.2324	12.422	Filtered	Filtered	Filtered	46.6145	Filtered	49.7008	Filtered	Filtered	Filtered	Filtered	29.918	Filtered	Filtered	Filtered	Filtered	Filtered	Filtered	Filtered	Filtered	Filtered	Filtered	Filtered	Filtered	Filtered	Filtered	Filtered	19.6492	Filtered	Filtered	Filtered
O15427	Monocarboxylate transporter 4	221.981	226.251	189.738	191.352	207.588	190.047	260.64	271.627	236.239	203.489	231.914	225.376	207.839	218.356	210.266	222.881	227.6	213.895	268.472	271.172	288.844	405.529	393.343	391.044	240.244	232.117	229.225	353.002	341.469	354.913	286.388	252.795	280.937	447.454	433.712	415.302	258.849	245.769	255.016	261.978	281.431	266.631	331.262	378.153	335.829	295.613	340.013	309.525
O15479	Melanoma-associated antigen B2	63.9439	64.2788	59.1077	54.4289	58.5209	51.4011	27.0739	28.6108	26.8095	8.67978	14.23	15.8004	31.2062	27.2082	26.0083	47.134	44.216	47.4538	32.1255	32.5763	30.9544	14.1409	14.8679	14.2523	56.2705	48.7303	49.872	32.6535	25.7283	22.4822	26.593	32.0845	28.1372	Filtered	Filtered	10.9944	46.7852	50.1922	44.4067	33.1259	38.0457	36.2215	33.04	35.8465	35.6844	11.9574	13.2166	18.6301
O15511	Actin-related protein 2/3 complex subunit 5	361.612	356.254	340.165	425.575	402.828	407.057	256.168	248.257	240.138	366.303	384.146	384.852	242.158	240.427	251.054	369.178	374.544	355.242	286.848	290.414	311.052	375.657	371.133	370.389	297.701	297.587	308.308	228.593	250.78	274.136	200.141	208.603	194.121	226.579	194.024	208.612	280.877	302.853	300.136	247.937	263.556	264.951	223.893	231.45	220.571	275.066	271.966	277.476
O15523	ATP-dependent RNA helicase DDX3Y	168.493	157.1	161.385	195.511	222.941	215.539	157.957	141.287	139.488	213.703	202.205	202.839	193.214	170.042	163.111	211.405	202.372	212.429	149.217	144.413	168.99	52.69	47.3624	147.54	199.65	193.159	188.086	141.413	145.353	166.219	120.843	119.662	139.493	54.5352	54.6032	36.3234	164.201	159.773	170.032	160.256	158.446	158.396	100.696	101.244	100.521	40.545	52.0464	46.8339
O43143	ATP-dependent RNA helicase DHX15	124.777	126.232	119.93	129.465	122.055	130.261	119.17	115.816	109.499	137.134	129.934	135.948	123.878	118.781	126.919	114.06	123.6	124.597	151.213	141.245	138.064	91.9544	64.5779	71.8163	150.094	116.787	128.74	140.969	91.1838	116.418	121.979	123.945	111.013	72.6871	66.2994	76.6787	132.771	133.108	125.042	86.0628	125.005	123.287	91.7623	89.9201	102.52	62.5272	60.9797	79.0603
O43169	Cytochrome b5 type B	Filtered	1.83363	2.39364	1.04691	Filtered	Filtered	Filtered	Filtered	2.33543	Filtered	1.72402	Filtered	45.5486	47.3755	46.2378	2.05599	Filtered	Filtered	Filtered	Filtered	Filtered	Filtered	Filtered	Filtered	Filtered	2.36217	2.52471	Filtered	Filtered	Filtered	Filtered	Filtered	Filtered	Filtered	Filtered	Filtered	Filtered	Filtered	Filtered	Filtered	Filtered	Filtered	Filtered	Filtered	Filtered	Filtered	Filtered	Filtered
O43175	D-3-phosphoglycerate dehydrogenase	116.698	100.011	101.127	85.5922	75.302	83.8951	75.219	78.2268	74.4793	74.4898	73.778	72.0906	71.4026	71.8888	66.9169	74.6496	81.1107	67.4466	94.3208	83.3549	99.053	28.0647	29.3409	26.1355	124.841	123.447	109.758	97.7172	98.6805	108.077	94.8291	91.084	83.5594	43.2049	103.547	74.5506	107.642	94.6838	102.538	95.1	96.7227	93.3588	99.3961	98.0523	103.928	34.069	46.0531	35.8148
O43242	26S proteasome non-ATPase regulatory subunit 3	69.3886	67.995	62.5299	76.9066	75.6996	71.3377	68.1693	73.2277	70.7346	94.4693	91.5808	91.7437	72.4718	76.4392	75.2805	59.1287	63.8586	65.1282	110.349	111.233	107.701	110.675	105.3	116.573	74.8453	74.5379	72.4776	99.6367	90.9035	81.075	88.1521	81.3537	86.9934	132.636	128.063	147.348	76.9825	77.2495	70.1435	73.7584	79.6502	85.4271	91.8386	91.5145	101.479	112.203	105.103	104.224
O43252	Bifunctional 3'-phosphoadenosine 5'-phosphosulfate synthase 1	64.623	73.6438	61.67	91.9956	109.591	93.7986	96.1485	91.6953	94.9621	107.55	122.284	111.84	45.5656	45.3168	49.6997	101.152	89.5335	87.5331	112.895	104.243	111.808	37.8736	56.2214	42.3807	49.2404	42.0429	40.112	73.2687	85.8285	87.2957	99.0702	95.1997	92.481	41.8039	54.5543	44.3442	92.708	74.5192	79.6785	76.0783	90.9941	83.3338	87.6003	102.784	94.4157	54.1108	47.9891	55.8536
O43312	Protein MTSS 1	157.223	167.979	158.242	146.962	165.889	173.727	146.066	155.27	149.472	161.983	184.425	179.518	177.814	183.78	179.178	183.721	184.829	187.465	175.536	175.897	180.808	130.872	129.67	131.58	147.836	142.076	140.282	173.527	168.694	169.295	170.632	165.791	166.41	125.916	122.327	129.333	168.693	174.125	175.821	169.839	186.12	195.542	129.108	130.027	138.046	131.003	113.219	115.882
O43390	Heterogeneous nuclear ribonucleoprotein R	74.4188	76.9769	74.7666	79.2975	73.1871	87.1986	64.6332	68.7476	64.7753	74.2387	83.5025	81.0079	76.5125	73.3544	78.1578	70.7287	72.104	76.9463	58.9946	68.3186	69.2608	57.1111	65.579	61.4347	76.6491	82.73	82.8294	81.1593	59.3787	54.8686	87.9291	65.5778	37.4716	56.3323	43.8282	52.2885	84.146	72.1522	78.061	73.6221	74.0917	77.1223	63.6704	42.0083	61.5456	49.0075	52.3185	48.6895
O43396	Thioredoxin-like protein 1	125.887	119.521	124.543	146.826	143.486	140.977	87.8392	92.5275	84.0262	128.383	130.281	127.6	98.4418	96.7939	95.8374	132.085	121.638	133.146	85.7747	92.7938	85.241	94.6789	95.7942	84.7716	97.0418	96.605	100.962	64.9043	64.716	71.0202	35.0107	38.1302	37.646	56.4552	55.526	54.5802	87.2245	92.5644	87.3124	83.2401	87.9635	83.3122	61.9475	66.2759	66.2737	66.8996	62.9687	69.4591
O43399	Tumor protein D54	184.586	177.599	168.042	195.845	186.176	176.064	150.331	152.386	154.241	190.02	176.571	182.857	143.374	148.12	160.076	156.602	160.203	158.377	192.305	205.055	203.15	223.088	245.503	231.205	151.752	155.421	153.446	163.902	168.803	172.781	163.279	163.542	156.607	234.238	213.743	233.336	133.988	131.879	138.326	158.483	159.381	156.264	173.627	172.354	177.666	250.08	245.25	270.264
O43447	Peptidyl-prolyl cis-trans isomerase H	81.0113	75.5486	73.8812	72.6899	74.8775	80.3219	75.943	69.6816	80.4455	106.511	78.1012	107.585	107.581	100.182	101.737	87.0039	63.1745	82.4376	149.138	152.977	124.306	72.708	73.957	74.1162	84.8866	112.567	91.2454	88.76	80.062	70.1291	87.5952	76.2013	69.3865	97.7549	88.3376	95.3179	83.3651	96.0224	70.5292	114.088	80.3851	95.1497	92.3643	87.4961	69.5464	77.3873	57.2224	60.1436
O43488	Aflatoxin B1 aldehyde reductase member 2	66.2912	59.8401	60.5011	79.119	82.7533	66.0447	48.9066	47.5719	50.6385	37.9413	43.0269	40.2268	44.3122	45.1689	40.6226	76.4417	66.7405	69.7679	60.2596	62.2865	50.0982	66.653	62.8634	71.8212	82.6243	58.6278	60.2757	56.1946	56.7462	41.7731	48.8058	39.5631	46.4455	31.833	37.2714	40.7157	59.7907	49.5978	47.8099	55.591	43.0307	50.6144	43.6593	45.8507	43.292	48.8976	52.2458	42.4972
O43491	Band 4.1-like protein 2	63.7061	58.6307	56.1264	53.0404	49.3107	47.3692	42.4661	40.7645	43.0339	35.2803	52.3274	38.8334	43.1157	46.5942	44.6213	45.5679	43.9104	47.7482	55.314	68.9252	52.684	34.1703	27.2711	38.1938	52.6844	60.8187	58.7619	42.9611	39.2763	54.918	58.6434	59.4855	62.1708	23.6391	47.749	36.0232	54.3521	52.2871	52.0934	44.2263	41.8117	46.2904	47.3882	46.5062	44.6558	30.3624	29.3516	33.1741
O43504	Ragulator complex protein LAMTOR5	28.3845	26.9939	29.0541	30.4598	25.1841	27.0451	20.9342	23.8676	22.8999	27.2896	35.7803	36.9408	15.3973	15.9678	17.4193	28.6378	26.19	24.1568	101.975	117.67	100.46	22.4154	33.3663	38.2092	20.0559	28.3143	21.315	34.5469	31.2217	31.4672	24.4716	36.9005	36.6714	29.2988	30.8214	37.5186	21.2021	27.9204	21.2147	25.5706	15.1293	24.9586	29.6805	24.5557	22.6359	18.7506	17.7318	20.8924
O43583	Density-regulated protein	11.3436	10.4494	10.5414	12.2031	10.5074	12.6677	7.88001	8.45803	10.1469	20.5088	15.8244	14.3673	12.0794	11.3187	14.0186	4.47817	6.77868	7.79035	33.572	16.6171	19.9321	15.5811	8.33459	18.1091	Filtered	7.42369	14.7814	8.83123	Filtered	Filtered	8.3712	Filtered	6.80498	Filtered	10.5432	17.2876	7.12199	14.6085	12.1021	8.98872	12.085	10.7328	12.601	11.753	14.4161	7.80908	10.2709	12.5624
O43598	2'-deoxynucleoside 5'-phosphate N-hydrolase 1	42.4159	Filtered	Filtered	12.7035	13.819	Filtered	37.1329	40.6222	29.4606	Filtered	Filtered	Filtered	54.9081	50.969	42.3559	13.8006	Filtered	Filtered	Filtered	Filtered	Filtered	Filtered	Filtered	Filtered	Filtered	Filtered	Filtered	Filtered	Filtered	Filtered	Filtered	Filtered	Filtered	Filtered	Filtered	Filtered	Filtered	Filtered	Filtered	Filtered	Filtered	Filtered	Filtered	Filtered	Filtered	Filtered	Filtered	Filtered
O43617	Trafficking protein particle complex subunit 3	21.6944	19.0918	20.2291	Filtered	14.6644	16.4783	15.733	12.8577	Filtered	Filtered	Filtered	Filtered	18.031	15.9856	18.4891	Filtered	Filtered	Filtered	Filtered	Filtered	Filtered	Filtered	Filtered	Filtered	21.1672	15.4826	Filtered	Filtered	Filtered	Filtered	Filtered	Filtered	Filtered	Filtered	Filtered	Filtered	13.575	Filtered	Filtered	Filtered	Filtered	Filtered	Filtered	Filtered	30.773	Filtered	Filtered	Filtered
O43633	Charged multivesicular body protein 2a	27.9363	22.0401	21.6778	15.3985	17.6316	Filtered	22.3611	18.6635	18.0245	Filtered	Filtered	Filtered	21.6252	23.5191	20.8115	Filtered	Filtered	Filtered	Filtered	Filtered	Filtered	Filtered	Filtered	Filtered	22.0877	14.9183	18.5013	Filtered	Filtered	Filtered	Filtered	Filtered	Filtered	Filtered	Filtered	Filtered	Filtered	Filtered	Filtered	Filtered	Filtered	Filtered	Filtered	Filtered	Filtered	Filtered	Filtered	Filtered
O43670	BUB3-interacting and GLEBS motif-containing protein ZNF207	55.1854	34.1318	39.7551	91.1736	76.9343	76.5444	58.0525	52.1561	62.5574	36.597	35.614	43.2462	87.5556	93.365	92.4877	63.4612	69.3581	63.8308	58.9234	65.9073	64.5116	54.653	50.1606	60.202	56.6134	48.0177	49.5145	78.0291	71.0407	82.0632	60.4915	58.6703	53.6825	31.0815	30.037	30.6535	80.9951	79.261	70.4206	67.3104	74.8921	72.5258	67.4101	73.3352	58.1134	42.57	46.4017	43.1069
O43681	ATPase GET3	81.2214	62.1142	69.5597	97.3017	91.3118	95.4144	52.8797	56.0386	47.045	120.947	134.984	124.872	57.7151	67.9492	61.0607	82.5318	72.7366	71.0046	40.495	52.8779	38.2511	47.3951	28.4376	39.8083	62.0108	56.4217	60.7648	33.9861	22.1561	Filtered	Filtered	34.5863	39.186	19.745	Filtered	17.6449	64.2318	56.2271	61.8041	52.2499	57.4776	47.5354	30.5236	33.5936	31.4095	36.7135	30.0981	33.0399
O43707	Alpha-actinin-4	186.502	199.562	203.447	186.929	205.801	205.559	191.071	199.821	186.609	215.905	198.7	211.552	178.292	193.162	188.465	223.848	217.809	233.539	187.706	196.404	208.288	280.644	297.823	288.724	225.826	228.025	233.633	183.459	191.817	203.133	174.456	181.599	185.228	204.757	230.442	255.905	183.214	172.359	181.434	183.29	184.969	175.815	144.641	148.499	148.486	221.374	228.029	243.926
O43760	Synaptogyrin-2	193.086	177.267	173.323	271.452	272.025	240.822	191.545	201.62	201.577	270.805	279.358	264.009	322.032	343.436	307.994	192.545	172.971	177.886	300.484	283.354	275.097	542.706	536.278	495.79	215.474	203.193	205.074	398.021	437.091	391.825	314.493	285.751	318.456	624.946	686.19	707.139	215.371	233.359	212.362	338.046	318.175	341.294	274.015	261.294	241.75	488.663	519.97	522.814
O43768	Alpha-endosulfine	99.6304	100.131	101.045	72.3689	83.8337	81.4123	65.2256	62.0382	81.9207	50.0643	57.2117	57.9851	112.067	102.414	69.6123	76.2064	77.9892	94.6742	28.7186	38.9877	32.882	52.745	41.5508	50.9913	72.7538	65.5698	111.559	31.2395	27.6418	22.8549	32.1204	25.8405	37.423	41.4359	33.5096	44.9812	34.9742	61.2547	35.6771	55.3595	73.3346	73.7819	23.9472	22.3894	30.1527	37.5832	41.7378	46.0394
O43776	Asparagine--tRNA ligase, cytoplasmic	24.1277	28.6559	28.4624	19.5229	23.4035	19.3382	26.7245	28.049	30.8624	36.692	43.5637	46.5262	36.834	37.8986	34.2824	19.1095	21.9798	29.4192	Filtered	Filtered	Filtered	20.4852	15.6835	19.7212	19.1636	24.3039	28.5924	21.1857	Filtered	27.3939	17.4761	16.8328	19.6239	Filtered	Filtered	Filtered	29.3919	30.295	25.245	24.6353	20.4737	28.829	22.3411	27.9597	26.4001	14.3126	13.1223	Filtered
O43818	U3 small nucleolar RNA-interacting protein 2	5.33063	6.01193	5.16764	Filtered	Filtered	Filtered	Filtered	Filtered	Filtered	Filtered	Filtered	Filtered	6.52109	Filtered	5.97369	Filtered	Filtered	Filtered	Filtered	Filtered	Filtered	Filtered	Filtered	Filtered	5.43362	Filtered	Filtered	Filtered	Filtered	Filtered	Filtered	Filtered	Filtered	Filtered	Filtered	Filtered	Filtered	Filtered	Filtered	Filtered	Filtered	Filtered	Filtered	Filtered	Filtered	Filtered	Filtered	Filtered
O43852	Calumenin	159.313	149.791	142.787	171.442	175.653	180.489	188.545	170.232	173.044	212.664	211.681	208.712	155.958	151.831	153.984	200.422	177.5	187.457	233.791	237.798	227.131	291.738	287.467	268.837	164.028	137.223	135.821	278.621	244.576	252.004	246.686	214.401	245.127	388.414	327.416	362.959	179.531	185.258	179.304	219.859	194.365	203.953	215.769	205.883	192.242	297.741	271.998	285.143
O43861	Probable phospholipid-transporting ATPase IIB	119.956	101.763	111.861	132.438	120.594	114.148	101.78	92.8547	109.805	68.0371	57.192	67.2831	95.9161	85.1121	103.408	140.946	139.788	131.739	122.556	128.304	145.117	164.425	146.384	156.882	117.694	132.414	127.314	154.257	113.231	149.264	133.609	138.476	116.599	138.952	119.391	123.5	123.238	100.732	124.01	136.258	127.953	139.214	124.841	127.931	122.048	158.532	184.834	201.465
O43865	S-adenosylhomocysteine hydrolase-like protein 1	11.2876	14.237	18.0822	Filtered	Filtered	Filtered	25.217	25.8739	29.5249	Filtered	Filtered	Filtered	35.2842	30.7119	30.3879	Filtered	Filtered	Filtered	Filtered	Filtered	Filtered	Filtered	Filtered	Filtered	13.9785	14.6986	Filtered	Filtered	Filtered	Filtered	Filtered	Filtered	Filtered	Filtered	Filtered	Filtered	Filtered	Filtered	Filtered	Filtered	Filtered	Filtered	Filtered	Filtered	Filtered	Filtered	Filtered	Filtered
O60234	Glia maturation factor gamma	91.4397	91.2358	86.1869	99.596	99.8906	88.2959	64.7223	66.8843	67.4819	75.0374	81.8659	73.1255	69.5781	66.6135	60.1104	85.7069	79.7524	77.7129	80.8058	79.1318	75.1816	58.8561	51.1526	54.9399	82.8899	73.4715	80.0237	73.2328	69.3364	67.1716	66.6868	67.9495	59.867	43.4267	47.5395	41.8141	85.2397	73.3319	75.1667	69.4637	70.7848	68.3089	61.9912	68.9316	68.8136	48.5198	43.7808	73.0756
O60256	Phosphoribosyl pyrophosphate synthase-associated protein 2	36.8501	Filtered	57.0264	Filtered	31.7815	Filtered	46.0894	57.168	64.4995	Filtered	Filtered	Filtered	69.2063	73.7192	68.7132	Filtered	Filtered	Filtered	Filtered	Filtered	Filtered	Filtered	Filtered	Filtered	35.5404	37.8213	Filtered	Filtered	Filtered	Filtered	Filtered	Filtered	Filtered	Filtered	Filtered	Filtered	Filtered	Filtered	Filtered	Filtered	Filtered	Filtered	Filtered	Filtered	Filtered	Filtered	Filtered	Filtered
O60264	SWI/SNF-related matrix-associated actin-dependent regulator of chromatin subfamily A member 5	Filtered	Filtered	Filtered	Filtered	Filtered	Filtered	Filtered	Filtered	Filtered	Filtered	Filtered	Filtered	Filtered	5.89353	7.19767	Filtered	Filtered	Filtered	Filtered	Filtered	Filtered	Filtered	Filtered	Filtered	Filtered	Filtered	Filtered	Filtered	Filtered	Filtered	Filtered	Filtered	Filtered	Filtered	Filtered	Filtered	Filtered	Filtered	Filtered	Filtered	Filtered	Filtered	Filtered	Filtered	Filtered	Filtered	Filtered	Filtered
O60271	C-Jun-amino-terminal kinase-interacting protein 4	58.2389	57.29	53.0632	56.1809	52.5787	54.2	55.0908	48.3765	51.0229	58.8265	60.1187	60.8934	45.3578	46.8289	41.786	50.3116	52.4707	53.6345	71.6093	61.1226	60.6693	59.6779	64.4829	62.7359	48.5455	52.6845	52.6667	46.5483	53.7132	73.4393	53.5682	56.7159	53.396	54.1236	46.9844	44.8146	52.7546	52.9399	55.925	55.0054	54.5537	55.6444	53.1204	62.9565	58.7313	69.9091	68.8159	64.4381
O60313	Dynamin-like 120 kDa protein, mitochondrial	10.6314	15.368	17.7025	12.3652	14.6993	12.1761	19.5999	17.787	18.2129	Filtered	Filtered	Filtered	19.1962	20.9598	15.3718	15.7563	15.098	20.4013	Filtered	Filtered	Filtered	Filtered	Filtered	Filtered	23.0583	14.4197	20.8005	Filtered	Filtered	Filtered	Filtered	Filtered	Filtered	Filtered	Filtered	Filtered	8.52593	Filtered	12.7215	14.7652	Filtered	22.1023	Filtered	Filtered	13.7676	Filtered	Filtered	Filtered
O60361	Putative nucleoside diphosphate kinase	146.958	81.8016	102.586	174.956	216.592	225.065	64.2119	90.5348	70.3044	4.96996	13.9054	40.6597	157.89	182.069	198.223	98.0455	178.545	221.651	Filtered	Filtered	Filtered	Filtered	Filtered	6.73539	178.781	100.519	98.1475	87.0843	86.5772	111.895	Filtered	Filtered	Filtered	Filtered	Filtered	Filtered	80.1223	97.1972	117.004	86.4393	79.5846	104.381	14.4684	Filtered	Filtered	Filtered	Filtered	Filtered
O60488	Long-chain-fatty-acid--CoA ligase 4	38.2232	34.1481	37.5871	51.1897	47.3367	50.4357	55.5776	59.3693	58.7233	81.0653	74.1685	101.285	52.4996	46.6836	28.2654	35.4514	39.5426	40.4421	156.499	189.153	175.004	Filtered	22.4223	23.4083	28.3389	23.1263	29.6266	36.8365	23.8405	7.76245	47.6979	44.9746	44.8819	13.5732	Filtered	15.1601	37.4898	28.9108	42.4612	30.9726	29.6029	26.7234	23.2631	48.1731	37.4552	14.8304	5.07766	Filtered
O60493	Sorting nexin-3	264.467	250.192	253.322	305.601	330.404	340.772	254.917	277.382	260.883	347.852	364.842	364.754	287.482	304.641	305.027	297.526	305.462	296.606	334.125	344.92	337.851	83.2316	74.5083	73.2825	246.334	239.466	238.302	200.38	223.957	307.245	185.397	253.266	250.868	58.2077	72.1269	79.5158	257.171	231.009	219.746	215.026	263.807	265.706	174.997	213.454	152.602	57.7477	69.976	65.2325
O60506	Heterogeneous nuclear ribonucleoprotein Q	255.133	266.066	265.528	275.105	276.855	264.286	247.565	267.009	257.582	290.041	285.702	290.513	276.23	261.004	272.196	274.944	288.146	270.091	272.76	285.755	283.791	303.737	299.675	275.033	272.482	297.094	278.407	283.692	337.072	307.635	292.63	272.281	285.339	273.285	261.705	282.701	295.081	314.321	312.256	291.896	301.97	292.057	288.105	300.223	312.907	281.184	306.138	305.024
O60610	Protein diaphanous homolog 1	83.4677	82.8906	75.6435	83.666	95.8863	79.5438	71.9772	66.1335	68.0757	74.0332	70.0809	72.6719	65.736	64.3205	66.1486	72.0483	78.3358	73.3964	82.3022	91.7096	70.4339	78.9326	66.5001	69.9098	90.5598	88.1998	90.6981	71.1535	63.6057	74.0774	72.7051	67.966	70.6258	46.2158	54.1497	53.7977	63.5153	71.5347	75.3019	72.1286	63.9794	67.7871	76.2451	71.4708	71.1453	63.8233	54.9727	32.2546
O60664	Perilipin-3	110.141	109.728	110.795	135.052	129.416	137.985	76.0149	81.0647	78.2667	59.0638	59.2581	57.272	64.7984	62.4085	70.1848	112.03	114.258	109.386	97.4937	92.1907	104.885	108.727	103.085	100.976	96.9298	97.7611	95.3694	85.5659	97.3404	92.8605	94.9309	103.272	96.5528	85.6172	83.0251	84.1948	90.9408	94.5339	91.1714	81.043	82.7283	82.8732	94.4385	96.3088	102.099	98.2288	98.1272	100.434
O60711	Leupaxin	Filtered	39.5977	30.6327	Filtered	Filtered	Filtered	Filtered	Filtered	Filtered	Filtered	Filtered	Filtered	Filtered	12.189	24.6026	83.8313	39.2685	100.17	30.1931	16.3253	23.2548	Filtered	29.3596	22.1562	Filtered	29.0758	21.7164	86.2432	91.3602	40.6027	33.2064	31.2939	36.1463	10.999	12.4707	11.3404	Filtered	10.134	14.2206	Filtered	8.41281	15.9201	29.4941	34.7944	25.2401	Filtered	8.87831	9.32309
O60739	Eukaryotic translation initiation factor 1b	84.7696	64.1753	64.4433	101.673	96.6597	102.425	58.3771	60.962	62.0921	63.0472	50.8992	50.59	124.16	94.255	90.2455	186.978	187.674	209.623	84.9522	100.648	96.7954	63.5337	61.8234	54.5732	101.369	79.2835	73.3008	180.908	158.349	167.896	75.2984	48.1715	85.0827	29.3427	27.6504	34.5631	140.811	140.049	140.596	123.781	122.05	133.2	72.5682	79.3676	77.3343	26.2271	34.8799	51.3305
O60749	Sorting nexin-2	82.0318	78.754	72.0724	91.139	78.0156	87.0928	61.3605	70.9696	65.6353	78.7493	79.5907	82.6463	60.2094	57.2155	58.1806	67.8148	72.3147	73.6752	86.7096	81.2859	91.7609	81.1971	83.2539	89.0212	65.6428	63.642	68.0658	60.8792	64.721	75.6404	57.1646	52.9638	61.379	75.8313	69.5009	66.6808	71.02	68.6498	64.1773	69.8889	73.805	72.8647	66.1103	66.1029	67.4009	67.856	76.8948	69.254
O60763	General vesicular transport factor p115	57.4707	53.6868	55.3763	59.387	60.5822	57.3511	46.5553	47.2551	49.575	67.682	62.6692	67.8836	47.6265	41.8035	48.3644	40.2977	38.3189	42.6144	50.6624	59.7231	56.3563	44.0685	44.5972	44.2341	53.3031	58.5895	53.4557	46.0421	49.8279	44.9618	51.6769	47.8303	46.275	53.9968	47.1685	46.9186	52.1686	43.8096	51.5703	48.8592	49.3782	54.7749	51.1215	54.8185	53.4369	42.8182	40.7465	42.4386
O60784	Target of Myb1 membrane trafficking protein	42.8771	43.2788	39.0857	49.0851	41.1347	43.1546	43.8218	41.5905	41.1979	45.7067	45.9845	50.0677	33.6737	32.079	33.9914	36.5205	37.0022	37.5635	45.2236	54.5978	48.3201	28.6151	30.827	33.1515	27.1928	33.4733	29.3094	42.4226	35.6214	37.5701	37.1543	35.6972	36.2888	44.3088	45.9084	46.9794	42.9693	37.7913	38.5567	36.931	37.0291	36.296	45.4732	42.3344	50.6187	27.8373	28.4395	38.1994
O60814	Histone H2B type 1-K	4926.39	5189.66	5189.33	6755.61	6648.01	7585.26	4671.7	4675.94	4649.27	6725.84	7388.91	7226.61	7018.99	6997.61	7001.58	8223.01	8413.81	8507.65	5427.05	5615.46	5608.16	11334.7	10172.7	10608.4	9319.07	7982.04	7768.44	7169.46	6816.68	6986.92	5198.35	5224.59	5354.99	8187.28	8238.97	9391.97	6595.22	6526.12	6118.17	6623.82	6620.44	6641.76	4105.73	3803.05	4026.83	10174.9	9967.94	9808.88
O60832	H/ACA ribonucleoprotein complex subunit DKC1	Filtered	Filtered	Filtered	Filtered	Filtered	Filtered	Filtered	Filtered	Filtered	Filtered	Filtered	Filtered	Filtered	12.1594	Filtered	Filtered	Filtered	Filtered	Filtered	Filtered	Filtered	Filtered	Filtered	Filtered	Filtered	Filtered	Filtered	Filtered	Filtered	Filtered	Filtered	Filtered	Filtered	Filtered	Filtered	Filtered	Filtered	Filtered	Filtered	Filtered	Filtered	Filtered	Filtered	Filtered	Filtered	Filtered	Filtered	Filtered
O60841	Eukaryotic translation initiation factor 5B	16.6796	16.0805	18.6674	33.5654	18.0968	21.7243	16.6274	17.1645	23.9057	13.8758	24.5234	20.272	18.7211	20.0239	20.3982	Filtered	11.4036	20.0103	16.5667	21.4084	20.9502	13.3298	Filtered	15.1703	19.0787	17.905	16.1519	Filtered	21.271	15.2692	Filtered	Filtered	20.2678	Filtered	Filtered	Filtered	21.7119	19.9156	25.1665	15.8202	14.4125	17.5487	16.8116	24.1801	21.2369	Filtered	18.5816	Filtered
O60869	Endothelial differentiation-related factor 1	31.3062	31.9634	34.8386	46.0501	27.0184	25.1341	41.3839	39.3585	45.9132	17.9565	29.7384	23.1905	48.7581	47.1323	44.6012	30.5697	31.7574	39.5698	34.5576	42.763	41.9875	30.1808	37.5875	35.2825	23.7878	31.0766	34.1151	23.9908	46.7592	43.8467	23.8692	14.3355	19.3409	23.912	29.5593	Filtered	46.807	38.3536	40.3905	32.6294	41.1409	35.7751	27.832	36.7604	37.1215	20.0932	22.1669	13.6072
O60888	Protein CutA	222.04	186.312	198.755	142.099	126.66	151.632	185.349	200.57	215.361	293.802	299.654	324.662	179.245	134.737	124.027	105.066	95.1958	90.8891	Filtered	Filtered	Filtered	274.968	296.075	262.973	180.508	137.573	133.702	95.844	88.9109	144.1	185.28	83.6865	130.165	176.453	83.7217	123.077	206.946	176.635	199.751	156.209	146.377	171.261	258.388	181.769	192.145	103.415	96.681	86.9771
O60925	Prefoldin subunit 1	113.266	106.3	94.8984	123.926	104.723	92.5376	71.0281	70.5649	72.5951	74.4114	71.3136	71.8591	78.894	62.6573	61.2867	92.9732	76.4183	80.281	105.178	120.071	107.788	125.496	119.595	113.388	85.1589	88.7769	98.4603	92.0893	83.0097	91.9383	90.0115	75.5052	79.83	93.9708	75.0045	69.5857	110.174	102.274	99.6502	83.9722	92.2099	96.0574	104.558	109.703	117.087	117.389	85.9602	75.0396
O75083	WD repeat-containing protein 1	325.035	348.058	328.586	437.743	428.908	434.415	380.225	355.645	352.497	543.513	558.714	529.518	382.852	349.025	360.541	442.967	429.008	435.655	459.006	443.318	459.247	376.428	369.107	375.753	369.963	386.657	378.499	349.921	346.26	352.222	331.966	333.392	315.42	300.913	290.475	273.967	402.256	391.438	386.951	355.269	350.975	345.914	328.531	334.397	338.034	313.653	327.37	332.862
O75131	Copine-3	53.2838	46.592	56.94	35.5556	45.905	43.4873	66.1965	74.5341	62.3759	71.7404	82.0036	89.3793	24.8642	66.5597	69.2053	49.9714	42.5888	49.2554	Filtered	Filtered	Filtered	56.5963	51.7991	29.0877	69.7237	60.1191	77.3513	36.6583	45.4707	42.2201	49.1288	64.4697	66.5708	31.8426	32.2739	Filtered	34.8993	39.0227	47.1218	68.5695	61.9765	62.951	57.7611	41.3086	43.9127	25.5841	47.028	37.4449
O75223	Gamma-glutamylcyclotransferase	76.4979	73.8139	69.4604	74.1531	64.9149	65.373	44.582	47.1567	44.0046	67.4114	76.777	68.556	52.1215	58.0763	49.89	48.0135	53.9537	58.8995	59.8009	51.6744	52.8336	70.8192	70.3983	65.4188	53.0034	51.7784	55.4347	58.0061	57.4338	46.6254	62.4856	52.4127	50.2217	76.948	43.41	60.9915	53.3911	59.5891	58.438	54.7563	66.6753	59.3291	63.0396	65.3423	64.1377	68.8477	66.1814	78.2505
O75312	Zinc finger protein ZPR1	6.55527	12.475	10.919	9.40907	13.5323	7.80561	7.58445	6.17728	6.28517	Filtered	Filtered	8.63925	8.78762	7.82262	Filtered	7.01802	5.22785	Filtered	Filtered	Filtered	8.96296	5.28493	Filtered	Filtered	7.54102	8.18195	11.8779	Filtered	Filtered	Filtered	Filtered	12.7811	Filtered	Filtered	Filtered	Filtered	7.14553	6.18048	8.52544	8.29808	6.92983	5.18413	Filtered	Filtered	9.19075	Filtered	Filtered	Filtered
O75340	Programmed cell death protein 6	19.3313	21.1753	18.0189	9.33975	11.3476	10.8046	25.8725	23.4279	24.2351	8.65967	10.3174	12.6987	33.4916	32.8272	37.1842	15.0219	9.34228	15.2061	Filtered	Filtered	Filtered	Filtered	Filtered	7.70504	29.9556	18.5768	30.2285	Filtered	Filtered	Filtered	Filtered	Filtered	Filtered	Filtered	Filtered	Filtered	9.91064	12.2764	5.85383	12.4931	5.32443	7.64412	8.09944	5.0952	5.26557	11.8896	Filtered	12.1504
O75347	Tubulin-specific chaperone A	140.449	141.659	142.815	137.778	136.935	120.949	102.275	117.305	102.734	106.092	107.901	107.534	105.409	103.456	104.796	133.915	143.845	129.061	118.579	126.855	126.159	140.387	130.322	120.515	120.906	121.559	119.316	109.592	107.835	102.833	86.7796	75.1823	79.5629	85.8115	72.6583	157.722	131.585	115.136	118.32	139.778	127.42	135.124	114.62	108.532	109.064	123.37	121.907	132.109
O75348	V-type proton ATPase subunit G 1	168.194	187.138	166.31	159.422	144.129	167.448	115.83	125.626	139.146	154.492	170.091	178.186	127.331	129.894	137.12	108.868	116.414	114.61	154.518	144.702	153.007	172.104	195.405	152.379	139.06	143.211	155.072	160.464	190.133	191.472	144.625	145.92	145.913	179.619	163.761	147.685	160.305	165.575	144.847	142.886	131.126	125.579	166.385	153.26	155.821	201.68	203.088	189.926
O75351	Vacuolar protein sorting-associated protein 4B	31.44	34.5641	34.4364	33.5112	28.7407	40.3342	22.7215	25.2756	22.8129	29.774	31.7104	32.1037	20.2272	23.744	21.0887	30.6668	31.5736	36.5877	34.1917	29.58	26.7888	Filtered	11.4669	11.519	24.658	28.7787	38.0011	19.4193	26.0121	19.211	21.2375	21.825	27.889	14.7428	Filtered	Filtered	24.9848	25.0422	28.0595	24.5325	24.0752	24.6242	24.4909	19.2102	18.8957	15.9665	8.87882	11.081
O75367	Core histone macro-H2A.1	444.279	452.779	421.146	421.224	482.175	488.989	572.689	556.123	569.023	634.239	680.118	658.965	591.899	585.12	585.553	556.331	527.297	549.459	588.427	607.431	559.483	1148.63	1066.46	1007.6	630.76	611.622	626.878	571.728	569.469	586.604	571.509	602.428	569.7	1033.43	1041.59	1080.98	499.168	528.71	544.712	568.866	591.192	565.034	490.383	495.622	459.916	957.164	886.84	1017.06
O75368	Adapter SH3BGRL	125.707	126.066	127.851	147.468	146.227	142.8	70.7352	71.3525	64.3961	67.1894	65.1771	67.5031	81.8839	83.1982	91.2233	120.913	130.725	122.122	95.3597	86.1993	88.8776	125.142	124.714	137.879	115.422	121.537	116.265	79.5681	78.6831	79.7125	60.5971	60.0734	53.9109	69.7386	61.0533	76.1741	88.4436	72.2076	70.9973	97.7926	100.801	94.5279	69.0421	86.664	74.1946	100.152	109.239	105.489
O75369	Filamin-B	35.8013	28.4877	28.335	31.0541	37.2385	36.6957	29.2577	38.2354	38.0464	33.4312	33.9664	31.7783	18.897	23.281	24.148	26.6645	22.6284	32.8454	33.4518	40.6555	33.4125	18.9526	30.1437	25.8869	32.8413	27.9342	29.3915	35.503	41.8358	38.0578	45.5601	43.4286	42.5465	54.4498	35.7401	60.4871	30.7301	31.2852	34.4426	31.7599	27.5558	34.8775	47.431	45.7621	47.792	40.186	53.2668	34.3877
O75390	Citrate synthase, mitochondrial	242.804	227.957	216.471	290.043	267.476	279.487	248.654	253.761	243.485	260.163	266.552	242.897	216.651	216.804	221.316	365.715	352.414	333.879	286.312	308.295	316.302	374.644	371.494	369.959	315.232	302.216	290.868	340.43	365.185	426.226	346.334	374.745	375.247	348.651	336.074	339.421	288.701	270.364	273.592	316.611	336.835	323.647	266.065	264.691	256.223	444.908	427.239	436.797
O75396	Vesicle-trafficking protein SEC22b	89.4118	89.2179	76.8526	92.4292	79.5937	79.5312	78.5088	72.8945	72.4321	64.9287	62.7351	62.7206	63.9386	59.074	58.5603	82.8817	84.9804	80.279	95.2111	89.381	93.0904	56.3944	65.9591	62.1567	75.1954	69.4075	74.6846	92.7435	78.9657	76.0053	91.8371	87.0534	84.8063	56.7859	51.2049	58.2787	75.1698	79.1663	79.2662	88.4811	87.8973	94.0489	83.5472	87.824	88.9572	61.8797	56.8171	59.8488
O75427	Leucine-rich repeat and calponin homology domain-containing protein 4	19.7916	18.3473	20.1843	23.7096	19.204	25.235	21.3484	18.2074	24.4621	21.017	24.589	19.4777	13.9212	14.3246	13.6784	24.1328	18.9373	24.1209	24.8528	27.7513	17.2179	14.6528	Filtered	7.7736	16.6852	17.1908	15.4179	23.1792	18.0059	14.9877	24.6992	40.1878	24.4087	Filtered	Filtered	Filtered	35.7039	25.2062	25.1486	51.4778	18.4873	18.3216	21.2885	24.8599	22.0347	Filtered	Filtered	Filtered
O75439	Mitochondrial-processing peptidase subunit beta	22.3195	19.285	15.0267	24.5381	6.68488	26.1722	9.15808	13.4385	14.1861	27.9013	40.3916	35.1913	6.65601	8.87101	9.51024	12.6615	10.1971	15.7667	Filtered	Filtered	Filtered	Filtered	15.5704	15.9561	10.6858	9.20862	14.4016	25.011	16.5192	Filtered	13.7889	19.0271	14.4933	17.1231	9.09393	12.0969	26.9428	35.2864	28.5611	19.0568	23.6653	17.8899	25.6482	41.9614	38.3315	19.6338	9.13286	12.7232
O75475	PC4 and SFRS1-interacting protein	Filtered	Filtered	Filtered	Filtered	Filtered	Filtered	Filtered	Filtered	Filtered	Filtered	Filtered	Filtered	Filtered	5.89843	8.26612	Filtered	Filtered	Filtered	Filtered	Filtered	Filtered	Filtered	Filtered	Filtered	Filtered	Filtered	Filtered	Filtered	Filtered	Filtered	Filtered	Filtered	Filtered	Filtered	Filtered	Filtered	Filtered	Filtered	Filtered	Filtered	Filtered	Filtered	Filtered	Filtered	Filtered	Filtered	Filtered	Filtered
O75494	Serine/arginine-rich splicing factor 10	33.0803	54.7632	38.7654	42.5296	53.2165	45.465	51.3376	54.4476	30.8625	25.8933	36.5971	29.5578	52.3999	53.3045	61.5027	79.5792	76.7139	77.4837	Filtered	Filtered	Filtered	52.56	48.2481	45.7221	54.0678	83.3591	75.4741	47.7708	44.3097	Filtered	29.7605	25.0862	32.6068	46.9041	35.9379	58.6759	42.8865	56.1658	53.8149	58.3446	35.2167	57.3974	35.132	47.7741	37.9697	58.3364	59.2679	68.1145
O75531	arrier-to-autointegration factor	53.3473	44.1976	45.2104	46.6101	28.5486	39.7804	36.769	36.5535	35.8058	62.2942	65.6796	70.0948	61.7267	54.9935	55.2718	35.1923	38.1929	35.6068	107.431	115.612	114.483	49.1621	65.3869	64.649	88.4011	69.3396	66.659	56.4439	54.8038	103.078	41.011	39.0668	39.3309	47.4863	57.8841	52.3595	47.9735	46.4295	45.1968	40.6367	49.7704	49.4754	44.4506	53.2296	56.6528	52.2859	52.5257	62.5998
O75533	Splicing factor 3B subunit 1	59.7151	56.0472	52.5366	60.0126	59.7269	57.1455	57.2972	52.3876	45.5556	58.8071	60.8613	63.8154	53.5451	55.1114	55.1762	48.9049	49.0592	49.339	56.384	62.5447	58.3494	64.4972	68.7782	70.3369	64.9139	58.3726	59.1402	62.9552	69.9833	61.0653	52.297	51.4043	46.5308	62.6599	79.699	83.1576	72.6161	70.516	72.1601	57.7802	54.0759	61.5735	62.8125	65.2596	65.344	77.3685	69.5526	73.0054
O75534	Cold shock domain-containing protein E1	75.6071	74.1616	65.2162	72.8578	71.796	72.9178	40.5889	39.0719	36.7052	52.255	57.6922	61.1097	39.6581	41.3251	37.6713	54.3087	53.7451	60.7601	52.7924	48.0578	48.6206	8.552	8.19982	7.97461	54.8639	55.1583	53.0157	31.1675	39.7934	44.2959	35.1996	34.1493	31.4279	Filtered	Filtered	Filtered	68.9513	64.7708	62.0276	46.5283	49.8545	39.654	40.5659	44.5221	43.776	Filtered	Filtered	Filtered
O75643	U5 small nuclear ribonucleoprotein 200 kDa helicase	25.3939	27.4994	27.8828	27.94	8067.72	24.4519	26.6864	20.4138	17.8984	31.186	9030.7	25.8935	32.39	20.0957	22.3146	30.2678	25.2524	22.8044	49.2601	27.0708	34.7938	14955.1	26.2226	12328.3	24.8358	26.882	27.0319	7946.32	4110.99	28.0816	18.0933	19.9899	19.3093	25.8407	35.7415	34.2796	40.611	34.3593	36.2166	51.562	7007.19	7053.04	31.672	32.5106	33.4796	10127.9	32.4227	28.8835
O75665	Centriole and centriolar satellite protein OFD1	223.954	233.012	202.179	258.869	265.261	270.238	278.752	302.884	291.531	312.643	326.274	296.186	305.961	244.147	238.342	294.034	246.335	254.548	312.791	350.301	303.263	467.581	416.64	399.299	228.195	273.985	274.551	368.6	355.584	297.222	350.844	380.684	386.379	505.583	423.221	461.444	310.073	284.197	275.973	315.96	317.325	312.022	299.94	279.4	284.509	303.941	297.422	310.01
O75694	Nuclear pore complex protein Nup155	Filtered	Filtered	Filtered	Filtered	Filtered	Filtered	Filtered	Filtered	Filtered	Filtered	Filtered	Filtered	18.283	13.5196	Filtered	Filtered	Filtered	Filtered	Filtered	Filtered	Filtered	Filtered	Filtered	Filtered	Filtered	Filtered	Filtered	Filtered	Filtered	Filtered	Filtered	Filtered	Filtered	Filtered	Filtered	Filtered	Filtered	Filtered	Filtered	Filtered	Filtered	Filtered	Filtered	Filtered	Filtered	Filtered	Filtered	Filtered
O75792	Ribonuclease H2 subunit A	359.707	550.414	509.91	359.194	392.536	596.88	180.06	444.118	455.201	317.725	595.651	552.998	354.95	519.481	558.101	267.292	534.991	572.56	150.205	188.19	418.613	388.688	392.488	358.992	311.189	539.309	499.19	242.257	607.004	597.714	131.107	384.975	408.678	362.853	809.744	833.212	218.596	376.44	362.854	182.742	521.709	516.11	150.933	438.504	431.809	391.3	950.61	1031.45
O75821	Eukaryotic translation initiation factor 3 subunit G	126.675	133.757	117.291	110.502	99.0047	100.129	86.6042	89.0856	87.8029	84.2491	99.1903	93.5148	72.0298	69.6862	78.3041	88.7271	88.9762	83.8075	95.9885	101.61	107.487	88.6415	102.119	101.988	98.0792	106.225	106.46	99.4293	95.5444	96.4742	104.88	94.2712	96.0986	105.842	81.9515	79.8706	100.936	102.644	108.13	93.2106	108.864	118.161	128.243	121.452	116.924	105.896	90.9416	102.228
O75822	Eukaryotic translation initiation factor 3 subunit J	89.5206	85.6849	50.6661	108.732	104.773	93.4116	53.0012	57.1432	63.4266	89.3364	89.1498	85.139	62.4927	69.1136	68.4168	103.318	107.575	104.945	108.989	98.7199	95.1058	99.0306	120.396	104.808	81.8532	86.1871	74.6023	80.6135	89.7246	79.7748	98.4571	88.1745	93.3041	92.6153	80.4612	97.6701	98.3207	81.4123	93.6757	74.8534	81.0134	78.8444	79.1695	75.0312	73.3236	78.899	76.9423	81.8371
O75844	CAAX prenyl protease 1 homolog	246.309	237.618	230.25	252.151	256.223	248.207	275.068	278.106	264.103	365.935	369.8	357.321	301.968	307.828	291.77	254.398	230.67	241.004	306.757	324.145	275.825	440.182	431.457	407.969	216.66	232.673	236.868	323.161	304.392	295.249	307.252	284.608	296.954	406.98	401.442	438.904	262.27	268.994	263.872	259.459	266.301	254.434	250.228	255.006	240.492	356.339	318.368	398.185
O75874	Isocitrate dehydrogenase [NADP] cytoplasmic	34.2003	36.6303	38.6403	86.0335	90.5437	103.244	45.8035	40.5298	63.1941	138.348	142.203	156.341	54.4826	53.8971	54.4409	61.0269	64.4313	48.8813	128.978	151.344	135.827	135.229	110.459	129.421	96.5536	87.431	98.1406	89.9178	87.1572	84.0779	60.3677	67.8999	76.798	117.691	136.053	115.728	96.4805	110.551	104.103	76.5899	80.0413	79.4833	83.3565	90.6329	88.3465	42.9236	61.1961	67.9182
O75880	Protein SCO1 homolog, mitochondrial	11.9356	Filtered	11.4974	Filtered	Filtered	Filtered	Filtered	Filtered	Filtered	Filtered	Filtered	Filtered	Filtered	Filtered	Filtered	Filtered	Filtered	Filtered	Filtered	Filtered	Filtered	Filtered	Filtered	Filtered	Filtered	Filtered	Filtered	Filtered	Filtered	Filtered	Filtered	Filtered	Filtered	Filtered	Filtered	Filtered	Filtered	Filtered	Filtered	Filtered	Filtered	Filtered	Filtered	Filtered	Filtered	Filtered	Filtered	Filtered
O75901	Ras association domain-containing protein 9	142.812	140.498	123.215	121.655	113.722	126.76	218.005	243.208	238.541	74.6322	83.4943	92.7755	92.6981	99.9336	106.441	192.076	219.87	209.383	230.723	238.213	277.015	315.622	348.29	321.282	160.461	190.105	185.982	390.528	463.318	528.277	519.804	595.933	569.123	1018.48	1047.31	1096.21	123.308	132.838	139.246	384.639	409.968	419.697	529.001	509.638	544.053	903.146	922.485	987.097
O75915	PRA1 family protein 3	149.21	155.837	140.205	190.658	188.722	204.711	174.435	187.942	186.683	330.83	345.266	318.83	162.391	157.774	160.532	213.621	193.765	196.853	410.694	389.945	283.454	369.461	328.781	331.053	163.537	175.068	180.928	200.551	295.829	287.423	233.567	244.842	251.677	296.317	313.483	318.337	196.703	199.664	196.821	202.367	209.122	199.858	208.463	215.465	211.731	327.854	310.082	326.476
O75934	Pre-mRNA-splicing factor SPF27	38.7807	36.124	31.1519	28.0215	28.754	30.6636	16.9579	18.2808	19.0315	17.5732	16.4186	17.5786	21.8471	25.4596	22.2339	12.164	16.3298	15.3679	22.4856	25.3481	24.6721	11.3825	10.0456	12.2216	28.899	23.4496	20.3644	23.4632	27.0626	18.1652	Filtered	15.3312	13.9049	17.4408	9.3611	Filtered	37.1102	26.1005	29.8448	19.436	15.2104	12.7569	16.3479	19.2683	20.0437	17.0654	15.5104	13.8673
O75937	DnaJ homolog subfamily C member 8	65.829	56.7981	57.7181	57.9232	54.3926	93.0775	61.9964	60.4894	59.0154	84.9338	91.1163	94.8812	67.2326	67.9088	73.0023	89.914	90.535	84.2001	Filtered	Filtered	Filtered	62.5989	67.965	95.4648	55.3424	58.5732	56.9352	51.7765	39.93	34.3279	45.3045	37.0675	72.143	47.0357	50.2796	50.0185	60.0291	62.1163	68.8888	64.2734	78.5989	80.5375	49.2827	34.7759	45.4933	94.3787	96.9741	63.6366
O75947	ATP synthase subunit d, mitochondrial	230.657	240.419	232.245	211.515	226.042	212.656	257.475	271.86	265.086	271.371	271.616	258.663	250.754	235.121	221.968	280.25	268.884	284.655	273	267.615	269.819	450.046	459.692	423.884	272.762	281.654	285.823	413.389	434.185	448.652	414.209	439.097	463.958	634.52	656.795	634.028	253.511	259.285	260.997	389.872	375.872	410.842	362.83	361.946	350.982	551.357	612.529	615.76
O75964	ATP synthase subunit g, mitochondrial	49.4888	52.5397	50.4426	58.6173	55.9058	53.8737	62.253	66.8707	64.4939	62.3387	56.3405	60.9712	62.7412	74.3121	55.0621	68.6109	56.8686	64.8383	109.502	107.268	105.973	109.628	136.926	122.659	112.337	93.444	85.8346	154.909	158.352	154.54	126.281	121.286	113.428	182.532	178.018	169.793	91.8421	84.8983	83.3281	97.4145	96.1972	98.0065	100.501	100.35	103.99	132.167	132.439	137.435
O76003	Glutaredoxin-3	151.112	137.603	118.554	147.616	91.0489	105.432	104.455	83.8891	86.0073	115.473	123.332	109.751	102.903	102.156	109.615	89.6955	85.0418	78.2927	131.593	142.258	163.402	68.1908	77.508	80.4088	120.502	96.6824	99.8249	124.818	119.265	121.663	138.36	103.041	119.024	137.941	81.7987	66.6402	103.214	96.5322	111.317	126.569	104.855	115.323	123.713	121.22	120.696	142.841	72.9384	72.9994
O76021	Ribosomal L1 domain-containing protein 1	24.9248	26.0654	20.8103	29.6644	29.1274	28.6901	13.5676	17.6156	18.5172	8.96164	7.57317	Filtered	15.5391	10.7498	11.2806	25.6737	38.7627	25.7207	21.054	20.9733	Filtered	17.7514	16.8776	16.5064	20.1649	Filtered	Filtered	21.2839	Filtered	Filtered	21.4831	24.2531	Filtered	Filtered	Filtered	Filtered	34.0434	27.6546	Filtered	20.097	Filtered	Filtered	24.4965	Filtered	Filtered	13.6038	Filtered	Filtered
O94776	Metastasis-associated protein MTA2	19.3698	Filtered	Filtered	Filtered	Filtered	Filtered	Filtered	Filtered	Filtered	Filtered	Filtered	Filtered	22.5149	Filtered	22.3416	Filtered	Filtered	Filtered	Filtered	Filtered	Filtered	Filtered	Filtered	Filtered	18.4161	Filtered	Filtered	Filtered	Filtered	Filtered	Filtered	Filtered	Filtered	Filtered	Filtered	Filtered	Filtered	Filtered	Filtered	Filtered	Filtered	Filtered	Filtered	Filtered	Filtered	Filtered	Filtered	Filtered
O94804	Serine/threonine-protein kinase 10	40.4463	33.5352	35.4612	38.4884	34.3184	37.5688	54.0012	62.2525	68.0779	40.9283	45.9391	47.0918	33.1192	40.4749	44.6675	46.3963	36.4791	36.9979	Filtered	Filtered	Filtered	56.5857	52.0986	45.5176	45.266	38.2312	34.8739	42.802	69.0928	54.7683	43.0915	40.7662	45.5455	38.0071	38.3878	78.3966	29.3698	30.3185	35.8671	56.4658	53.2318	48.8547	52.6574	47.4203	48.7518	38.8402	64.5267	36.8114
O94903	Pyridoxal phosphate homeostasis protein	46.3896	43.658	40.0757	50.1813	45.4823	46.0831	29.7916	38.3467	21.4739	26.8149	22.7859	25.3933	21.3211	23.6104	22.2596	23.5296	39.7983	43.235	35.1916	37.9665	28.0943	15.5705	28.7779	25.4815	34.5422	33.9114	28.1938	28.662	19.9979	36.0963	24.7893	26.5727	35.921	30.4306	20.3142	28.1973	32.3918	34.7717	38.439	33.202	30.2221	28.1552	29.9401	35.9407	35.1592	12.1732	13.4847	Filtered
O94925	Glutaminase kidney isoform, mitochondrial	15.7461	19.2553	14.8865	19.4363	15.4558	13.6732	13.1266	13.0975	9.1788	8.07026	10.0786	11.0851	11.286	11.4993	9.25526	14.161	11.252	13.8055	12.9186	12.7738	14.0569	Filtered	3.38089	Filtered	10.2396	12.242	11.0773	19.0012	12.9478	16.8309	13.1964	11.7795	8.16126	Filtered	Filtered	Filtered	10.4823	16.9267	17.9083	13.7906	12.6996	13.9336	11.8587	13.6791	9.35751	Filtered	Filtered	Filtered
O94973	AP-2 complex subunit alpha-2	Filtered	Filtered	Filtered	Filtered	Filtered	Filtered	Filtered	Filtered	Filtered	Filtered	Filtered	Filtered	Filtered	Filtered	Filtered	Filtered	Filtered	Filtered	Filtered	Filtered	Filtered	Filtered	Filtered	Filtered	Filtered	Filtered	Filtered	Filtered	Filtered	Filtered	Filtered	Filtered	Filtered	Filtered	Filtered	Filtered	Filtered	Filtered	Filtered	Filtered	Filtered	Filtered	Filtered	Filtered	Filtered	Filtered	Filtered	Filtered
O94979	Protein transport protein Sec31A	41.708	42.5985	45.2563	58.1527	76.064	62.4888	53.8212	90.1677	88.8205	90.8976	86.4202	91.2628	64.5004	61.9663	60.9809	85.5107	81.3722	78.0103	Filtered	18.0831	36.6191	80.0648	67.8787	62.9346	85.9232	96.9192	93.9248	85.3908	66.9296	58.8828	82.1487	86.1236	85.2268	59.1068	74.6971	72.4482	66.2112	67.2851	64.4646	100.655	92.4109	84.282	75.2198	79.5631	67.7809	81.4548	50.2399	68.0736
O95182	NADH dehydrogenase [ubiquinone] 1 alpha subcomplex subunit 7	22.8656	22.7292	23.7959	18.7372	18.4994	10.5861	16.8868	Filtered	17.2212	Filtered	Filtered	Filtered	Filtered	9.85798	11.0021	13.0802	14.295	Filtered	Filtered	Filtered	Filtered	Filtered	Filtered	Filtered	14.2465	19.4316	Filtered	19.6035	Filtered	Filtered	Filtered	Filtered	Filtered	Filtered	Filtered	Filtered	Filtered	Filtered	Filtered	26.6743	27.0971	24.9957	Filtered	Filtered	Filtered	Filtered	Filtered	Filtered
O95202	Mitochondrial proton/calcium exchanger protein	13.9316	14.9005	14.7086	16.8474	15.7504	14.3021	17.4119	16.8904	11.3651	21.4284	17.426	23.7457	14.931	17.3835	11.4287	21.3742	16.8766	20.69	38.2905	29.1554	34.4936	30.158	31.2703	23.8509	18.8716	20.8587	17.433	31.6444	15.8929	Filtered	29.406	24.8586	26.3236	37.2119	50.7948	41.8522	25.1222	22.0669	18.0445	24.3894	20.9695	26.037	20.6863	25.0141	20.3725	30.1247	38.9902	28.1684
O95232	Luc7-like protein 3	Filtered	Filtered	Filtered	Filtered	Filtered	Filtered	Filtered	Filtered	Filtered	Filtered	Filtered	Filtered	25.2393	13.6933	16.2357	Filtered	Filtered	Filtered	Filtered	Filtered	11.3755	Filtered	Filtered	Filtered	Filtered	Filtered	Filtered	Filtered	Filtered	Filtered	16.4502	Filtered	Filtered	Filtered	Filtered	Filtered	Filtered	Filtered	Filtered	54.1371	27.107	22.6567	Filtered	Filtered	Filtered	Filtered	Filtered	Filtered
O95248	Myotubularin-related protein 5	267.595	212.681	201.797	232.928	396.925	182.143	784.538	535.473	550.035	Filtered	132.04	139.566	412.18	231.127	259.317	731.521	728.764	669.683	801.427	592.066	598.494	670.912	502.797	463.232	434.925	397.611	416.478	1346.52	1407.82	1436.13	1185.21	1213.11	1129.04	1073.09	966.962	980.232	524.263	352.761	346.952	1146.88	1130.17	1211.18	1085.87	1036.57	998.334	1179.89	1116.52	1182.56
O95319	CUGBP Elav-like family member 2	79.0397	145.443	144.179	186.184	214.252	224.156	98.0703	Filtered	Filtered	Filtered	195.623	173.834	68.0869	117.191	121.765	198.385	205.709	220.588	Filtered	Filtered	Filtered	Filtered	Filtered	Filtered	59.3862	146.276	Filtered	Filtered	Filtered	Filtered	Filtered	Filtered	Filtered	Filtered	Filtered	Filtered	123.488	116.718	116.497	Filtered	Filtered	Filtered	Filtered	Filtered	Filtered	Filtered	Filtered	Filtered
O95336	6-phosphogluconolactonase	137.238	138.182	137.252	156.415	191.103	180.669	117.845	119.212	116.362	197.756	192.279	179.74	116.998	114.078	107.048	155.358	139.636	135.481	155.463	222.131	190.677	180.512	161.875	154.692	117.497	116.871	131.382	118.636	129.902	103.539	107.849	105.581	92.9435	93.8019	67.8973	105.656	145.837	142.917	131.814	107.323	106.633	103.778	94.0742	100.842	95.3308	107.661	96.2964	98.0639
O95352	Ubiquitin-like modifier-activating enzyme ATG7	17.0694	14.7085	13.1251	26.179	21.7398	20.7093	20.0768	22.1861	21.3219	26.4615	29.4498	29.5512	13.4906	12.6417	11.8867	15.8086	11.207	10.3968	33.5272	26.2985	27.2298	Filtered	7.87538	13.8928	11.5342	12.1617	18.1323	16.0867	20.1747	Filtered	19.669	10.7998	15.5593	10.3243	Filtered	Filtered	24.5824	23.2615	26.2792	14.1808	14.9167	19.3299	28.1668	27.8584	31.656	Filtered	Filtered	Filtered
O95372	Acyl-protein thioesterase 2	84.8417	69.5905	71.2786	101.313	89.2256	112.354	80.2613	71.2545	74.4874	40.6257	52.0096	48.0207	60.9324	73.4489	75.6747	117.266	119.805	122.486	Filtered	70.7371	71.4769	62.0695	65.591	54.7077	66.6577	75.849	68.2929	61.9893	61.5184	45.5486	70.8395	66.2573	60.3111	43.15	49.701	39.2186	63.516	68.0727	62.4796	65.1625	67.9859	75.6213	57.8317	62.6864	73.2927	77.5623	67.9553	68.9966
O95373	Importin-7	125.299	120.894	122.486	109.303	129.599	132.12	99.7961	103.479	110.375	119.652	122.294	133.805	62.2847	61.2797	60.3897	125.962	135.145	140.74	115.808	123.912	108.593	96.7662	100.011	86.8328	148.31	116.159	129.183	109.686	96.4748	101.668	105.307	115.45	107.285	91.6949	82.7606	78.8993	125.285	124.103	116.979	141.761	142.289	129.681	98.7547	91.9788	95.7852	82.3169	115.834	103.902
O95379	Tumor necrosis factor alpha-induced protein 8	16.3227	17.3043	10.2734	19.4963	14.2857	11.1052	9.65512	7.11146	64.919	13.0696	15.9229	16.7771	12.4529	115.68	117.88	11.6818	7.54468	11.2454	42.918	37.0124	38.5046	7.82116	15.6807	77.0878	11.383	12.5152	11.9434	10.0752	13.4355	11.0084	16.7795	36.7589	42.078	9.94606	32.0767	34.9668	12.6167	11.7151	12.0498	16.6716	11.8677	13.8895	Filtered	14.0624	15.3429	10.4793	12.4723	9.30325
O95433	Activator of 90 kDa heat shock protein ATPase homolog 1	64.7144	64.648	69.1609	73.2775	73.7539	79.3186	74.7276	67.7113	61.6742	83.1183	82.698	81.8474	68.725	66.0236	76.2052	64.0285	71.1026	71.1833	135.489	150.419	169.48	50.1394	49.7842	50.8167	75.0719	76.1025	78.499	66.6695	65.9867	102.037	87.2678	89.6529	53.1661	93.93	99.4556	47.9956	73.9534	79.107	78.6631	75.3859	67.8264	72.8332	57.1421	74.3029	64.9605	40.6948	37.6265	79.2707
O95447	Lebercilin-like protein	490.709	534.644	478.532	536.246	641.08	470.766	631.018	548.23	618.866	849.377	907.691	770.117	577.11	512.848	594.214	643.557	657.674	632.266	738.437	741.537	710.908	1243.17	1287.51	1161.69	528.638	513.638	506.001	732.492	727.862	757.543	735.046	706.23	738.474	1576.56	1370.55	1470.65	600.738	548.484	640.898	698.397	665.639	717.63	756.705	706.684	761.985	1741.69	1861.38	1844.43
O95466	Formin-like protein 1	104.805	98.0878	89.9876	126.132	103.391	110.246	109.244	117.73	116.126	116.971	118.245	114.777	83.064	86.3742	89.8753	124.482	126.505	115.874	147.759	154.427	159.443	112.213	93.8319	102.45	99.53	92.596	84.1363	131.81	102.795	121.644	122.039	102.547	103.752	88.9407	64.0671	83.2937	113.955	96.0475	102.275	132.578	133.064	132.534	126.999	122.423	120.074	88.5881	97.8231	83.8773
O95571	Persulfide dioxygenase ETHE1, mitochondrial	160.428	144.856	154.344	185.236	197.248	189.162	204.889	193.331	208.022	387.155	249.991	359.196	173.373	167.433	172.12	226.484	217.804	218.61	395.209	356.171	436.155	135.956	129.468	129.278	180.519	173.641	168.31	220.817	204.808	336.389	326.794	323.17	316.476	119.684	114.796	111.159	284.784	188.366	185.343	306.51	218.839	210.642	279.588	257.619	261.142	124.813	133.194	138.046
O95721	Synaptosomal-associated protein 29	34.4265	28.2484	24.7681	44.7839	44.4784	38.7948	19.4469	17.6013	20.2669	11.7865	12.8398	14.3401	16.1238	12.3632	14.1538	22.2897	22.5266	10.8016	22.7086	20.5761	13.8859	Filtered	4.36768	Filtered	15.7148	14.0499	15.2313	20.3263	12.0539	12.4843	20.6456	18.2406	17.1994	Filtered	Filtered	Filtered	19.5019	21.961	19.9213	19.6794	18.6486	19.7382	23.8762	21.6506	20.9669	5.89298	Filtered	Filtered
O95747	Serine/threonine-protein kinase R1	45.4859	47.5557	52.6917	60.6692	62.5081	64.2371	37.6427	43.9583	37.751	30.3718	34.5938	34.1917	26.0772	28.6207	32.131	45.8627	52.7779	45.6682	48.781	42.0952	47.3868	22.5009	34.658	19.9907	36.2554	38.231	42.6433	24.5548	35.8616	32.9547	67.8097	39.3345	45.8386	40.5133	31.9534	23.6228	39.961	42.3556	38.866	44.1522	39.4456	42.4554	44.4376	44.7221	45.9626	22.1209	21.0886	18.0492
O95777	U6 snRNA-associated Sm-like protein LSm8	66.5237	67.3642	64.8656	45.3483	38.1257	40.4615	49.0316	49.0602	48.2183	62.8857	61.8944	64.3365	50.1784	46.325	48.2833	66.7819	71.7998	73.7244	104.371	126.706	100.926	68.4165	71.8526	61.1367	70.0462	73.3089	74.0891	51.7067	47.5531	69.5339	54.9446	56.9284	51.4892	52.6522	54.9364	53.1341	85.5856	80.4937	78.415	54.9837	51.5466	54.3467	55.0258	62.6811	62.9375	55.7389	51.7368	59.1435
O95786	Antiviral innate immune response receptor RIG-I	23.9751	26.3396	24.382	35.0275	31.8395	31.4041	27.8582	30.1512	28.5276	35.2043	37.521	36.4958	25.0499	24.324	24.8922	25.1249	24.481	23.3521	38.0428	46.203	54.6048	11.0882	9.7477	11.822	15.3879	17.1267	19.6909	33.2986	33.4007	34.4689	34.0618	36.7976	39.6002	16.199	Filtered	11.9548	26.5161	27.3936	27.9761	35.5552	33.2134	30.9216	34.3968	35.7787	33.3525	15.8893	11.2215	8.56842
O95816	BAG family molecular chaperone regulator 2	39.2151	29.3733	32.0465	35.0908	21.2934	19.7217	23.598	16.3514	18.4197	32.8945	39.8858	38.6892	32.4431	32.1102	30.8587	21.8397	21.0389	21.3289	Filtered	Filtered	13.938	37.7191	31.119	30.96	28.9835	25.958	32.1872	29.2838	17.548	Filtered	27.1151	23.5605	28.6004	32.3596	11.5154	24.0155	21.9577	22.1312	20.8155	34.6384	40.0719	36.364	24.2129	29.0555	30.5614	50.3959	30.5963	29.2872
O95817	BAG family molecular chaperone regulator 3	35.894	35.8333	37.0096	42.5657	33.1136	28.475	27.3448	26.1414	26.3087	22.3569	22.4853	22.0886	26.5676	16.201	16.3177	34.4652	31.0648	31.9304	33.9919	39.9219	30.1083	37.322	36.5372	37.8932	9.25762	16.1502	26.4374	26.2966	35.0816	35.6054	27.6763	29.4255	33.6366	39.783	31.0815	28.7421	32.3161	33.9836	24.6503	37.4873	42.2972	38.9425	48.0379	39.4844	43.3807	62.2765	32.2993	50.4586
O95831	Apoptosis-inducing factor 1, mitochondrial	Filtered	Filtered	Filtered	Filtered	Filtered	Filtered	Filtered	Filtered	Filtered	Filtered	Filtered	Filtered	Filtered	Filtered	Filtered	Filtered	Filtered	Filtered	Filtered	Filtered	Filtered	Filtered	Filtered	Filtered	Filtered	Filtered	Filtered	Filtered	Filtered	Filtered	Filtered	Filtered	Filtered	Filtered	Filtered	Filtered	Filtered	Filtered	Filtered	Filtered	Filtered	Filtered	Filtered	Filtered	Filtered	Filtered	Filtered	Filtered
O95881	Thioredoxin domain-containing protein 12	182.425	181.191	183.165	222.635	269.323	267.525	165.996	166.441	167.803	264.717	263.217	234.835	210.6	205.043	202.746	312.809	293.146	311.416	211.168	231.868	65.0443	348.758	314.959	309.661	202.325	131.189	181.935	201.517	95.8488	76.5198	189.916	187.246	196.116	264.602	278.622	283.148	179.836	155.676	105.869	241.449	120.111	119.325	148.344	34.0829	59.6851	354.836	342.835	159.914
O96000	NADH dehydrogenase [ubiquinone] 1 beta subcomplex subunit 10	19.0748	17.7673	19.3621	13.4381	14.5247	16.0478	19.0296	17.9088	3.27418	16.8675	16.5202	14.7474	16.8621	12.8144	11.1644	21.0238	21.9184	19.7377	30.5503	24.5433	25.5024	30.4277	28.654	29.7704	22.1763	21.7219	21.4785	33.0439	31.5724	31.6997	47.8932	45.8637	39.7842	48.3753	34.2526	35.0357	28.5197	22.6888	28.9693	33.4584	33.4953	36.939	32.1273	33.85	34.6447	50.8824	44.7137	56.1556
O96005	Putative lipid scramblase CLPTM1	19.8986	33.977	33.7393	39.6461	35.2856	40.1063	38.5826	39.537	31.8093	56.8086	64.3528	62.0518	26.9843	30.8025	35.61	39.6751	37.0268	35.7357	50.7406	45.9241	55.5135	48.1671	51.0148	49.8047	23.575	22.8044	16.5468	41.9819	37.1511	38.1214	49.9382	39.4892	38.4982	32.8971	59.7201	55.3831	35.9786	37.0207	33.4357	26.8156	23.1054	31.7034	35.527	39.2914	35.518	45.7329	47.8951	36.9776
P00338	L-lactate dehydrogenase A chain	4850.08	4732.67	4608.3	4648.95	4648.38	4629.45	3837.51	3971.31	3962.8	3404.81	3577.97	3492.97	2842.17	2623.72	2689.81	3453.67	3319.41	3290.56	3763.36	3606.09	3656.98	4308.27	3984.02	3983.91	4302.98	3809.93	3784.25	3472.75	3567.12	3876.2	3732.14	3634.28	3790.85	3695.83	3425.22	3583.05	3748.95	3539.34	3515.15	3284.89	3386.76	3194.67	4358.22	4198.62	4119.46	4045.47	4187.99	4239.19
P00367	Glutamate dehydrogenase 1, mitochondrial	61.0637	69.4115	68.636	33.4359	46.861	41.099	96.9675	85.2912	101.982	35.6156	37.509	56.3693	95.0174	92.6986	89.746	89.253	74.1436	81.1202	82.1096	39.4334	72.636	65.4365	70.8364	84.4942	98.9772	108.205	117.368	75.4087	78.2836	52.485	69.6943	65.2552	68.3481	70.552	72.3895	61.0497	53.6879	52.1217	37.0853	57.5629	54.5953	57.0242	58.38	73.2973	70.1309	69.5969	84.4599	83.4227
P00387	NADH-cytochrome b5 reductase 3	118.255	124.102	120.636	122.601	118.951	118.224	162.403	170.692	171.604	150.98	172.432	178.492	165.07	150.507	157.561	138.471	141.364	148.975	133.558	209.548	217.064	215.318	221.51	218.284	158.779	151.727	136.356	151.674	178.836	187.472	201.876	196.854	204.62	240.025	221.738	216.856	130.646	135.683	147.319	169.173	169.211	174.742	195.04	181.934	183.348	163.023	201.255	210.784
P00403	Cytochrome c oxidase subunit 2	292.342	293.807	276.349	290.204	284.002	294.135	239.804	247.188	222.854	336.044	339.1	343.354	342.239	348.806	360.788	294.377	309.811	304.375	319.102	320.522	345.751	481.955	451.949	462.969	380.878	374.179	356.809	507.287	550.169	550.395	455.804	466.295	456.686	622.425	606.657	631.255	408.296	354.712	335.688	372.727	359.338	366.292	349.965	342.133	335.698	629.3	605.34	605.372
P00441	Superoxide dismutase [Cu-Zn]	162.608	180.226	210.681	182.871	384.325	200.73	241.637	268.354	270.518	391.667	207.633	197.396	255.015	257.302	261.796	206.646	200.253	209.638	388.39	406.112	413.848	465.259	388.731	408.372	173.23	225.272	237.203	198.761	399.261	356.216	390.305	397.953	363.137	371.339	340.065	326.626	334.75	331.74	308.433	311.836	307.877	320.333	168.584	336.327	317.904	407.662	363.596	439.629
P00491	Purine nucleoside phosphorylase	66.2766	66.2804	66.0465	96.8838	103.398	102.385	75.2378	73.451	73.2826	84.2541	87.1717	90.066	71.8865	68.5599	62.7933	81.8946	73.181	75.0711	104.941	132.354	106.272	91.1214	97.0262	93.0584	81.9137	75.06	75.4424	77.0371	85.1275	77.1807	67.6076	57.5825	66.2531	81.4271	73.8651	81.1658	93.9017	87.361	90.0046	69.9297	61.5093	57.9766	71.823	84.319	74.4248	76.7719	68.7247	81.427
P00492	Hypoxanthine-guanine phosphoribosyltransferase	97.0524	113.307	113.914	95.8734	93.7442	88.396	81.4784	75.0726	81.6918	108.609	109.636	93.6266	93.3882	95.6014	102.977	81.8339	99.477	89.8685	161.626	149.682	155.779	124.126	145.409	118.863	125.751	131.93	115.6	112.478	121.171	114.033	88.3278	96.1025	96.6098	117.536	102.465	106.58	100.646	105.215	110.107	88.0813	105.559	111.969	117.484	126.315	112.426	126.85	140.042	138.714
P00505	Aspartate aminotransferase, mitochondrial	75.6939	75.4284	70.4532	76.0097	67.9215	73.2361	64.5925	74.9933	61.7719	50.3083	59.9409	55.2552	51.1372	57.1145	51.824	96.8038	90.1011	89.6444	86.8154	88.6641	107.778	113.305	110.304	110.382	97.6043	91.7758	94.8703	113.9	118.309	132.128	111.588	110.238	115.327	116.998	118.189	109.728	92.3416	100.134	93.6416	106.019	113.606	120.595	106.146	110.886	110.114	163.675	162.618	160.469
P00558	Phosphoglycerate kinase 1	1252.7	1228.98	1219.15	1314.25	1343.43	1378.94	1169.14	1185.94	1238.98	1504.57	1493.11	1551.63	968.121	1009.87	979.569	1395.37	1354.92	1216.14	1752.1	1743.88	1674.1	1524.68	1474.99	1426.26	1565.37	1488.08	1358.04	1457.02	1467.61	1435.42	1303.93	1298.57	1341.79	1231.39	1242.73	1227.93	1242.4	1232.7	1241.29	1167.12	1162.75	1161.17	1213.95	1378.75	1280.4	1290.71	1354.79	1331.13
P00568	Adenylate kinase isoenzyme 1	55.0743	47.4274	49.4967	78.1271	85.1186	80.8643	59.728	58.6702	56.4761	106.809	101.052	109.51	51.1198	49.5535	47.3612	64.6253	32.2896	71.0494	41.7882	43.6267	34.2107	Filtered	32.2143	27.1586	34.4116	46.8326	38.2911	48.2489	45.605	16.5262	44.4005	51.3138	42.269	Filtered	25.4654	Filtered	50.4075	52.2785	50.1301	54.5195	40.2251	51.768	51.2077	53.286	42.3094	24.8819	Filtered	Filtered
P00918	Carbonic anhydrase 2	1195.12	1280.45	1232.68	1210.28	1347.13	1299.83	941.533	974.257	991.403	1224.02	1199.62	1227.02	1121	1180.02	1161.47	1184.43	1163.73	1187.74	1062.4	1203.24	1202.69	1499.31	1571.19	1388.6	1353.85	1390.29	1427.75	1236.48	1154.15	1189.33	1001.74	956.304	980.728	1408.16	1275.15	1395.32	1185.04	1205.68	1239.04	1244.35	1222.6	1198.18	1029.6	1003.81	1024.33	1484.91	1442.98	1467.43
P00966	Argininosuccinate synthase	33.2318	33.4174	28.3043	37.3085	36.068	33.8393	19.1073	21.5272	26.1042	52.0015	48.1577	53.802	29.5877	28.0651	27.4843	21.2655	21.5056	17.1467	Filtered	Filtered	Filtered	27.3236	21.1828	32.1484	33.2989	30.2857	29.3376	14.853	25.7545	21.0936	21.6201	22.534	22.7252	31.4212	26.0714	25.1846	37.8401	33.4565	29.9354	23.1241	25.7925	22.5349	29.363	28.6281	27.4086	22.9057	32.7163	36.9107
P01024	Complement C3	54.498	54.1053	50.9581	16.226	19.7733	16.7219	11.2932	9.88043	7.55027	7.46957	15.6388	13.244	34.3121	30.0601	29.94	7.41665	10.6048	14.5695	26.6597	15.0555	23.3445	18.5125	18.0527	11.4055	37.2532	30.3315	38.634	13.741	16.1895	Filtered	16.4175	19.6075	19.1593	21.7231	20.947	20.1704	64.7977	63.2957	65.9013	11.6562	9.54122	8.59561	18.8393	23.4008	22.0529	31.269	27.8755	21.8401
P01137	Transforming growth factor beta-1 proprotein	190.771	180.251	172.365	240.478	222.346	198.397	200.828	217.84	226.309	130.369	146.409	133.441	67.167	77.5895	85.9435	324.586	293.472	278.53	217.686	204.534	246.846	259.959	245.455	232.252	179.586	198.906	199.494	305.894	286.739	312.11	282.887	301.129	318.306	166.82	177.012	198.51	204.299	184.961	204.503	318.765	281.776	308.619	261.91	278.998	296.284	406.576	370.842	456.716
P01584	Interleukin-1 beta	54.8368	54.0763	51.3326	54.2268	55.5204	56.9329	34.7406	31.0659	31.5623	14.5777	12.4746	13.4422	64.6302	69.1278	59.3127	55.7619	56.8896	54.6063	33.8718	39.654	34.7674	Filtered	Filtered	5.12918	60.515	49.7416	49.8328	64.8766	51.55	60.0293	39.6038	40.5575	47.3195	Filtered	Filtered	Filtered	107.606	102.902	91.3108	66.9726	57.9208	67.2915	96.163	93.1143	84.5302	7.72842	Filtered	11.0488
P01889	HLA class I histocompatibility antigen, B alpha chain	480.265	490.573	493.924	534.461	480.814	533.067	459.799	479.307	463.198	502.443	528.947	508.741	415.603	430.919	422.952	525	554.068	544.172	508.491	528.033	567.693	542.184	557.442	535.736	609.998	553.058	544.031	725.51	728.665	723.982	608.993	590.016	612.644	604.366	606.87	572.315	603.177	628.859	609.587	604.514	610.166	604.871	555.573	585.219	583.74	487.035	522.754	540.921
P02042	Hemoglobin subunit delta	Filtered	8.6259	17.7446	Filtered	Filtered	Filtered	Filtered	13.0979	24.7237	Filtered	Filtered	Filtered	283.425	280.61	326.946	Filtered	Filtered	Filtered	Filtered	Filtered	Filtered	Filtered	Filtered	Filtered	Filtered	10.5539	17.8452	Filtered	Filtered	Filtered	Filtered	Filtered	10.2049	Filtered	Filtered	Filtered	Filtered	Filtered	Filtered	Filtered	Filtered	Filtered	Filtered	Filtered	Filtered	Filtered	Filtered	Filtered
P02545	Prelamin-A/C	1209.22	1180.7	1172.27	1231.68	1191.18	1243.56	1373.39	1359.39	1360.9	1506.55	1588.63	1480.49	829.6	841.464	834.847	1054.13	1102.15	1039.43	1367.44	1351.7	1458.02	2097.49	2105.65	2031.43	1178.8	1138.82	1152.92	1312.73	1306.87	1410.32	1381.77	1265.38	1387.44	1807.57	1778.18	1718.98	1019.26	1078.5	1049	1229.54	1137.41	1220.64	1461.99	1472	1378.27	1628.1	1654.7	1679.92
P02647	Apolipoprotein A-I	84.7289	76.3401	76.6944	30.2408	30.5316	31.9801	128.874	101.648	105.878	45.3612	36.2188	41.0851	78.7375	140.026	119.495	56.6486	56.4027	63.825	Filtered	Filtered	Filtered	102.885	112.309	59.1045	81.8652	84.7246	99.4883	149.853	141.004	94.1907	95.6707	102.896	80.8338	133.254	148.245	153.188	81.2189	97.4481	93.2956	127.966	112.72	107.908	104.118	115.034	90.3543	232.908	189.013	191.206
P02656	Apolipoprotein C-III	56.2162	52.901	51.4201	33.519	35.2089	27.8934	44.9524	47.3075	46.4051	44.0895	21.8446	34.1873	82.9965	83.6426	82.3207	51.6172	57.2029	52.5867	46.2649	53.2205	54.4833	74.8945	88.7693	72.7624	162.284	165.46	129.388	75.7058	107.283	133.033	76.7755	103.638	104.17	139.835	168.389	110.902	202.578	163.536	167.816	72.3302	92.0327	83.0997	64.2177	65.9857	61.542	101.024	74.3309	94.0089
P02686	yelin basic protein	66.2511	61.0738	63.03	68.4138	61.4229	71.4205	54.8725	51.9548	51.0347	75.0391	68.3194	70.7858	51.5131	51.2914	58.846	60.3685	44.9375	51.6544	97.0891	95.3298	96.9758	59.8476	58.5298	55.4715	40.7749	53.1881	55.2923	100.196	52.2322	91.3164	60.488	56.0875	75.1709	53.5459	62.2282	59.5333	43.3441	83.8087	45.5972	67.2771	47.5393	67.2182	54.6033	47.903	44.6502	59.6977	78.4234	89.6608
P02768	Albumin	7069.33	8046.35	7802.23	2844.63	2694.07	2628.74	2678.12	2708.6	2847.5	2252.01	2378.99	2352.61	7024.84	7050.16	7046.29	3938.35	4074.66	4057.81	2220.58	3258.67	2254.37	5135.4	4885.82	4948.07	8919.52	8887.97	8606.68	4185.52	4393.76	4478.56	3738.87	3649.18	4153.81	5347.89	5371.66	5504.73	9771.76	9160.7	8988.23	3086.69	3324.66	3280.03	5010.82	4542.99	4325.06	6111.49	6039.11	6332.26
P02771	Alpha-fetoprotein	243.227	220.934	223.719	67.2187	68.7936	61.6786	69.6932	70.1509	69.3571	63.8465	81.7248	61.1714	188.547	174.678	176.68	63.6549	66.0948	61.4997	81.2483	79.0516	65.149	118.711	107.667	105.706	298.764	289.319	296.919	88.8294	108.733	95.8665	114.091	134.583	99.9437	132.446	155.904	166.214	352.943	324.346	340.057	99.6488	84.07	92.3509	137.69	134.36	136.52	155.681	204.139	184.071
P02787	Serotransferrin	553.144	584.138	590.334	151.968	158.563	174.977	178.302	167.436	177.633	332.412	186.028	217.61	625.018	626.984	664.85	204.201	206.885	204.284	196.604	195.452	196.699	360.207	384.953	298.131	425.695	529.242	517.81	292.37	292.334	293.723	311.186	300.123	304.694	382.49	384.278	368.673	1076.46	1112.01	1166	230.379	222.69	201.417	322.038	335.283	346.118	462.282	472.082	449.458
P02788	Lactotransferrin	251.693	346.121	359.915	Filtered	Filtered	Filtered	123.757	124.32	147.71	Filtered	Filtered	Filtered	679.737	654.535	661.918	108.905	113.174	120.711	Filtered	Filtered	Filtered	Filtered	Filtered	Filtered	557.137	672.903	621.099	Filtered	Filtered	Filtered	Filtered	Filtered	Filtered	Filtered	Filtered	Filtered	Filtered	Filtered	Filtered	Filtered	Filtered	Filtered	Filtered	Filtered	Filtered	Filtered	11.3016	Filtered
P04040	Catalase	266.257	258.468	261.212	246.672	229.482	237.607	197.572	184.53	190.856	212.005	195.299	188.918	242.677	217.941	221.417	250.901	250.762	238.596	218.235	227.973	212.387	300.984	300.049	289.976	312.859	330.47	329.998	327.475	343.834	344.324	289.13	267.771	280.266	356.545	316.992	313.875	332.009	314.299	321.972	313.23	319.724	324.724	282.234	271.842	278.522	401.585	389.918	417.608
P04075	Fructose-bisphosphate aldolase A	3996.04	3963.53	3902.66	4139.76	4027.71	4268.98	3861.9	3934.29	3952.48	4093.4	4130.47	4065.4	2878.39	2908.28	2870.41	4269.2	4248.07	4022.6	4334.8	4184.89	4541.54	5156.5	4974.63	4885.3	4456.1	4272.62	4229.82	4215.62	4412.58	4733.85	4593.51	4674.65	4818.29	4613.42	4277.88	4516.99	3854.72	3873.94	3486.94	3624.33	3806.13	3648.12	4081.23	4271.74	4127.69	4907.35	5103.14	5373.02
P04080	Cystatin-B	173.533	173.081	176.427	172.884	165.128	155.798	303.432	314.431	323.283	212.199	218.47	196.462	135.563	129.19	133.226	350.532	337.389	358.347	461.504	410.483	439.731	240.776	236.405	241.027	170.572	160.107	167.128	208.497	230.952	193.848	394.876	401.534	416.257	219.532	230.046	221.14	174.201	170.369	185.029	337.738	358.366	362.306	338.371	311.983	334.321	426.403	447.034	417.579
P04083	Annexin A1	746.263	772.539	757.882	953.769	865.53	947.706	777.839	811.603	801.833	896.774	978.425	955.718	559.075	565.736	567.588	841.673	810.411	809.838	897.643	927.264	947.878	1132.72	1119.93	1073.45	683.795	675.195	663.347	1000.52	996.745	1152.74	945.985	941.274	975.51	1044.44	1043.07	1046.47	711.355	668.664	649.968	904.302	941.442	885.329	900.78	934.521	926.146	1187.56	1226.1	1180.65
P04179	Superoxide dismutase [Mn], mitochondrial	170.614	128.87	117.588	146.034	191.763	181.183	235.366	186.251	185.187	186.371	185.727	193.501	147.105	49.4031	94.6569	181.061	185.016	183.881	259.894	256.466	236.166	226.432	197.734	203.833	115.779	101.772	102.084	89.7661	79.7015	92.2971	188.446	145.394	159.271	299.186	264.213	248.128	203.335	149.398	151.886	62.462	102.099	60.2352	163.517	155.382	151.013	662.82	642.86	665.183
P04264	Keratin, type II cytoskeletal 1	332.974	328.488	306.579	214.277	212.987	214.403	330.271	321.179	331.119	1018.22	1038.94	1061.73	389.313	382.902	385.035	793.6	813.728	792.131	664.32	652.64	690.745	257.298	248.693	234.674	376.891	398.446	374.293	747.027	836.436	813.427	978.546	888.26	878.82	1043.93	946.468	883.649	731.06	747.754	756.869	455.202	503.785	495.174	988.225	1031.02	984.445	450.543	391.231	416.362
P04406	Glyceraldehyde-3-phosphate dehydrogenase	2340.9	2113.94	1975.13	2623.27	2407.1	2122.81	2448.97	2286.38	2379.02	2332.21	2122.34	2026.91	1880.7	1632.02	1647.87	2960.2	2886.94	2681	2986.89	3142.3	3241.32	3422.09	3067.38	3006.88	2980.67	2360.09	2407.98	2826.89	2861.17	3218.2	3359.33	3237.41	3464.55	2948.63	2871.17	2867.56	2167.39	2062.94	2173.34	2828.07	2983.26	2867.85	2778.98	2659.83	2676.92	3338.69	3479.07	3371.11
P04439	HLA class I histocompatibility antigen, A alpha chain	970.364	930.681	916.109	838.843	856.082	827.807	1007.14	1039.38	994.394	1018.9	929.47	978.726	955.601	925.048	878.212	1320.12	1177.15	1164.12	1013.07	1111.74	1141.72	1453.63	1494.13	1334.92	1033.45	1081.72	1058.31	1522.45	1542.97	1506.11	1597.73	1656.72	1679.65	1885.4	1807.18	1880.4	1070.65	1088.6	1086.45	1568.11	1510.72	1551.59	1233.61	1393.13	1420.53	1902.75	1898.79	1940.83
P04632	Calpain small subunit 1	68.8382	319.289	287.344	85.6746	80.8055	242.749	88.1502	54.7301	45.5237	98.9424	73.959	76.622	87.5437	61.5441	56.7653	265.342	104.583	127.211	157.904	103.701	65.1525	71.1153	127.53	122.14	40.8721	140.351	126.128	83.2813	59.3638	71.1583	71.3967	56.5325	58.3126	77.4011	46.3124	63.5638	56.8829	100.89	113.739	47.74	79.0222	94.8899	71.1227	65.8008	59.0426	62.6798	102.865	123.315
P04792	Heat shock protein beta-1	699.28	726.75	713.607	700.116	640.228	723.479	650.852	697.055	699.654	721.36	836.452	774.871	541.57	546.878	550.61	644.839	690.384	660.163	637.935	663.016	668.307	402.471	429.863	394.548	613.897	645.956	628.353	630.551	678.33	695.687	707.698	684.963	722.223	516.939	659.498	677.453	658.708	690.324	665.799	639.158	671.883	697.917	797.616	780.099	771.96	562.953	790.555	574.095
P04843	Dolichyl-diphosphooligosaccharide--protein glycosyltransferase subunit 1	121.317	116.756	107.975	123.643	118.177	117.632	156.096	162.216	159.803	182.42	193.873	194.162	166.737	167.527	161.609	115.373	120.125	114.112	254.137	245.466	257.083	249.19	239.171	234.039	137.841	136.304	129.086	255.137	229.014	227.987	275.392	267.478	270.61	379.459	373.666	350.474	178.053	164.994	172.752	183.799	180.769	192.55	226.942	239.631	234.758	313.872	278.485	324.19
P04844	Dolichyl-diphosphooligosaccharide--protein glycosyltransferase subunit 2	49.4007	49.3515	44.1307	47.0664	41.5158	45.8898	53.4646	46.1913	59.2354	59.0666	56.5121	62.0472	48.5511	43.1704	41.0339	53.9169	37.1391	32.6136	54.1982	44.1484	56.6479	44.8	43.1635	53.7844	44.9835	37.8288	36.725	56.0963	59.9532	51.6557	91.467	57.9071	53.9029	48.6696	48.762	54.3714	66.2804	57.7602	58.6589	38.7432	42.7444	42.9001	62.679	64.6752	64.4866	50.776	52.3252	52.2912
P04899	Guanine nucleotide-binding protein G(i) subunit alpha-2	74.9775	76.6178	76.488	93.693	102.258	101.98	108.52	98.7381	106.542	130.946	128.663	131.771	95.1091	89.7552	82.0599	84.8199	80.3303	76.2708	169.575	153.468	169.332	126.551	124.365	112.365	107.918	93.6378	96.4654	124.908	108.546	132.014	104.967	99.5305	96.8093	99.6387	112.233	95.283	123.247	115.353	114.205	86.8609	80.6184	75.1491	100.69	97.9834	99.3077	73.5874	70.778	60.7319
P05023	Sodium/potassium-transporting ATPase subunit alpha-1	61.7754	60.9401	58.9789	90.1706	73.8673	73.6401	89.1259	82.0419	86.406	89.618	86.5339	88.2429	52.2545	56.0651	56.8088	71.8044	70.8379	66.6128	107.775	109.231	116.674	130.363	129.047	122.662	79.9263	73.939	70.0072	134.121	135.614	138.721	110.207	114.89	111.495	167.535	169.677	161.711	97.9365	97.805	96.9032	98.8875	95.6409	101.394	121.915	122.013	125.613	157.002	151.935	148.116
P05107	Integrin beta-2	1017.2	1031.36	1002.31	1086.51	1102.69	1117.56	991.243	1022.9	1027.37	1312.93	1318.66	1310.92	1026.43	1002.39	995.557	1168.5	1213.8	1123.19	1061.35	1034.56	1085.46	1246.81	1199.99	1127.34	1012.29	1054.86	1057.98	1290.04	1407.04	1440.95	1279.62	1235.23	1309.41	1467.73	1479.48	1483.35	1185.65	1210.57	1218.84	1348.75	1328.38	1358.16	1144.12	1092.23	1139.7	1357.99	1415.54	1536.95
P05109	Protein S100-A8	Filtered	Filtered	Filtered	Filtered	Filtered	Filtered	Filtered	Filtered	Filtered	Filtered	Filtered	Filtered	Filtered	Filtered	Filtered	Filtered	Filtered	Filtered	Filtered	Filtered	Filtered	Filtered	Filtered	Filtered	Filtered	Filtered	Filtered	Filtered	Filtered	Filtered	Filtered	Filtered	Filtered	Filtered	Filtered	Filtered	Filtered	Filtered	Filtered	Filtered	Filtered	Filtered	Filtered	Filtered	Filtered	Filtered	Filtered	Filtered
P05114	Non-histone chromosomal protein HMG-14	38.8827	43.2732	36.6161	29.1768	32.0226	29.7547	22.7059	20.2704	24.5117	47.2395	64.5148	51.0945	57.6016	34.8028	62.3776	50.2678	30.1143	25.3498	30.2109	55.0314	60.6428	2.106	93.8495	91.4439	118.04	125.853	105.104	73.6867	62.6321	52.3884	51.4824	57.5813	39.5733	60.2809	19.9791	55.4915	47.7494	65.1317	78.1797	60.0358	48.7118	51.3714	52.5696	79.5911	91.2601	28.1195	85.912	12.9401
P05141	ADP/ATP translocase 2	136.14	150.589	149.178	178.254	167.893	169.623	147.94	118.791	134.809	128.145	115.13	124.881	150.373	153.085	148.974	172.805	135.027	137.216	196.979	191.412	195.669	227.479	217.04	209.426	224.165	182.521	177.947	255.704	253.974	225.563	213.38	213.361	209.458	457.091	452.813	428.523	197.474	164.764	154.4	168.933	170.842	138.808	199.723	221.376	193.22	450.587	283.786	284.686
P05161	Ubiquitin-like protein ISG15	85.0838	83.8863	90.5716	85.1312	92.2065	92.0901	193.845	194.507	208.539	50.6715	84.6988	70.0179	169.559	191.134	183.282	148.741	133.743	135.727	158.744	132.405	96.8915	98.0829	111.554	116.21	87.4578	69.5073	76.816	84.1547	78.6606	138.913	79.2191	182.604	146.064	70.0314	228.049	357.324	57.5221	66.6145	75.601	133.827	133.543	129.608	142.06	99.1611	101.201	26.4375	44.9084	44.4923
P05198	Eukaryotic translation initiation factor 2 subunit 1	174.892	181.439	168.972	197.015	194.022	193.546	176.587	181.312	177.153	214.184	211.763	203.534	179.797	175.985	180.139	156.278	149.763	141.422	224.535	231.902	216.909	234.69	228.992	231.533	195.351	175.902	186.238	191.627	163.451	167.233	165.987	158.641	163.951	217.669	207.593	195.921	202.721	189.46	185.193	181.946	161.168	164.364	178.425	165.587	188.286	194.681	185.723	204.704
P05204	Non-histone chromosomal protein HMG-17	Filtered	Filtered	2.39128	Filtered	Filtered	Filtered	Filtered	Filtered	1.05838	Filtered	Filtered	Filtered	Filtered	44.0315	34.3254	Filtered	Filtered	Filtered	Filtered	Filtered	Filtered	Filtered	Filtered	Filtered	Filtered	Filtered	2.21672	Filtered	Filtered	Filtered	Filtered	Filtered	Filtered	Filtered	Filtered	Filtered	Filtered	Filtered	Filtered	Filtered	Filtered	Filtered	Filtered	Filtered	Filtered	Filtered	Filtered	Filtered
P05362	Intercellular adhesion molecule 1	159.325	159.924	153.955	185.712	166.083	183.124	228.93	228.745	234.252	221.607	213.902	206.906	144.05	141.17	140.872	205.85	190.334	190.071	347.165	320.928	404.298	394.101	368.615	371.944	204.593	184.692	181.386	269.234	283.788	308.188	319.671	313.38	310.983	426.013	435.262	394.713	202.077	200.766	196.6	209.198	212.51	201.666	329.682	322.549	309.34	434.711	439.014	451.679
P05386	Large ribosomal subunit protein P1	125.518	93.4563	81.64	54.4103	53.1927	52.0679	177.938	149.972	162.004	7.65148	Filtered	Filtered	166.756	167.319	161.028	154.932	151.506	175.923	Filtered	Filtered	Filtered	Filtered	Filtered	12.5366	159.03	150.014	148.342	8.44244	Filtered	Filtered	Filtered	16.2769	Filtered	Filtered	Filtered	Filtered	70.8834	56.9082	44.397	57.7146	30.9913	35.158	Filtered	Filtered	Filtered	Filtered	Filtered	Filtered
P05387	Large ribosomal subunit protein P2	359.342	372.183	361.638	411.714	412.012	393.082	327.699	320.37	342.638	384.24	426.738	408.606	414.582	393.442	415.214	354.247	334.6	332.69	530.491	548.927	503.811	668.056	652.05	551.707	394.912	442.478	402.994	484.56	557.661	563.875	423.823	431.303	450.801	677.288	640.687	625.925	412.333	439.502	414.127	379.244	385.443	412.75	434.017	430.776	443.586	676.68	763.046	718.552
P05388	Large ribosomal subunit protein uL10	251.488	239.101	220.998	248.096	251.83	253.766	254.08	270.639	272.536	389.398	386.834	361.039	305.21	300.974	296.364	218.776	234.127	208.141	336.035	353.657	353.49	454.729	468.118	438.143	296.678	297.677	273.979	311.662	310.36	302.957	247.42	280.686	291.977	497.888	465.37	495.216	305.819	303.83	285.663	263.93	300.333	281.803	275.129	263.999	280.056	459.158	437.738	467.08
P05455	Lupus La protein	161.737	163.856	152.173	160.924	161.981	164.136	133.56	133.183	130.103	151.426	154.2	165.315	139.725	146.851	153.487	116.647	120.064	122.199	162.474	155.632	159.369	98.9802	96.2334	102.341	133.6	141.917	143.201	122.068	117.802	117.251	105.171	103.56	102.732	78.9734	73.1512	90.5607	152.214	148.663	144.861	140.983	123.654	153.436	116.865	129.326	132.911	81.4355	74.2884	73.5472
P05556	Integrin beta-1	89.9436	86.6358	82.1777	92.7975	73.9515	85.5751	110.654	108.153	116.087	111.611	115.805	112.298	93.6905	89.5594	89.1684	94.0023	98.8775	94.926	110.862	119.342	117.239	172.644	187.788	174.487	106.874	103.883	107.927	134.553	115.214	116.51	146.306	135.634	147.883	217.357	204.329	217.918	90.3329	101.593	100.479	123.407	120.994	125.971	144.171	151.299	137.973	188.222	202.755	200.388
P06280	Alpha-galactosidase A	32.7956	32.4349	29.0825	47.1523	39.1738	41.843	41.9546	39.4323	33.4548	31.1148	32.9783	29.601	25.3301	26.711	25.0852	41.9627	47.0731	42.8278	48.2027	50.66	46.8996	68.5233	68.8628	60.9819	21.6702	35.5401	32.06	48.1133	36.2275	43.1894	43.6446	47.1906	46.4721	52.6672	57.0219	53.7836	37.1196	33.3834	34.7324	39.2484	35.8469	49.4444	38.4522	43.5805	42.2171	47.5505	59.0807	35.4003
P06396	Gelsolin	2112.28	2040.74	1999.69	2328.33	2242.4	2262.26	2122.7	2176	2138.52	3155.03	3374.26	3357.78	2017.6	2067.11	2007.6	2164.2	2203.84	2205.3	2578.46	2499.69	2593.8	2906.93	3139.84	2925.11	2041.12	2006.27	2038.37	1994.88	1925.35	1977.65	2250.99	2227.55	2205.06	2827.2	2561.89	2638.98	2061.13	1975.14	1972.36	2255.46	2249.1	2354.55	2067.44	2020.69	2052.77	3034.36	2952.7	3220.21
P06454	Prothymosin alpha	72.4934	77.1673	79.5993	61.8702	60.8016	58.5607	52.7765	56.7607	56.6633	82.081	98.347	95.4573	276.482	217.872	200.525	56.9775	59.9722	54.9455	228.065	226.214	253.019	114.294	181.302	176.071	302.757	283.817	286.212	163.897	190.139	179.555	121.451	141.266	92.7031	167.779	243.752	170.326	161.792	164.704	162.705	182.661	188.512	188.94	166.438	153.272	152.162	131.667	149.728	147.48
P06576	ATP synthase subunit beta, mitochondrial	1367.83	1323.25	1322.51	1499.04	1557.66	1501.49	1621.81	1606.89	1661.74	1753.31	1787.53	1787.99	1515.42	1500.48	1438.77	1863.3	1825.89	1772.43	1935.24	1876.92	1979.58	2642.85	2465.59	2419.52	1833.67	1790.42	1765.51	2648.95	2698.06	2789.58	2514.63	2494.05	2556.36	2949.97	2992.01	2918.27	1909.55	1831.19	1873.8	2267.73	2244.86	2256.47	1997.24	2030.37	1921.38	2957.35	3035.11	3128.48
P06702	Protein S100-A9	26.78	23.2214	25.6353	7.98866	12.4136	8.21559	27.7617	12.6238	13.0446	Filtered	Filtered	Filtered	44.9569	39.4626	38.8224	7.69498	6.99797	17.1845	Filtered	Filtered	Filtered	Filtered	Filtered	Filtered	18.1191	17.5966	21.7877	Filtered	Filtered	Filtered	Filtered	4.2449	Filtered	Filtered	Filtered	Filtered	Filtered	Filtered	4.71472	Filtered	Filtered	Filtered	Filtered	Filtered	Filtered	Filtered	Filtered	Filtered
P06703	Protein S100-A6	6575.41	6641.06	6602.84	7540.57	11282	8008.8	6903.62	7290.24	6880.05	12131.5	8918.77	8741.31	4907.62	5324.48	5255.86	8072.23	7908.73	8067.81	6498.47	6314.9	6795.83	9982.76	10824	9888.6	9473.96	6112.92	6030.77	6394.73	6172.44	6204.58	6767.79	6643.48	6864.18	7057.19	6769.63	6889.48	7364.96	5284.88	5203.15	6662.55	5924.39	6401.42	5260.91	5434.61	5282.08	13337	8588.66	8475.63
P06730	Eukaryotic translation initiation factor 4E	57.039	61.069	54.9952	61.3018	70.6542	70.4847	82.425	74.5167	72.2678	115.385	124.342	118.739	71.5572	57.6161	63.2642	83.7552	83.8465	65.3677	113.861	121.878	146.045	107.833	127.997	114.093	60.0762	70.7238	66.5464	106.767	89.6745	83.8241	96.4742	81.9873	100.891	113.641	116.272	94.2998	79.9245	80.4756	83.0164	89.6127	74.6597	91.3625	85.357	84.6985	78.1322	82.1077	60.3106	79.756
P06733	Alpha-enolase	2161.49	2089.66	2081.27	2211.5	2230.3	2313.96	1875.52	1813.58	1752.84	2251.46	2260.65	2265.68	1842.96	1867.55	1932.48	2134.36	2056.57	2040.43	1680.74	1958.53	2269.02	2725.53	2655.84	2514.96	2664.99	2785.85	2450.39	2222.8	2648.03	3004.25	2098.64	2227.46	2240.96	2454.37	2537.75	2668.02	1817.5	1887.39	1826.69	2183.73	2223.7	2312.94	2130.17	2153.84	2105.58	2602.29	2746.26	2679.18
P06737	Glycogen phosphorylase, liver form	86.981	81.3874	83.9017	176.994	186.563	167.149	80.0398	185.522	192.365	262.255	245.461	222.532	156.344	158.694	91.8937	184.849	193.106	181.277	183.29	189.13	189.838	148.577	136.523	140.376	174.141	105.35	195.482	147.347	166.137	142.644	166.601	167.801	238.968	115.666	104.152	117.916	187.987	204.71	174.21	166.732	163.427	197.681	144.275	139.289	146.129	156.302	207.457	152.642
P06744	Glucose-6-phosphate isomerase	496.082	513.082	492.522	576.247	531.424	609.262	521.205	563.219	544.703	708.793	722.565	755.493	473.67	507.962	502.702	525.507	532.884	518.811	602.588	558.511	601.661	706.355	703.085	661.735	601.046	576.883	586.669	562.004	567.054	571.084	550.054	598.754	579.773	725.545	699.465	710.983	488.773	517.937	496.633	513.689	528.625	549.36	546.916	527.524	537.363	704.692	763.557	803.902
P06748	Nucleophosmin	613.97	647.184	631.37	694.705	632.682	684.684	540.299	592.5	552.981	543.276	553.081	529.825	510.011	532.412	547.662	757.08	740.352	742.559	562.135	584.949	616.315	580.587	601.676	579.54	664.308	648.556	643.105	732.165	766.086	737.381	658.443	648.488	662.295	584.557	534.503	548.4	642.75	698.194	660.987	684.879	729.902	750.787	578.695	575.663	583.844	618.924	710.714	721.987
P06753	Tropomyosin alpha-3 chain	1083.99	1023.31	1022.81	1087.54	1711.66	1763.22	1011.11	1056.9	1008.41	1764.79	1147.67	1117.48	1106.62	1088.66	1040.15	1113.2	1146.79	1609.64	1764.62	1626.42	1763.5	1730.48	1686.66	1677.84	1481.59	1008.23	938.622	1617.26	1793.71	2127.73	1622.16	1489.68	1373.68	1764.62	1673.92	1549.58	1624.56	1664.66	1613.75	1304.83	1390.07	1446.82	1598.43	1494.62	1558.89	2110.14	2048.41	1984.02
P07108	Acyl-CoA-binding protein	40.1912	41.1275	45.0282	27.3069	75.481	47.3466	70.7473	48.537	56.1052	15.406	19.0629	19.8044	144.462	171.882	187.676	41.7022	38.2639	45.6565	11.505	17.205	10.3121	17.4633	20.749	26.3632	41.9318	49.2851	51.1931	43.3349	73.6147	74.9018	15.1407	8.20615	28.759	34.68	23.2529	29.0545	24.8257	43.0315	22.4023	64.6542	66.1028	118.651	12.9407	3.5429	5.45801	13.3578	11.7134	16.6877
P07195	L-lactate dehydrogenase B chain	818.269	770.184	728.33	910.949	901.045	906.325	520.47	558.503	543.684	474.191	510.589	478.879	753.482	807.07	784.34	564.713	609.769	559.746	510.689	541.186	601.089	703.928	718.43	699.534	716.383	679.115	655.771	550.111	535.175	600.915	471.216	472.236	479.314	579.708	577.716	617.532	758.196	767.064	758.044	514.703	509.389	507.469	587.061	563.745	583.489	605.436	624.838	619.919
P07203	Glutathione peroxidase 1	143.772	137.707	134.045	145.249	124.914	143.797	129.497	138.114	132.684	140.975	156.357	145.477	112.664	110.126	107.6	129.288	133.806	127.596	159.131	171.037	179.534	43.9619	45.1197	43.6257	170.568	166.2	157.038	150.952	165.331	166.53	124.631	137.311	131.793	50.5044	46.7905	63.554	148.538	140.27	137.305	135.947	155.679	150.739	135.189	138.603	142.268	52.0906	60.1087	72.1254
P07205	Phosphoglycerate kinase 2	152.514	134.976	131.362	238.674	182.397	191.434	157.653	150.596	152.726	176.728	178.838	198.483	140.871	134.884	158.493	130.627	132.728	131.739	512.293	434.332	559.912	212.133	175.551	178.813	247.042	219.372	170.414	200.584	221.633	228.986	174.661	167.884	172.993	173.181	151.459	147.712	172.81	183.606	166.371	141.07	129.5	147.012	159.56	175.048	170.907	142.389	144.396	143.745
P07237	Protein disulfide-isomerase	1691.81	1583.2	1506.95	1803.34	1941.5	1873.92	1643.37	1588.82	1526.36	1965.13	1901.26	1959.54	1548.38	1445.42	1436.21	2383.38	2276.98	2202.28	1534.12	1479.67	1470.04	3032.29	2852.89	2611.33	1923.84	1841.26	1838.29	2226.12	2190.01	2275.77	2036.28	2045.28	2030.15	2935.16	2944.09	3054.94	1867.16	1946.55	1985.8	2295.97	2281.7	2268.94	1767.33	1744.42	1694.5	3304.52	3471.85	3417.46
P07305	istone H1.0	288.887	264.528	247.659	298.813	290.864	285.18	309.871	304.714	293.918	273.67	278.541	255.185	267.953	269.883	254.442	340.237	314.465	313.224	348.183	350.512	349.463	554.54	594.206	564.165	343.402	340.099	338.972	292.201	293.47	271.978	340.065	318.719	333.278	514.583	506.457	469.44	256.001	243.343	254.575	292.164	288.682	296.52	305.302	280.454	287.051	644.552	646.942	701.592
P07339	Cathepsin D	233.751	226.854	218.404	367.646	382.237	399.997	488.755	471.018	450.999	402.167	403.24	413.981	290.85	257.214	257.666	406.352	405.233	386.683	547.183	542.388	553.434	484.221	481.559	473.454	215.29	222.488	221.35	438.505	443.955	435.687	487.027	489.599	507.759	581.495	580.395	558.149	305.85	288.947	296.968	397.205	392.756	425.91	468.287	466.621	458.661	525.672	483.94	524.896
P07355	Annexin A2	1092.24	1126.64	1120.35	1411.67	1334.21	1361.67	1346.31	1370.21	1409.34	1633.14	1780.13	1687.65	1025.6	1016.83	1030.2	1438.89	1471.25	1474.98	1695.39	1668.15	1671.15	2166.86	2088.91	2011.04	1012.44	1020.35	1067.47	1425.33	1424.25	1445.42	1720.6	1721.4	1812.67	2177	1975.19	1989.16	1148.23	1175.25	1177.3	1339.64	1383.39	1361.07	1381.85	1380.48	1366.45	1919.43	1905.1	2119.53
P07437	Tubulin beta chain	318.543	291.046	278.308	226.502	323.916	365.117	330.555	229.785	234.836	435.442	457.396	446.04	220.302	232.169	236.854	314.631	341.764	337.881	583.381	574.307	660.647	299.884	310.167	313.672	349.986	287.895	269.426	363.963	392.963	325.658	388.602	255.703	381.14	283.507	250.843	241.88	426.742	253.378	236.168	233.275	234.96	245.734	377.691	264.578	390.073	264.758	266.711	245.817
P07477	Serine protease 1	392.114	410.158	361.224	536.773	630.164	594.205	310.454	310.372	290.744	810.913	865.494	865.831	453.246	452.101	460.894	145.369	141.576	145.096	403.137	458.854	521.808	643.47	636.726	625.162	497.086	437.234	377.174	393.81	461.994	432.761	204.363	191.795	214.3	784.46	758.951	748.317	527.549	450.955	484.51	145.38	135.852	154.195	380.497	405.393	404.045	251.243	232.709	218.132
P07602	rosaposin	58.449	54.4107	52.9756	128.41	117.37	132.812	611.272	658.192	652.588	352.487	403.94	390.864	15.7398	14.4836	19.2007	607.765	578.551	578.69	599.953	642.024	636.055	249.201	228.533	229.232	419.213	418.219	427.186	332.702	311.201	321.633	469.584	472.438	484.618	1118.52	1328.88	1472.85	259.204	276.168	284.318	274.245	297.542	313.466	539.638	603.046	562.636	868.812	867.066	960.345
P07686	Beta-hexosaminidase subunit beta	72.0447	63.1274	62.8758	79.3137	74.9779	74.2392	61.3602	61.5235	63.2552	114.68	104.322	74.5197	79.6355	73.0609	75.0378	65.2981	64.1538	70.5563	71.7086	89.983	77.8892	106.631	76.1117	72.8146	84.4235	77.1297	77.8331	94.4592	69.8079	62.5741	89.301	97.3205	98.1729	145.827	141.263	140.98	67.732	69.9614	67.9913	68.0949	58.7107	69.2742	64.8966	75.7808	76.6	113.355	108.21	109.501
P07711	Procathepsin L	861.987	438.731	437.299	953.739	921.692	991.262	505.597	538.387	524.062	1046.2	1016.63	1109.51	540.319	559.117	594.526	1491.08	1492.63	747.885	1224.98	1203.95	1260.77	614.058	706.61	634.378	659.946	632.333	640.508	1105.43	1049.37	1100.9	1054.95	1039.28	1097.67	651.261	643.313	638.23	1108.45	1066.53	1144.97	1102.87	1216.74	1208.99	890.193	877.128	884.184	706.528	654.895	726.195
P07737	Profilin-1	979.562	955.63	939.808	1171.62	1256.61	1137.8	927.222	863.115	917.167	1277.97	1019.43	1307.08	915.573	888.532	912.777	984.69	981.793	912.99	1539.48	1481.32	1517.35	930.604	976.964	842.766	1200.12	1124.56	1019	1070.84	1135.07	1238.33	954	925.989	938.33	788.924	765.749	729.604	1123.91	1182.73	1146.67	861.072	793.345	848.563	1035.58	1047.23	1032.83	846.633	838.546	833.088
P07741	denine phosphoribosyltransferase	210.898	195.738	187.433	192.397	185.369	214.588	176.392	176.856	185.168	204.757	224.38	211.454	180.409	190.934	187.472	195.635	200.233	195.966	205.324	204.41	205.705	129.614	118.596	125.021	216.369	212.663	219.467	168.489	168.555	166.581	171.726	195.67	177.452	144.403	137.312	141.692	176.469	169.917	173.355	187.812	203.456	209.153	173.432	183.006	185.91	130.832	120.476	141.807
P07814	Bifunctional glutamate/proline--tRNA ligase	125.368	132.236	127.313	133.731	113.96	117.587	119.596	124.038	118.601	159.582	157.401	158.079	98.828	107.573	100.833	107.448	99.8554	100.48	145.42	144.484	142.666	85.7852	96.2435	94.5062	150.941	147.803	145.509	131.872	122.452	123.845	139.696	139.379	135.031	90.9049	87.9115	92.1539	140.955	122.342	133.292	114.43	111.715	105.741	123.942	132.187	124.429	76.1531	70.1928	74.7961
P07858	Cathepsin B	255.709	241.861	244.775	293.004	326.193	330.775	639.353	635.946	622.729	487.123	479.248	469.441	309.126	308.916	294.31	677.989	634.148	610.334	619.268	605.928	571.236	623.785	646.889	605.468	264.062	263.91	287.226	444.615	419.503	403.707	723.607	701.313	790.292	694.419	650.866	647.165	334.88	360.888	346.308	565.501	525.234	492.681	561.883	506.32	499.962	686.431	701.27	692.446
P07900	Heat shock protein HSP 90-alpha	880.549	877.905	837.811	913.359	933.881	870.418	808.588	803.398	801.758	752.335	846.167	777.753	699.813	708.069	706.735	819.5	856.375	754.581	940.415	937.141	1053.97	954.798	1024.93	961.526	941.801	902.301	899.205	927.459	966.154	1039.88	899.849	879.158	884.358	864.914	847.056	848.817	915.113	887.391	875.047	897.046	902.98	908.875	956.91	915.177	919.019	921.894	936.286	940.593
P07910	Heterogeneous nuclear ribonucleoproteins C1/C2	969.532	928.62	929.975	834.858	984.563	1001.21	877.619	895.366	943.595	920.495	973.48	968.383	904.696	832.145	911.377	988.591	1021.57	978.05	1196.36	1128.67	1110.59	799.039	676.739	654.543	1114.2	1132.73	1070.82	996.93	1034.59	1092.88	979.084	910.089	908.328	653.38	618.496	621.511	1035.56	1000.9	1001.87	1024.68	952.47	986.574	823.618	861.533	891.792	724.431	643.288	721.068
P07954	Fumarate hydratase, mitochondrial	134.806	125.529	121.335	130.399	132.698	127.603	134.352	120.775	135.898	123.844	124.099	123.673	129.282	123.671	126.213	147.865	139.228	147.432	174.004	158.167	152.453	214.531	212.117	225.793	156.71	163.095	159.312	220.975	220.431	230.891	181.041	187.632	181.787	265.15	267.347	289.488	148.424	158.487	152.053	189.068	180.004	177.163	177.276	187.176	166.02	286.597	263.192	290.519
P08133	Annexin A6	176.641	166.519	172.064	160.899	162.565	170.204	145.384	150.248	155.745	146.19	156.8	173.061	141.412	123.962	121.351	148.227	163.531	156.582	158.31	164.892	177.585	190.171	222.045	186.253	169.312	177.485	166.558	183.725	183.273	197.965	171.186	187.587	202.353	203.876	237.647	234.902	164.652	164.878	165.457	182.843	165.077	170.857	193.321	195.74	186.901	247.951	244.324	246.997
P08195	F2 cell-surface antigen heavy chain	21.9741	35.1591	32.4641	42.2303	32.377	36.5514	21.3793	19.8522	29.2761	20.1051	20.2999	30.8467	18.459	12.5348	12.8088	28.9909	27.6217	26.4101	40.0475	33.2789	40.6064	43.8432	46.1854	44.9007	35.9001	29.2324	29.6319	53.7784	63.2894	58.1074	52.6487	44.9797	42.5084	56.6694	51.3634	36.1197	36.7466	30.869	33.7143	36.5779	43.7447	35.9951	47.7414	47.5463	50.6393	45.1912	34.4986	25.1603
P08238	Heat shock protein HSP 90-beta	6277.32	6571.36	6094.47	7256.24	7016.97	7350.32	6387.4	6548.04	6532.1	7410.39	8140.65	7112.93	5751.88	5642.61	5531.28	6414.35	6269.61	6040.15	7545.48	7487.94	8002.94	5780.64	5802.92	5722.54	6449.3	6102.26	6009.36	7482.2	7486.34	8197.91	7962.59	7626.4	7899.86	6321.94	6260.87	6239.63	6812.2	6414.79	6252.71	6521.43	6664.92	6489	7038.22	7024.78	6951.5	5392.29	5823.71	6012.87
P08240	Signal recognition particle receptor subunit alpha	32.8462	30.0446	34.159	41.4985	36.8861	39.3732	22.6333	38.628	19.1924	55.5401	56.7905	57.4741	20.7172	27.575	24.483	37.177	33.723	34.615	38.154	40.063	34.7541	31.9971	29.5412	26.0925	30.8229	30.9693	29.1926	36.0579	33.8686	39.3411	30.1291	28.9494	35.6333	19.2	30.591	19.8681	38.4218	38.7586	57.5696	33.5868	27.8359	27.7264	38.8556	43.5782	40.2658	25.1178	24.2621	37.101
P08559	Pyruvate dehydrogenase E1 component subunit alpha, somatic form, mitochondrial	52.3187	67.8017	46.3786	70.0252	73.0438	71.8215	50.8425	172.802	58.7342	48.8823	51.8838	55.2662	55.6285	52.8419	104.173	58.103	52.442	58.083	82.1602	80.0343	90.3219	78.9295	74.1994	62.0072	94.7615	62.7264	78.232	82.7353	83.1605	79.269	67.5944	59.3667	65.2762	75.7009	63.4389	73.1825	72.5118	69.2621	74.4	50.1414	54.0535	63.5548	66.9523	64.1706	75.2559	71.0547	74.6672	62.9343
P08567	Pleckstrin	Filtered	1.78036	1.59359	Filtered	Filtered	Filtered	13.822	1.81671	Filtered	Filtered	Filtered	Filtered	Filtered	Filtered	Filtered	8.24517	Filtered	7.86657	Filtered	Filtered	Filtered	5.79533	Filtered	Filtered	Filtered	Filtered	Filtered	Filtered	Filtered	Filtered	Filtered	Filtered	Filtered	Filtered	Filtered	Filtered	Filtered	Filtered	Filtered	Filtered	Filtered	Filtered	Filtered	Filtered	Filtered	Filtered	Filtered	Filtered
P08574	ytochrome c1, heme protein, mitochondrial	Filtered	Filtered	Filtered	Filtered	Filtered	Filtered	Filtered	Filtered	Filtered	Filtered	Filtered	Filtered	48.5339	54.7696	54.0189	Filtered	Filtered	Filtered	Filtered	Filtered	Filtered	Filtered	Filtered	Filtered	Filtered	Filtered	Filtered	Filtered	Filtered	Filtered	Filtered	Filtered	Filtered	Filtered	Filtered	Filtered	Filtered	Filtered	Filtered	Filtered	Filtered	Filtered	Filtered	Filtered	Filtered	Filtered	Filtered	Filtered
P08579	U2 small nuclear ribonucleoprotein B''	154.303	102.509	107.351	156.042	295.439	169.768	105.611	108.257	109.332	329.978	159.746	164.816	134.662	129.208	127.23	141.244	201.841	207.77	152.296	169.544	148.659	589.82	295.868	255.21	185.086	170.727	116.181	174.063	169.954	148.638	199.334	199.07	209.858	275.103	272.232	269.078	170.855	175.141	166.559	365.146	193.319	206.333	152.21	160.03	152.084	309.554	316.036	639.878
P08621	U1 small nuclear ribonucleoprotein 70 kDa	278.77	242.465	239.944	305.354	286.225	258.677	245.908	211.46	216.931	292.782	275.366	312.813	197.27	181.311	193.765	283.047	262.978	261.672	256.912	258.88	233.889	323.916	334.328	339.606	288.789	265.479	266.029	263.126	234.887	249.732	223.178	221.213	236.913	317.47	269.917	307.132	296.295	269.149	255.906	243.925	232.659	252.184	215.897	202.509	197.489	404.688	356.446	371.638
P08648	Integrin alpha-5	64.9363	62.6886	58.6509	65.9763	65.2116	65.821	104.04	106.319	105.698	73.1411	82.0194	81.0837	56.3428	59.9795	61.452	102.339	105.247	101.565	129.768	126.793	133.024	142.807	140.58	130.584	75.8309	72.1963	71.9792	146.219	150.508	133.386	181.573	152.256	191.54	180.096	152.876	157.272	99.3841	101.905	99.8459	136.676	138.366	135.808	149.389	154.976	152.421	176.804	175.863	178.331
P08670	Vimentin	1705.13	1726.83	1705.04	1654.46	1721.58	1756.78	2451.23	2463.2	2458.84	4766.87	4849.45	4829.69	1976.74	1924.82	1911.21	1874.72	1851.95	1796.04	2222.05	2267.25	2363.24	5909.09	6210.5	5905.56	1581.73	1498.44	1496.27	2582.04	2536.78	2687.92	2960.21	2945.51	2872.74	5806.12	5823.95	5464.92	1480.75	1538.99	1431.27	2385.11	2338.92	2372.41	2476.12	2573.05	2395.05	5160.67	5333.37	5493.62
P08708	Small ribosomal subunit protein eS17	101.507	153.855	150.926	156.919	155.681	229.518	140.115	152.96	151.84	250.101	261.277	177.493	106.147	147.206	130.235	104.746	157.864	172.795	698.733	836.516	733.687	274.728	212.226	185.635	68.6744	142.859	140.641	36.9015	137.068	226.064	233.241	256.042	249.769	220.597	223.846	259.407	92.8133	158.278	168.518	104.337	122.88	121.452	80.5278	202.405	186.343	170.192	215.539	153.565
P08758	Annexin A5	1199.84	1420.6	1279.79	1506.86	1732.84	1612.34	1587.03	1564.89	1744.15	1899	1905.64	1785.15	1229.52	1150.73	1268.02	1868.71	1827.18	1922	2135.01	2007.61	1979.59	2676.54	2353.79	2473	1684.54	1574.51	1574.17	1857.21	1701.46	1782.5	2117.58	1929.06	2095.44	2372.62	2215.96	2874	1284.24	1287.97	1154.98	1734.32	1745.85	1704.41	1500.43	1555.62	1511.08	2031.19	2191.6	2347.44
P08865	Small ribosomal subunit protein uS2	588.779	542.714	558.538	746.635	722.858	712.653	457.151	445.895	440.279	640.716	651.623	634.704	542.436	502.774	512.042	677.339	637.032	601.268	512.429	528.218	540.081	690.104	713.359	683.886	607.573	578.86	580.554	467.45	443.263	471.368	364.18	362.528	384.373	402.84	389.413	370.135	631.822	628.94	588.941	453.972	462.509	461.097	407.421	400.871	391.965	478.654	447.903	471.049
P08962	CD63 antigen	178.246	179.783	166.01	268.667	304.761	287.37	242.085	261.912	264.636	234.319	224.594	247.252	138.859	143.052	142.629	528.223	486.753	512.698	252.046	267.335	273.51	308.253	287.071	321.349	241.774	266.701	273.661	261.737	300.957	329.926	250.485	195.604	184.303	358.039	358.365	354.88	259.606	201.754	204.789	269.097	283.465	258.94	215.932	189.75	210.774	396.441	343.922	389.297
P09012	U1 small nuclear ribonucleoprotein A	93.1793	49.4225	56.232	114.567	106.386	111.78	68.9414	75.801	81.479	96.8109	54.4195	51.7863	125.226	123.162	129.828	68.276	121.801	69.4075	113.08	105.205	113.256	135.245	139.176	130.322	107.942	64.1884	60.9507	126.97	111.985	95.5839	113.922	119.01	117.036	149.138	141.229	167.755	116.83	118.859	115.343	129.196	115.038	129.668	73.6547	93.8916	110.338	133.307	164.599	179.948
P09104	Gamma-enolase	87.4742	86.5317	83.1487	85.6706	83.1407	78.0845	81.9391	83.4267	84.9062	82.6911	95.9726	89.1812	39.869	42.117	39.3983	53.1852	61.1002	62.3348	84.1302	88.1906	90.9458	84.4704	92.1359	80.9929	85.1431	98.4873	89.9489	67.9988	67.688	81.3804	87.7003	82.0671	88.702	84.0131	66.4876	69.2835	62.0279	64.1652	58.4562	68.0509	71.2371	68.4148	99.5916	97.5345	106.493	90.9552	86.268	91.9937
P09211	Glutathione S-transferase P	105.65	105.816	103.284	114.554	152.73	126.374	116.024	100.291	98.5843	189.995	169.541	182.126	170.006	139.109	128.685	161.061	142.558	151.343	124.745	152.595	87.7533	147.275	146.78	145.773	107.62	115.158	108.18	115.603	106.632	100.429	109.387	119.494	111.341	236.013	186.195	122.932	123.801	121.242	125.587	122.224	112.826	114.116	100.786	111.871	108.595	130.402	119.578	111.82
P09234	U1 small nuclear ribonucleoprotein C	68.504	84.3134	81.7466	69.7045	64.6342	87.6598	62.5737	61.3678	65.3789	58.3009	62.7514	62.7559	68.1369	69.7309	61.9165	69.8549	78.4318	86.1281	71.9807	72.3754	80.1409	68.1404	71.7924	68.4856	80.3163	92.3451	69.4821	64.0679	82.0384	68.5278	55.9017	59.0715	52.4897	71.1332	62.7127	61.8028	59.379	75.6363	67.0879	70.0386	69.3497	83.5536	57.9898	66.8832	66.3064	74.0468	69.6627	66.0618
P09382	Galectin-1	1687.06	1641.02	1667.76	1399.52	1357.4	1497.7	1387.22	1439.49	1527.89	1405.81	1417.25	1475.48	1308.71	1343.66	1291.4	1519.49	1309.66	1349.18	1248	1317.5	1274.08	1526.21	1581.83	1475.19	1565.68	1500.55	1579.19	1406.34	1354.69	1374.8	1588.88	1585.39	1656.06	1580.59	1544.52	1630.93	1242.86	1376.72	1423.37	1434.18	1474.21	1431.99	1350.36	1409.4	1289.23	1274.83	1736.99	1473.2
P09429	High mobility group protein B1	127.194	89.4891	98.5933	178.607	166.794	206.033	83.5782	73.1461	80.6923	136.507	81.2955	126.872	239.179	258.648	252.901	52.1385	69.1826	78.6265	161.34	161.702	179.702	195.491	200.017	226.336	165.158	119.689	126.06	170.769	151.894	172.175	140.85	152.442	154.247	203.803	228.237	250.327	143.102	153.346	150.463	190.931	198.926	132.429	116.344	63.7336	112.498	217.272	207.389	216.593
P09496	Clathrin light chain A	392.313	348.552	333.555	400.857	386.536	346.743	355.638	355.412	349.94	311.432	299.004	311.815	303.82	296.759	302.388	392.015	368.518	383.047	371.543	358.573	351.997	633.881	572.578	534.7	404.794	394.093	389.209	406.15	410.989	388.418	424.44	394.675	356.856	469.274	459.43	421.969	367.375	393.685	386.777	389.297	430.606	434.866	429.171	406.31	413.752	698.783	671.286	708.347
P09525	Annexin A4	57.2982	61.3297	56.8694	72.3003	75.2166	67.31	59.9428	65.8839	63.6979	73.2368	72.9418	74.2776	54.5167	63.0086	60.7199	51.6357	53.2687	49.4853	65.2642	61.4609	69.7689	83.3788	84.9266	84.2772	60.138	54.3165	58.3023	64.9299	58.209	75.1391	67.5078	68.4983	64.8305	73.9834	71.3388	75.0852	50.3109	52.6618	57.4886	63.5802	62.3595	65.0658	67.2676	66.3317	68.3644	71.5439	73.0681	85.4709
P09543	2',3'-cyclic-nucleotide 3'-phosphodiesterase	164.345	158.326	149.564	206.005	205.867	206.962	191.189	202.115	194.168	196.473	209.041	198.719	156.359	148.944	148.688	195.29	205.906	196.002	263.705	251.423	263.07	86.5969	87.3704	83.5427	143.085	134.691	144.447	200.814	211	197.426	183.477	186.916	173.155	91.1784	87.4711	69.2391	152.147	177.675	184.791	200.783	195.247	198.789	186.232	198.299	179.728	73.2307	75.2513	77.1582
P09601	Heme oxygenase 1	46.6709	53.1109	45	39.9227	39.439	36.9239	20.4658	24.6432	21.2983	11.7806	11.1975	10.1961	46.0658	39.5293	38.9927	34.3223	31.0598	36.8252	24.2203	27.7071	19.218	16.1119	30.1849	19.5492	47.9118	59.7101	58.5281	40.2962	36.1715	45.936	33.4656	28.1066	26.2881	40.4526	Filtered	25.9881	46.9267	47.5321	45.5073	34.5002	34.802	35.0714	23.5006	23.9152	27.9195	19.517	35.7807	30.7342
P09622	Dihydrolipoyl dehydrogenase, mitochondrial	84.7973	79.75	79.4414	84.8795	84.9354	87.4105	93.1094	77.8131	87.551	87.7763	92.6671	80.7912	106.837	90.6236	100.024	103.483	108.04	104.48	94.8089	96.7409	89.2468	133.108	129.025	134.102	87.7213	91.7308	92.6958	133.621	134.191	129.612	128.473	132.052	132.19	150.825	167.864	155.466	130.985	114.236	119.169	127.499	126.642	127.863	115.91	112.699	111.994	145.229	161.78	184.885
P09651	Heterogeneous nuclear ribonucleoprotein A1	348.966	305.764	334.413	399.828	420.326	414.219	339.737	405.18	412.25	392.499	411.787	435.887	492.316	522.72	482.51	277.661	285.196	282.154	640.032	886.36	866.318	412.656	398.641	374.58	538.72	420.791	440.062	577.26	565.768	507.707	387.203	432.738	372.484	433.58	487.364	547.55	351.638	388.137	404.18	448.111	429.809	411.358	470.269	390.631	432	372.112	432.511	436.296
P09661	U2 small nuclear ribonucleoprotein A'	141.322	142.281	140.461	144.556	137.682	141.099	122.156	114.818	114.808	118.946	124.964	119.866	124.319	119.888	118.472	148.209	137.663	141.859	143.36	136.459	135.969	190.906	178.265	184.332	172.386	164.59	157.133	112.206	122.881	132.565	113.123	118.085	126.46	147.85	98.8484	119.6	153.907	139.516	142.085	129.543	116.972	133.165	102.04	101.96	91.7861	150.368	146.31	151.675
P09669	Cytochrome c oxidase subunit 6C	104.423	113.293	114.046	97.1593	94.9627	111.716	156.156	162.349	172.346	237.201	200.508	169.764	179.157	206.705	204.312	221.233	203.174	196.646	128.306	185.942	141.243	215.306	267.833	162.359	163.876	192.474	183.794	297.895	227.001	207.952	322.53	308.228	253.681	369.341	340.031	351.8	130.681	189.391	177.363	251.965	241.638	222.313	234.283	219.738	234.884	387.567	391.713	435.693
P09874	Poly [ADP-ribose] polymerase 1	138.661	139.002	126.403	118.745	105.176	109.949	102.905	98.0812	105.295	109.969	114.316	113.855	112.127	118.734	119.015	111.245	116.938	110.186	113.637	112.953	126.903	67.407	71.8485	75.2399	164.216	164.084	158.736	124.314	121.946	122.575	96.8115	108.912	107.77	66.4186	74.1702	75.7165	152.046	152.383	155.255	117.305	121.061	128.154	103.186	97.5287	104.316	66.6189	76.4335	76.9827
P09913	Interferon-induced protein with tetratricopeptide repeats 2	46.4372	48.0006	46.2211	68.8105	76.3472	64.123	67.67	64.98	66.6889	123.914	124.454	119.376	45.8187	46.9646	43.1166	69.6223	80.7001	78.3468	90.3342	94.6014	167.668	55.1669	57.9853	54.5565	27.0489	28.015	31.6522	47.2931	43.3142	106.024	79.8165	161.643	153.378	61.8161	49.3804	57.2775	40.9316	49.0283	35.8074	63.7161	69.464	67.1702	52.951	75.0139	78.8329	34.2638	62.598	61.7549
P09914	Interferon-induced protein with tetratricopeptide repeats 1	157.832	157.792	158.163	243.297	278.534	267.05	249.753	244.464	250.526	240.896	247.078	246.776	192.592	164.38	158.14	255.833	253.726	244.594	287.865	272.405	307.915	90.5172	98.1245	89.6033	99.2607	99.4743	104.165	243.937	216.346	235.763	251.855	237.007	243.011	119.332	106.99	105.767	168.605	179.958	160.608	272.618	268.158	264.632	265.476	245.587	234.624	106.146	98.774	141.243
P09960	Leukotriene A-4 hydrolase	48.4968	48.3615	47.0148	54.0834	49.3066	48.1477	46.623	41.94	48.162	56.5945	50.65	53.6299	42.6341	43.5754	40.787	39.2985	44.578	42.615	99.6069	95.5563	81.396	52.0444	53.3672	46.5606	33.4213	43.8022	38.9975	45.8221	41.8658	37.8599	39.2972	32.6963	32.7214	36.223	26.9137	35.0152	53.025	56.2658	50.6409	43.4145	35.9929	39.1037	43.4275	46.2728	42.439	46.778	32.5185	27.0029
P09972	Fructose-bisphosphate aldolase C	584.274	535.543	531.55	637.28	547.358	597.453	753.844	750.575	738.985	792.604	784.314	769.776	542.215	491.352	539.796	631.305	644.328	628.361	759.609	950.499	972.825	789.567	823.253	865.759	859.555	786.282	707.624	796.913	808.398	851.539	946.832	900.388	954.253	890.176	897.166	968.95	710.113	664.69	645.79	678.92	715.679	675.958	901.583	916.881	893.977	842.063	959.76	967.859
P0C0S5	Histone H2A.Z	517.883	1021.86	496.388	828.803	699.812	831.875	748.887	843.717	421.197	800.598	823.076	818.37	410.075	815.242	430.43	745.517	742.489	363.733	513.678	907.334	949.838	1509.64	1583.38	823.716	1261.13	562.246	643.376	547.204	1229.13	1334.15	549.678	974.664	1036.99	987.825	824.359	1661.65	733.084	467.839	840.781	1102.87	614.158	1322.49	573.737	532.807	970.216	1944.09	1906.74	954.387
P0C221	Coiled-coil domain-containing protein 175	34.7099	29.7925	30.7865	34.8774	67.4192	42.4337	88.2831	88.104	80.9477	34.9902	28.4402	27.1479	65.346	36.7508	38.6659	68.431	61.663	59.8304	143.812	112.166	111.814	93.9243	64.735	76.1857	40.5758	42.8991	43.7551	179.295	158.328	172.115	184.465	187.995	182.8	321.673	257.863	262.086	75.8668	51.1589	56.1578	147.034	148.587	145.826	209.585	220.732	189.523	277.927	261.696	276.093
P0CG47	olyubiquitin-B	397.402	394.309	399.683	442.155	446.473	455.304	386.945	375.494	375.819	820.253	642.455	581.765	451.468	485.725	490.228	401.691	395.226	361.946	706.646	484.609	711.862	599.469	604.143	408.534	685.81	399.392	385.055	594.216	453.553	489.905	554.154	485.437	336.723	369.123	365.781	548	842.697	828.612	527.901	335.165	315.713	330.428	737.762	667.741	474.018	500.834	517.352	345.275
P0DMV8	Heat shock 70 kDa protein 1A	244.524	242.972	237.907	247.455	206.345	227.082	311.553	313.015	301.758	222.602	223.063	227.516	181.314	178.426	176.043	314.909	338.209	310.829	351.411	424.088	397.3	372.22	394.122	362.986	250.071	255.475	265.447	354.379	368.07	374.35	426.681	405.028	427.369	387.383	368.488	353.905	234.538	231.042	241.459	370.739	379.388	385.815	395.464	378.739	393.825	542.661	491.436	523.972
P0DP23	Calmodulin-1	339.618	373.037	338.97	410.223	362.171	419.26	246.029	261.995	250.125	136.655	344.447	317.391	162.102	146.377	154.692	620.926	628.175	627.029	106.326	105.688	269.313	658.638	681.982	672.062	594.85	601.237	593.196	681.826	772.597	771.451	111.307	116.592	235.208	165.094	174.984	188.639	151.267	179.917	163.559	447.943	455.436	457.446	51.7339	173.037	141.445	324.741	377.867	454.018
P10253	Lysosomal alpha-glucosidase	49.2335	48.0422	42.985	49.326	57.1143	52.8522	50.7175	50.2784	55.4728	45.1113	45.9206	45.1767	42.316	43.3124	46.8813	41.5994	47.6198	46.2267	59.1625	60.1716	66.7387	56.8204	58.4841	53.2967	50.6293	53.226	49.092	64.0266	70.8737	88.6498	63.1282	60.5496	58.204	61.44	48.2986	48.0815	64.1529	60.936	65.3555	49.3862	54.6365	53.1791	58.3113	66.7749	57.0008	53.898	53.1716	48.831
P10321	HLA class I histocompatibility antigen, C alpha chain	378.662	431.369	432.533	447.778	405.318	409.941	442.435	427.252	456.248	605.845	594.422	411.903	380.095	386.042	392.89	521.139	519.899	525.811	658.451	649.26	721.42	590.012	588.821	571.409	521.625	503.283	499.792	654.146	703.58	722.539	747.796	807.049	821.143	915.165	843.648	933.08	510.615	503.241	533.92	621.166	566.95	611.694	444.869	513.36	513.974	571.842	581.329	546.748
P10412	istone H1.4	4377.1	4178.22	4151.85	3912.83	3881.66	4177.62	3076.17	3222.44	3247.61	2649.56	2754.41	2650.62	3045.92	3188.92	3179.54	4428.68	4711.25	4670.88	3587.86	3475.95	3750.69	5456.28	5564.8	5579.9	5409.01	5070.08	5173.96	4451.59	4562.43	4676.66	3826.46	4042.67	4012.49	4897.65	4659.74	4586.7	4695.81	4436.97	4602.58	3979.75	3853.53	3970.86	3413	3464.26	3506.28	5914.97	5994.74	5977.56
P10599	Thioredoxin	736.025	735.158	707.392	1214.79	1234.53	1239.57	792.599	817.206	852.361	832.119	946.887	912.803	775.589	763.161	773.515	966.758	920.44	922.236	921.27	955.748	958.36	961.892	914.488	857.49	783.064	807.597	742.68	786.413	810.305	875.092	940.932	944.576	923.506	982.702	988.187	1003.05	602.339	689.558	614.194	724.269	731.469	728.325	771.535	839.563	793.805	959.068	935.378	1017.99
P10606	Cytochrome c oxidase subunit 5B, mitochondrial	194.521	189.688	182.059	189.428	187.859	189.175	162.381	169.498	160.216	173.649	190.412	174.435	193.089	209.143	205.248	186.469	190.367	194.886	223.668	217.265	242.521	300.642	252.543	259.013	226.043	226.535	216.407	324.032	337.355	388.488	300.541	299.218	317.702	386.012	367.245	382.798	240.85	239.979	254.672	233.553	261.226	254.225	255.594	261.262	272.923	334.654	360.747	326.85
P10644	cAMP-dependent protein kinase type I-alpha regulatory subunit	26.7711	29.7557	30.9635	21.1816	4.6476	17.3073	11.6801	10.9305	12.2487	13.484	Filtered	6.72425	8.9649	12.5416	14.1485	12.5658	13.8753	11.4689	Filtered	13.2869	12.886	Filtered	Filtered	6.45188	20.6778	18.2736	14.3372	10.2143	13.2703	13.7136	49.1098	9.33842	12.0422	Filtered	5.29751	Filtered	13.2707	19.7498	17.007	15.4192	15.4566	12.0688	13.7493	11.5861	12.0852	Filtered	Filtered	Filtered
P10768	S-formylglutathione hydrolase	75.486	44.3665	50.2797	68.1519	98.3935	72.0652	64.9427	45.3332	42.4842	51.072	60.7126	53.725	56.1252	28.7265	40.4435	70.4639	50.83	52.5602	169.618	202.332	Filtered	80.8843	59.9429	81.0271	48.111	39.3253	35.4454	98.0982	Filtered	Filtered	71.8536	42.6514	47.98	91.6637	45.0367	45.7145	73.6548	58.0902	104.17	77.1255	43.5223	75.6179	73.3838	68.868	55.6153	67.6054	60.7156	52.4528
P10809	60 kDa heat shock protein, mitochondrial	1195.64	1096.03	1071.86	1273.85	1162.69	1120.67	1285.23	1323.58	1314.59	1243.55	1227.69	1229.04	1192.7	1165.11	1194.53	1475.5	1446.92	1387.52	1706.15	1633.41	1650.83	1833.59	1877.42	1791.9	1683.61	1648.78	1614.82	2444.74	2621.5	2572.92	2294.49	2276.74	2348.89	2398.27	2211.62	2268.27	1671.06	1629.74	1598.5	1985.86	2033.81	1974.46	2076.19	1934.11	1915.25	2436.28	2262.08	2504.56
P11021	ndoplasmic reticulum chaperone BiP	1020.42	932.729	888.893	1139.78	961.357	1043.53	1162.69	1186.78	1186.2	973.174	1035.44	999.026	853.348	772.101	782.621	1352.07	1371.52	1265	1699.26	1726.11	1735.87	1972.34	1936.74	1865.63	1113.82	1008.38	945.515	1852.01	1875.14	2023.31	2033.12	2010.95	2071.99	2530.35	2288.66	2292.16	1064.89	1006.51	1018.09	1551.23	1662.14	1641.19	1618.42	1614.14	1552.07	2549.96	2350.96	2606.86
P11142	Heat shock cognate 71 kDa protein	1551.41	1421.19	1415.66	1918.43	1851.24	1794.02	1760.4	1784.37	1782.77	1629.92	1634.42	1651.73	1360.14	1352.7	1323.52	2319.17	2289.89	2226.64	2237.8	2233.49	2379.13	2172.02	2239.89	2091.44	1491.83	1475.43	1421.04	2113.5	2047.02	2181.31	2398.46	2333.6	2388.56	2047.14	1972.75	1937.12	1583.12	1599.26	1578.44	2317.23	2256.02	2341.94	1958.12	2058.87	1943.8	2577.91	2659.17	2674.22
P11166	Solute carrier family 2, facilitated glucose transporter member 1	57.1415	65.8893	67.4467	52.6709	62.7529	64.5744	126.827	133.698	137.243	105.394	111.629	108.988	98.1153	87.4062	93.3926	107.283	101.691	111.285	74.9966	85.343	82.2561	243.24	240.954	231.005	106.027	131.392	134.564	99.3533	149.541	116.394	132.375	127.15	147.497	271.964	262.623	299.266	82.4665	80.8907	88.5548	169.286	151.733	148.313	86.5872	93.4797	88.9929	269.304	244.017	269.006
P11172	Uridine 5'-monophosphate synthase	16.9807	17.3791	18.0338	25.7819	24.2507	18.7006	17.6781	17.857	26.6469	28.8234	32.7504	35.8335	24.4966	19.8984	19.8015	21.6055	23.5453	24.1332	Filtered	Filtered	Filtered	9.09656	Filtered	5.93905	21.5048	38.7631	30.7995	23.0733	33.9972	Filtered	25.4781	21.7397	24.3438	Filtered	Filtered	Filtered	17.9843	30.4862	29.1794	32.4884	34.2178	34.1773	32.5506	35.1174	33.1942	Filtered	13.1825	Filtered
P11177	Pyruvate dehydrogenase E1 component subunit beta, mitochondrial	89.2162	87.4136	87.7061	96.6877	89.3852	96.8314	80.8572	87.6583	87.8791	103.549	111.627	102.072	69.7781	77.7265	79.2304	88.1364	91.7858	93.6192	245.025	156.173	154.569	98.8315	101.206	104.764	129.109	111.319	111.924	105.154	163.34	169.997	80.8136	87.8357	144.561	120.82	119.274	89.7605	100.325	100.565	102.281	90.5949	90.7268	90.2702	89.5194	81.2264	85.9236	79.1479	84.5373	84.8609
P11215	Integrin alpha-M	67.3219	76.578	66.5882	76.3314	75.5061	83.9403	62.2329	66.674	56.2407	90.9468	94.4899	105.36	56.2537	69.4214	49.2864	65.6982	59.7817	63.5403	48.7782	61.9148	55.2933	79.5063	73.3704	65.706	42.1938	43.6302	48.3894	81.9454	80.8975	83.7591	72.9298	59.3628	67.567	104.326	Filtered	82.3479	64.9074	83.4335	67.4996	56.7719	76.8921	78.4666	83.8531	72.0305	72.7387	113.917	108.556	128.788
P11216	Glycogen phosphorylase, brain form	32.1546	27.0267	32.3645	39.3982	32.8184	32.1912	42.2191	35.4553	34.8253	54.1312	65.8355	55.7153	30.6124	27.7298	27.9837	30.5941	23.1133	25.1455	73.775	72.2334	73.875	48.4927	45.8721	51.9441	19.2893	24.8303	26.4168	36.6175	31.4736	35.3142	44.1303	52.6763	46.7006	32.0283	39.7383	38.7749	33.4154	28.3815	29.6925	37.039	31.3219	35.7497	55.6325	51.9544	53.8329	45.6186	30.2766	33.6072
P11233	Ras-related protein Ral-A	41.6765	46.7834	47.8009	76.2662	77.6299	77.8905	63.3017	62.715	64.9039	80.6346	74.5642	82.6066	65.7399	53.7111	61.5738	63.1805	71.1684	83.0067	77.0026	63.8295	77.8528	79.2965	93.895	92.4557	56.382	55.8955	52.7237	49.5949	55.5731	45.0758	42.473	52.3357	51.4471	53.3005	58.8046	49.0753	66.1488	68.2898	60.2336	53.718	58.3665	58.7201	50.0042	63.2935	57.4273	68.6806	69.6211	70.1539
P11234	Ras-related protein Ral-B	40.8147	37.9927	34.3676	49.9249	46.4318	56.6443	60.4984	56.042	59.4048	68.3307	71.6625	69.4843	49.3469	42.4408	41.6754	54.3057	47.9497	52.2789	66.4469	Filtered	83.7701	83.917	86.3333	87.7279	42.9619	31.1445	34.9791	54.2054	58.0418	45.8541	62.791	65.8014	70.1275	96.9886	90.4514	102.514	46.9458	15.8832	47.2949	69.5467	61.598	65.4216	67.1929	65.1498	66.9667	98.3835	88.4243	82.6513
P11279	Lysosome-associated membrane glycoprotein 1	397.12	397.137	374.625	365.148	331.133	330.257	464.179	417.569	439.96	343.45	336.8	336.226	272.522	231.643	239.112	466.432	472.831	485.961	444.276	465.077	482.918	572.064	560.979	559.389	481.595	470.836	451.157	693.913	669.984	685.223	677.449	691.858	725.017	736.354	802.396	831.731	592.557	530.296	516.138	541.119	649.66	597.223	610.931	576.803	553.572	677.226	712.573	804.38
P11310	Medium-chain specific acyl-CoA dehydrogenase, mitochondrial	106.192	109.608	117.053	118.638	119.345	127.64	106.447	106.092	109.165	132.587	130.046	123.503	98.7335	106.409	110.797	121.98	112.893	105.069	133.939	133.206	127.434	85.9559	89.7103	92.4142	130.889	132.565	127.162	138.035	129.49	127.617	118.931	113.307	112.143	68.2056	48.2495	79.986	133.887	128.328	127.958	114.037	118.095	107.249	97.1821	93.8645	91.5139	56.4078	54.5305	53.4889
P11387	DNA topoisomerase 1	94.2365	92.9607	84.1354	106.027	156.097	87.6857	167.27	95.356	91.8103	117.305	100.77	114.742	80.6459	101.961	69.908	102.955	87.6168	86.1207	160.308	117.587	117.376	115.421	146.37	133.028	95.6409	83.4108	87.0073	122.762	98.2222	101.466	97.5247	120.589	97.3495	139.298	114.69	110.437	90.8549	100.464	103.924	109.833	111.224	100.355	110.875	102.264	99.9463	166.883	162.349	151.481
P11413	Glucose-6-phosphate 1-dehydrogenase	165.919	181.397	164.737	178.61	179.739	182.04	201.492	190.758	191.833	224.345	237.149	217.256	178.155	164.74	169.775	156.169	163.675	160.706	239.226	239.18	239.932	243.764	241.965	237.261	175.197	158.344	154.536	177.427	188.039	189.862	191.508	210.819	205.48	215.04	206.265	216.481	168.763	162.353	164.853	174.461	184.907	186.023	186.443	187.967	190.903	188.727	174.81	193.369
P11586	C-1-tetrahydrofolate synthase, cytoplasmic	57.8775	59.8714	53.2698	67.6817	61.6126	57.9897	44.3237	47.7946	44.5585	49.6569	48.6942	50.4621	43.2551	49.157	41.6275	41.7822	51.2434	52.8922	56.1052	56.2075	65.7406	45.6521	52.2942	54.4348	57.3837	56.1506	53.3096	53.9363	50.2755	46.1617	50.0261	50.8708	54.8787	44.277	47.1679	47.9374	55.0688	59.9067	53.2539	53.0509	53.6167	50.2454	51.6767	47.4454	48.9974	34.2538	47.7147	45.2698
P11940	Polyadenylate-binding protein 1	170.091	166.689	168.447	188.795	201.663	202.481	196.454	192.726	188.763	200.21	211.685	204.44	203.923	192.542	190.576	239.195	229.13	228.451	212.445	217.097	205.576	261.545	233.957	229.52	172.174	159.69	177.303	193.032	194.914	192.018	193.771	200.622	193.802	206.657	182.566	187.705	197.633	184.452	178.67	213.619	218.485	208.88	180.85	162.817	161.952	207.724	214.524	225.827
P12004	Proliferating cell nuclear antigen	68.5385	58.7087	Filtered	Filtered	76.8195	Filtered	96.4285	81.4942	Filtered	Filtered	Filtered	Filtered	34.0867	13.4434	12.5039	Filtered	Filtered	Filtered	Filtered	Filtered	Filtered	Filtered	Filtered	Filtered	68.6386	Filtered	Filtered	Filtered	Filtered	Filtered	Filtered	Filtered	Filtered	Filtered	Filtered	Filtered	Filtered	Filtered	Filtered	Filtered	Filtered	Filtered	Filtered	Filtered	Filtered	Filtered	Filtered	Filtered
P12081	Histidine--tRNA ligase, cytoplasmic	142.278	143.377	140.523	164.755	173.645	164.883	133.52	129.752	147.405	190.062	176.044	181.917	126.232	113.823	118.46	149.896	141.039	142.017	150.393	161.225	144.297	196.364	167.97	197.665	118.186	114.225	118.112	144.404	128.712	151.411	121.818	153.674	135.578	160.825	146.986	134.035	133.046	124.411	119.145	121.394	157.862	133.903	145.047	129.806	144.297	161.909	196.258	190.301
P12109	Collagen alpha-1(VI) chain	155.207	150.076	131.598	170.364	154.044	159.879	138.686	143.546	131.918	221.38	231.041	226.948	155.767	140.37	114.761	149.393	160.442	152.558	172.228	162.376	164.642	217.017	160.652	180.432	104.643	97.7649	89.9793	148.161	146.964	147.993	112.602	108.011	105.353	187.249	178.777	147.912	146.38	164.113	166.096	143.018	128.97	155.908	178.523	164.351	163.732	238.437	225.727	217.768
P12236	ADP/ATP translocase 3	473.812	429.128	438.053	489.527	477.906	479.526	588.813	619.655	592.528	810.937	807.127	820.945	688.66	674.661	669.518	559.458	556.738	544.281	911.871	888.309	924.457	1113.23	1131.32	1042.96	690.099	672.987	661.758	1120.41	1167.28	1153.31	1109.4	1129.76	1132.63	1783.23	1663.94	1739.59	722.845	724.076	734.454	913.228	892.141	922.229	1041.81	922.087	956.619	1288.75	1416.37	1499.68
P12259	oagulation factor V	68.413	64.5443	64.6778	28.3627	31.4557	27.0369	50.9874	51.9357	58.025	22.8286	19.5926	18.2838	108.275	105.228	98.3698	59.466	63.4742	62.7525	68.7921	68.5079	66.3722	89.3652	96.8396	96.2914	134.828	134.673	132.74	137.63	137.495	113.661	123.362	105.409	117.073	165.058	156.883	164.893	151.943	140.429	137.241	114.556	115.9	115.651	116.803	113.516	113.245	171.363	168.622	181.477
P12268	Inosine-5'-monophosphate dehydrogenase 2	248.136	243.407	238.965	221.449	249	240.152	163.441	160.643	158.846	203.305	199.266	196.545	214.495	212.731	198.893	210.308	222.692	207.548	173.385	163.679	173.044	51.6541	49.1321	46.4423	272.263	274.152	280.21	174.314	178.184	170.972	141.144	134.273	128.612	49.7126	36.9704	48.1635	247.592	240.238	249.806	171.461	178.283	184.104	154.37	157.793	163.593	56.8435	34.6352	49.3841
P12270	ucleoprotein TPR	Filtered	Filtered	11.2383	Filtered	Filtered	Filtered	Filtered	Filtered	Filtered	Filtered	Filtered	Filtered	25.5451	10.5794	6.34143	Filtered	Filtered	Filtered	Filtered	Filtered	Filtered	Filtered	Filtered	Filtered	Filtered	Filtered	Filtered	Filtered	Filtered	Filtered	Filtered	Filtered	Filtered	Filtered	Filtered	Filtered	Filtered	Filtered	Filtered	Filtered	Filtered	Filtered	Filtered	Filtered	Filtered	Filtered	Filtered	Filtered
P12277	Creatine kinase B-type	94.3797	91.9489	92.906	106.17	103.685	111.883	81.1401	87.6318	81.6288	137.351	129.461	142.67	83.8665	72.6759	84.812	72.7377	68.4422	67.6713	120.644	106.418	118.855	51.9634	41.8461	45.5274	93.3746	88.4429	85.8813	71.516	77.7233	72.1121	86.4884	70.8286	75.1955	47.4381	43.8198	48.0414	80.2993	81.0443	82.5735	76.1534	82.6405	80.3201	86.1645	77.168	71.4867	42.2749	40.9867	49.1397
P12814	Alpha-actinin-1	294.453	316.599	303.229	330.951	353.76	347.638	368.696	352.364	344.848	446.115	486.067	463.241	371.632	358.96	360.377	296.672	285.982	298.611	389.974	390.902	388.309	507.327	491.11	486.777	339.885	334.331	324.938	315.679	313.273	354.396	324.042	337.929	348.758	434.457	455.964	450.309	311.451	323.393	321.098	301.701	308.494	293.07	326.317	316.511	316.634	382.089	396.384	427.347
P12956	X-ray repair cross-complementing protein 6	301.667	286.577	284.078	294.481	273.931	272.341	245.284	262.529	253.997	300.781	305.703	318.478	284.005	275.873	272.44	270.508	248.247	248.391	259.682	284.156	271.627	262.398	283.208	273.235	333.338	313.535	327.995	295.473	291.378	249.227	277.739	291.091	283.236	270.543	265.966	274.826	253.243	267.463	296.853	333.619	304.709	297.336	261.796	252.968	251.424	290.567	278.069	289.866
P13010	X-ray repair cross-complementing protein 5	168.646	169.568	167.697	180.777	176.11	188.534	204.261	194.363	196.236	203.836	215.953	192.337	176.057	183.77	167.382	206.241	211.843	207.849	137.6	133.992	145.608	185.938	170.122	175.049	223.808	219.254	204.291	219.72	206.912	179.781	243.598	250.774	248.62	188.284	193.115	183.935	218.27	210.152	215.801	244.524	246.123	246.129	224.969	239.063	223.718	231.753	208.985	222.126
P13073	Cytochrome c oxidase subunit 4 isoform 1, mitochondrial	189.217	153.053	168.043	141.029	151.739	177.879	204.092	211.35	225.067	254.467	303.375	287.297	296.453	250.424	280.847	164.304	186.914	196.239	80.3021	240.724	304.6	413.742	429.717	415.36	294.36	274.245	272.269	352.695	400.577	398.376	77.9998	83.6856	78.9889	592.456	704.886	716.572	219.25	198.197	213.196	288.197	273.225	241.268	221.423	244.089	236.779	435.14	440.491	440.198
P13473	Lysosome-associated membrane glycoprotein 2	18.4828	29.2316	43.0059	2.42985	Filtered	4.41235	111.29	134.321	160.531	Filtered	9.64635	5.47042	295.144	311.028	353.308	21.4232	23.5401	34.3943	Filtered	Filtered	Filtered	8.54774	13.4234	15.0991	116.342	168.284	174.064	6.68005	Filtered	Filtered	Filtered	16.9017	Filtered	Filtered	19.8055	44.3194	Filtered	Filtered	1.61283	Filtered	Filtered	7.15745	23.5464	Filtered	4.47869	Filtered	Filtered	Filtered
P13489	Ribonuclease inhibitor	269.152	242.331	243.111	303.556	249.642	281.742	222.188	232.57	225.895	245.375	258.763	244.541	170.293	167.997	168.82	225.243	234.605	221.462	288.793	312.455	349.304	119.999	129.154	133.122	345.637	304.778	288.402	264.533	281.557	382.835	270.154	268.32	262.607	150.16	138.406	135.562	257.178	236.691	246.854	262.094	264.959	259.066	270.86	273.812	265.879	157.974	159.82	154.728
P13639	longation factor 2	1726.3	1636.13	1616.31	1971.01	1929.26	2107.45	1797.84	1799.03	1836.7	2209.11	2290.55	2181.44	1812.44	1806.05	1811.66	2079.8	2052.33	2009.52	2234.24	2289.75	2272.41	2086.54	1967.36	1944.45	1821.22	1825.46	1800.94	2025.9	2051.24	2145.01	1920.67	1965.84	1913.42	1796.93	1758.65	1716.25	1967.47	1911.06	1975.16	2087.42	2132.18	2129	2008.28	1891.53	1889.53	1843.79	1840.78	1950.67
P13645	Keratin, type I cytoskeletal 10	204.121	200.879	201.819	165.49	173.264	177.67	267.84	239.644	238.368	711.269	734.728	706.543	309.375	278.851	291.694	433.233	464.903	447.296	450.525	475.187	446.605	253.665	249.685	219.576	244.27	245.293	242.521	500.77	506.438	478.191	700.055	687.682	676.086	834.582	826.243	790.654	488.334	476.586	481.86	307.9	332.313	337.674	648.477	673.685	637.89	387.24	385.92	401.442
P13667	Protein disulfide-isomerase A4	342.693	325.826	322.074	364.998	354.244	354.028	337.775	334.743	327.575	320.462	330.172	337.107	265.262	264.951	270.435	406.264	422.31	398.292	424.712	395.605	421.457	549.931	497.006	479.951	326.743	328.551	318.418	494.137	529.145	506.928	366.296	371.308	374.747	504.155	485.012	485.574	352.678	371.705	370.84	419.572	410.229	400.364	419.46	397.207	398.847	513.395	507.691	512.314
P13674	Prolyl 4-hydroxylase subunit alpha-1	87.015	88.4603	87.4536	81.4528	81.4044	78.4845	113.16	112.039	108.441	109.829	119.895	118.81	79.4025	78.8508	79.1279	81.8378	94.8442	87.7179	134.397	127.635	125.096	197.254	195.325	182.408	137.347	143.335	140.563	159.788	168.508	170.53	170.056	172.469	169.053	226.07	219.176	224.81	115.8	115.092	112.114	130.871	140.97	133.636	166.099	171.879	166.188	226.415	219.015	236.444
P13693	Translationally-controlled tumor protein	79.0084	50.7657	52.9975	123.883	248.24	113.699	103.029	72.6331	71.7123	221.859	200.422	215.969	77.1366	92.3109	98.2027	126.492	85.9371	113.112	373.656	388.735	98.749	205.409	190.461	190.604	80.9697	49.8377	52.6611	197.063	190.898	172.692	158.128	105.335	172.588	342.466	201.599	215.269	159.918	194.699	185.008	181.639	170.114	165.039	341.094	159.953	170.23	399.347	375.475	387.768
P13796	Plastin-2	932.817	876.088	822.651	1363.32	1352.33	1401.55	839.765	816.001	849.004	1096	1155.19	1202.38	635.786	593.117	639.05	1204.56	1131.71	1087.33	1507.9	1524.39	1603.86	1235.73	1233.69	1146.99	954.727	919.363	873.77	863.554	852.796	820.467	742.03	743.179	791.672	820.508	775.545	761.044	846.044	823.855	784.136	845.896	748.852	730.351	861.205	782.102	791.556	916.825	885.466	878.809
P13798	Acylamino-acid-releasing enzyme	145.636	138.414	134.204	162.417	138.599	120.714	107.015	87.6919	86.2856	135.235	139.504	112.517	90.6835	91.1551	88.7744	111.372	98.5644	116.323	94.9291	91.944	102.817	105.846	100.334	116.892	125.865	108.141	98.8395	105.032	120.223	119.467	106.129	89.0112	Filtered	66.6544	Filtered	Filtered	125.419	117.909	103.94	101.844	96.7983	94.9339	100.23	96.0821	80.0925	92.0905	100.168	Filtered
P13804	Electron transfer flavoprotein subunit alpha, mitochondrial	49.1973	43.9266	40.4609	82.0613	77.5286	61.6185	53.535	42.8998	44.8866	107.39	80.5175	121.611	65.18	55.8545	68.0049	55.251	39.7535	28.139	211.083	218.707	240.316	59.7566	61.5821	53.5951	81.0885	49.6946	50.7093	105.75	92.1589	78.0131	82.6452	87.0404	92.6699	65.6513	100.86	53.0255	87.7614	73.1581	67.5826	73.6319	42.9646	59.3161	86.6058	78.4837	75.732	61.3426	41.7651	48.1369
P13861	cAMP-dependent protein kinase type II-alpha regulatory subunit	82.9666	72.5541	65.2028	85.9664	88.1377	72.8157	83.1871	79.6777	83.4545	74.4072	86.5092	66.6287	66.0513	72.834	72.3608	80.3851	89.0972	87.9755	105.947	108.359	103.713	83.5072	77.9376	72.9747	92.3413	89.8319	81.25	104.096	87.7652	97.9205	100.061	91.6426	91.4964	57.6001	56.0751	51.3936	91.1202	89.6382	89.6241	104.192	100.642	116.135	91.6704	96.1314	81.1237	74.2681	69.6033	77.2531
P13995	Bifunctional methylenetetrahydrofolate dehydrogenase/cyclohydrolase, mitochondrial	69.4421	67.6015	68.227	106.155	99.4623	114.771	71.0424	77.3945	70.8104	76.4898	77.0173	82.6677	71.4373	66.4547	76.2527	105.526	102.409	93.4692	65.8341	78.1645	61.8285	30.8885	38.1653	22.7199	49.0329	47.0367	51.505	106.724	77.9071	90.5129	69.9827	77.5567	67.1859	Filtered	Filtered	36.1392	66.5019	73.4245	71.2837	85.7366	84.9824	72.2849	74.8943	84.4349	72.6041	39.5131	33.3178	39.3482
P14174	acrophage migration inhibitory factor	1812.49	2010.27	1940.92	2013.83	2828.21	2446.29	1598.97	1556.52	1482.81	1235.09	1038.34	1056.98	1282.03	1237.5	1282.49	2605.41	2716.89	2594.5	1700.28	1719.58	1736.73	1825.83	1716.41	1763.08	2639.85	2162.55	2097.94	1601.94	1515.12	1657.13	1341.72	1294.06	1270.12	1005.45	940.661	1000.47	1681.04	1578.62	1579.78	1428.56	1338.96	1274.63	1056.39	1178.32	1138.71	1734.63	1619.61	1713.94
P14314	Glucosidase 2 subunit beta	507.202	502.409	473.492	530.863	543.231	500.293	555.508	544.729	547.109	569.64	585.273	592.204	483.315	450.182	448.387	596.475	584.356	618.832	583.624	646.347	604.382	919.467	899.738	847.769	610.456	593.178	603.546	848.502	812.188	854.937	779.852	752.531	727.502	1131.43	1022.03	1094.48	578.837	520.168	521.592	711.294	707.136	682.255	653.449	672.946	656.698	1181.33	1138.03	1274.39
P14317	Hematopoietic lineage cell-specific protein	164.607	182.451	178.827	157.876	146.259	157.204	139.123	149.189	147.473	119.368	124.173	127.657	137.167	130.167	138.947	189.032	194.242	190.144	109.134	118.811	115.407	112.986	117.64	123.836	177.899	189.423	187.863	148.722	144.698	148.148	132.216	129.665	122.499	88.0433	75.4791	84.5862	149.4	154.245	150.969	162.222	146.837	148.62	113.192	117.279	115.965	126.242	117.319	118.484
P14324	Farnesyl pyrophosphate synthase	76.0967	81.5244	76.207	60.4122	75.3103	69.3041	89.9736	93.7327	101.663	47.034	36.5935	41.8246	107.544	94.9433	103.169	66.6631	65.4014	64.4956	53.847	56.7778	56.2937	53.9966	53.9075	59.5492	119.02	124.567	122.574	45.1812	48.9152	48.9485	53.2559	49.1412	39.5582	29.4726	36.9545	31.2268	45.6778	58.2629	59.2051	67.627	65.332	57.5943	30.7774	51.946	33.5446	61.8724	23.8383	49.9498
P14550	Aldo-keto reductase family 1 member A1	59.4554	69.3415	66.5268	82.8286	97.4757	91.2328	57.8292	45.696	49.6049	75.2396	80.4047	78.7446	50.3928	56.3716	48.2184	78.7869	86.0332	83.5905	66.9751	77.948	64.6043	90.1936	73.6971	56.3058	28.0687	58.2948	53.6152	34.7521	40.8156	Filtered	46.8079	48.7139	41.8983	40.4454	Filtered	37.7174	60.4379	73.9169	66.0482	51.6428	53.1009	51.3532	38.6684	44.3212	38.0776	39.1674	37.5789	56.8469
P14618	Pyruvate kinase PKM	5317.03	5097.56	4794.18	7330.03	6970.56	6830.87	6979.57	7080.96	7124.7	8102.67	8190.37	7730.28	4995.73	5013.18	4963.28	7184.26	7120.32	6820.84	10021.9	9406.81	9494.63	9880.71	9975.77	9713.17	5415.02	5448.97	5470.05	7402.77	7237.46	7663.55	8984.35	8767.35	9093.33	9419.58	9147.8	9276.29	5907.66	5843.92	5906.69	7162.04	7170.82	7116.36	8204.69	7875.77	7845.49	9406.13	9486.86	9757.76
P14625	Endoplasmin	756.623	770.4	787.114	889.501	840.916	914.911	935.846	971.968	1029.95	999.826	1010.54	1052.42	804.593	848.16	857.961	938.304	986.487	960.06	1101.69	1100.37	1144.07	1385.09	1352.19	1346.46	973.796	963.648	957.062	1478.48	1557.79	1528.09	1506.8	1526.68	1504.86	1860.34	1805.76	1784.52	1044.63	1041.38	1063.13	1219.41	1226.36	1281.89	1225.99	1287.85	1223.47	1738.09	1776.34	1913.19
P14678	Small nuclear ribonucleoprotein-associated proteins B and B'	6.78752	11.4989	17.1942	Filtered	Filtered	Filtered	Filtered	Filtered	Filtered	Filtered	Filtered	Filtered	46.3232	51.9366	61.7325	Filtered	5.5294	Filtered	Filtered	Filtered	Filtered	Filtered	Filtered	Filtered	42.1863	26.0022	Filtered	Filtered	Filtered	Filtered	Filtered	Filtered	Filtered	Filtered	Filtered	Filtered	Filtered	Filtered	Filtered	Filtered	Filtered	Filtered	Filtered	Filtered	Filtered	Filtered	Filtered	Filtered
P14866	Heterogeneous nuclear ribonucleoprotein L	157.481	83.7241	62.2071	123.979	135.678	136.373	106.909	101.697	111.821	138.527	156.53	161.485	146.578	162.463	157.127	94.0351	97.0493	197.626	Filtered	Filtered	Filtered	88.0583	106.332	122.086	225.083	104.768	126.294	183.779	170.277	153.199	109.827	130.12	111.553	105.069	75.1634	93.8562	121.113	134.778	141.256	217.754	214.56	187.778	142.072	152.515	141.969	97.0753	114.196	95.9128
P14868	Aspartate--tRNA ligase, cytoplasmic	119.533	118.924	113.474	110.798	116.601	112.459	108.182	103.472	106.068	123.525	118.852	115.669	97.4533	98.4895	93.1969	97.875	95.6134	93.4795	109.117	108.938	113.455	51.0645	52.879	55.7683	117.833	118.089	115.158	102.395	113.065	106.51	101.47	102.619	91.399	58.0147	50.6166	61.1641	106.929	112.152	118.331	98.2096	100.831	107.785	118.742	112.014	116.025	57.0696	52.5973	61.0731
P14927	Cytochrome b-c1 complex subunit 7	140.408	146.959	136.608	127.123	124.379	117.913	103.705	107.978	118.474	108.573	116.932	109.382	88.7108	84.6388	110.474	106.826	116.074	113.964	208.197	218.282	220.825	165.073	188.959	179.958	161.735	102.235	145.824	212.711	237.579	221.4	377.725	346.979	183.233	245.399	226.823	400.864	148.828	146.529	134.549	168.198	157.791	155.113	168.977	147.503	155.395	226.282	236.044	221.298
P15144	Aminopeptidase N	361.201	248.068	241.689	429.805	551.605	429.265	528.387	404.369	360.781	789.453	555.873	532.721	658.746	405.803	414.428	511.597	350.541	346.89	726.136	737.547	437.073	885.784	639.857	658.267	370.919	298.575	287.98	540.682	525.137	519.711	463.774	438.216	476.412	772.214	737.743	752.103	557.579	389.189	389.768	611.714	430.672	449.201	476.63	434.109	410.016	710.296	703.285	707.882
P15153	Ras-related C3 botulinum toxin substrate 2	825.55	797.335	758.534	1151	1270.5	1281.5	708.919	861.959	861.205	1585.76	1555.53	1704.52	1157.78	735.367	1126.53	864.353	810.091	897.617	2292.98	2372.28	2100.84	1484.72	1452.67	1322.25	1126.52	814.232	821.116	1136.34	1213.74	1199.85	1197.7	1254.65	1184.73	1267.39	1269.99	1163.59	1106.11	1071.84	990.736	1216.13	1200.79	1229.29	981.693	949.907	943.009	1119.55	1202.93	1266.89
P15170	Eukaryotic peptide chain release factor GTP-binding subunit ERF3A	41.5961	31.0298	30.6627	37.048	38.6493	31.2117	21.6536	27.8058	23.2741	Filtered	Filtered	Filtered	33.4706	21.49	31.025	20.763	20.3701	27.9398	Filtered	Filtered	Filtered	Filtered	Filtered	Filtered	42.0302	23.2462	21.3396	9.07907	Filtered	Filtered	Filtered	Filtered	Filtered	Filtered	Filtered	Filtered	14.4783	14.4542	14.0927	13.8676	12.5469	13.8757	Filtered	Filtered	Filtered	Filtered	Filtered	Filtered
P15311	Ezrin	444.063	429.797	437.643	400.027	392.277	432.706	361.075	401.644	398.474	346.874	368.677	430.255	377.39	392.052	387.986	460.294	475.271	444.357	304.467	325.312	342.005	464.27	487.627	465.415	429.577	459.035	452.436	388.797	363.148	386.979	378.672	355.973	358.921	405.973	399.81	424.258	373.126	409.523	406.578	418.151	403.12	480.605	349.479	361.901	374.929	461.508	462.886	506.711
P15374	Ubiquitin carboxyl-terminal hydrolase isozyme L3	43.256	37.9278	38.4196	52.701	39.5595	50.011	28.9998	30.0895	22.193	46.4373	42.1237	43.8654	26.3592	29.3724	27.1449	23.6666	21.0868	24.0554	32.2388	28.9294	28.0397	13.5994	6.96962	6.80971	34.0782	29.4992	28.0673	26.0801	19.324	13.3429	22.7751	22.5447	22.73	13.135	Filtered	Filtered	31.4087	29.6485	24.8165	26.8465	27.2692	30.346	26.996	25.6329	29.819	Filtered	8.31866	Filtered
P15531	Nucleoside diphosphate kinase A	139.5	137.927	133.702	93.6721	105.064	99.7887	146.263	151.191	151.224	154.512	92.7131	93.9038	192.99	189.352	194.681	85.7165	83.1185	99.0967	235.691	264.278	277.163	169.536	146.895	103.645	160.523	156.85	162.357	114.485	98.1781	117.406	83.2759	90.078	56.0416	210.356	131.396	119.566	115.013	104.058	102.087	92.0654	65.9402	96.0913	106.021	107.288	94.3817	97.3645	108.056	106.348
P15559	NAD(P)H dehydrogenase [quinone] 1	49.4983	49.6145	57.8455	15.5334	34.154	25.3502	75.8693	70.0755	76.6374	Filtered	15.3697	Filtered	100.598	109.691	107.938	42.7901	34.2553	42.4828	Filtered	Filtered	Filtered	Filtered	Filtered	Filtered	58.3157	67.0534	72.7689	Filtered	Filtered	Filtered	Filtered	Filtered	Filtered	Filtered	Filtered	Filtered	Filtered	Filtered	Filtered	Filtered	14.3714	Filtered	Filtered	Filtered	Filtered	Filtered	Filtered	Filtered
P15586	#NAME?	115.022	126.577	117.526	121.439	116.214	123.836	106.19	106.688	100.765	112.436	106.707	107.847	94.1348	106.036	103.212	139.345	131.457	132.731	106.259	113.923	106.547	141.613	125.369	134.305	131.334	123.35	141.74	152.367	128.76	137.872	130.253	135.763	127.423	171.01	158.418	161.198	125.732	141.355	145.999	136.965	139.414	138.387	108.926	110.516	120.692	158.495	145.553	150.832
P15880	mall ribosomal subunit protein uS5	371.396	365.341	372.091	425.421	365.569	423.021	427.603	485.153	456.442	576.477	637.974	645.179	487.71	506.853	506.623	472.107	463.014	451.329	657.56	670.803	655.952	580.157	668.705	634.618	517.427	505.174	525.902	569.302	535.183	553.086	612.752	587.756	596.746	707.956	638.266	649.837	522.95	558.79	545.832	542.905	491.605	512.282	555.292	566.583	533.56	642.433	623.499	638.806
P16070	CD44 antigen	200.114	118.388	112.015	220.057	225.941	219.184	138.627	141.767	136.787	204.088	204.256	188.814	150.329	145.995	147.272	253.35	220.358	220.613	208.034	187.968	190.539	305.429	203.735	288.734	227.869	155.88	141.631	218.778	237.867	240.395	228.826	220.663	210.579	171.526	254.603	257.495	208.221	200.483	195.215	214.391	216.394	195.582	181.123	186.463	180.198	274.303	316.847	316.424
P16104	Histone H2AX	12682	12640.8	11748.1	13942.7	14407.2	14206.8	17246.9	17633.8	18491.8	16492.2	17607.8	17818	19351.9	17593.5	18243	22273.8	20671.3	18698.2	17891	29657.8	28584.1	34110	31592.3	28623	25044.1	23901.7	22579.6	24948.4	22781.6	22885.1	21363.9	20379.8	24667.3	34992.8	37931.1	38160.2	16606.7	15538.3	15183.5	22389.3	22026.5	21031.7	19227.7	18078.8	17219.7	36150.7	35789.4	40199.6
P16152	Carbonyl reductase [NADPH] 1	45.7073	31.927	29.1255	55.2378	46.2257	48.1347	39.0594	25.8554	27.5267	35.336	27.4903	26.611	62.4251	56.6197	53.0741	45.1413	30.5346	44.0612	65.7193	63.6585	46.173	41.3365	43.7652	46.4172	44.534	31.7549	30.8948	37.0939	35.3228	36.9942	42.8128	38.7528	38.9505	47.5364	48.904	44.497	36.3105	38.2843	35.9174	35.9349	38.8747	35.3413	29.176	39.1284	37.9992	37.002	36.2635	35.3475
P16284	Platelet endothelial cell adhesion molecule	461.45	462.499	429.151	441.956	448.839	448.514	562.546	574.497	564.939	473.72	518.933	508.343	411.637	415.02	425.115	542.119	540.498	527.835	580.736	585.596	569.172	901.887	845.148	820.481	401.389	402.355	395.082	639.5	659.227	658.186	784.869	778.674	735.157	1086.54	1015.63	1054.81	486.594	493.022	503.949	589.996	590.685	584.271	694.516	693.879	674.775	928.042	924.451	1009.44
P16401	istone H1.5	2841.89	2814.98	2746.75	2859.33	2887.06	3186	2556.86	2631.35	2603.49	2387.78	2638.75	2502.9	2665.87	2391.87	2491.05	3062.85	3194.4	3120.31	3026.99	2821.88	3087.68	4553.45	4593.77	4528.38	3819.01	3874.63	3751.73	3400.9	3659.5	3795.92	2826.02	2970.56	2881.19	4715.3	4680.74	4541.05	3251.73	3344.57	3268.21	2959.95	3007.74	2986.02	2461.47	2612.64	2668.49	4327.85	4429.48	4485.28
P16615	Sarcoplasmic/endoplasmic reticulum calcium ATPase 2	101.382	105.649	111.429	107.884	118.282	117.872	113.496	121.054	129.447	152.83	161.742	153.869	111.325	115.206	106.327	102.222	105.931	102.822	132.484	142.744	135.742	164.203	163.567	150.165	99.5256	98.4434	111.001	124.151	122.695	122.076	143.412	133.786	127.715	173.156	145.038	148.454	119.502	123.245	109.041	119.426	119.352	106.937	122.143	124.618	119.28	150.006	151.053	137.076
P16930	Fumarylacetoacetase	38.8108	25.7851	30.9601	17.1373	24.4961	15.2756	8.71958	23.6542	31.689	63.9457	48.8439	53.8072	21.8504	10.8178	21.3802	Filtered	12.8498	12.4842	Filtered	Filtered	Filtered	28.1331	43.972	44.0809	41.6129	28.9808	28.8539	22.0053	19.2159	Filtered	Filtered	18.197	12.5684	Filtered	20.0695	26.0791	10.4442	27.2858	28.4142	26.7147	28.2856	24.5905	28.3478	23.7682	28.6434	47.4979	34.2565	42.1061
P16949	Stathmin	151.333	303.652	102.144	233.959	216.086	238.025	80.3566	93.3958	83.7199	162.213	157.231	161.877	90.1117	111.488	76.515	180.286	189.456	176.602	180.396	178.666	242.419	247.708	434.047	226.269	351.912	359.057	168.86	232.551	539.547	286.647	185.959	251.18	512.358	417.127	664.424	572.087	143.441	138.57	237.672	103.88	135.282	121.926	98.7388	247.477	224.853	463.308	649.473	639.677
P17096	High mobility group protein HMG-I/HMG-Y	2096.27	2128.4	2039.18	1937.24	1877.4	2030.54	1942.72	2029.25	2013.82	1537.38	1778	1778.7	1505.41	1569.8	1627.03	1898.62	1939.14	1976.51	2781.46	2890.98	2954.85	2269.23	2132.4	2213.02	1736.12	1751.64	1752.51	1825.69	1904.04	2042.96	1562.48	1607.63	1668.22	3028.17	1995.15	2062.05	1706.43	1562.29	1651.83	1693.28	1720.02	1859.61	1781.47	1799.03	1798.1	2889.93	1915.09	2838.48
P17480	Nucleolar transcription factor 1	1.53343	Filtered	Filtered	Filtered	Filtered	Filtered	Filtered	Filtered	Filtered	Filtered	Filtered	Filtered	Filtered	Filtered	10.0478	Filtered	Filtered	Filtered	Filtered	Filtered	Filtered	Filtered	Filtered	Filtered	Filtered	Filtered	Filtered	Filtered	Filtered	Filtered	Filtered	Filtered	Filtered	Filtered	Filtered	Filtered	Filtered	Filtered	Filtered	Filtered	Filtered	Filtered	Filtered	Filtered	Filtered	Filtered	Filtered	Filtered
P17812	CTP synthase 1	137.849	129.385	128.651	121.086	122.562	122.523	108.438	110.649	105.996	123.509	130.682	116.755	115.256	116.011	105.464	97.0118	89.591	95.2943	120.793	126.026	121.098	106.475	94.5922	94.4108	132.603	140.008	143.327	102.886	107.117	109.639	108.376	108.028	101.627	90.7415	87.5797	86.7272	126.427	133.025	120.995	105.234	100.428	105.41	106.242	117.171	97.2861	74.2773	80.0262	93.1083
P17844	Probable ATP-dependent RNA helicase DDX5	378.804	359.167	339.125	398.876	374.713	358.689	186.321	194.875	197.902	229.651	234.098	233.146	327.812	316.957	307.021	347.185	365.127	331.588	231.09	234.375	232.107	98.5434	90.3118	85.8561	379.127	351.802	333.378	291.074	299.069	321.22	195.553	197.474	202.1	93.7338	90.2569	66.7496	357.497	333.687	331.721	305.213	301.097	289.191	204.967	194.314	188.646	96.8831	104.944	111.519
P17931	Galectin-3	296.05	294.416	310.635	342.238	578.555	563.257	314.27	307.242	295.727	700.37	522.583	486.046	300.47	281.822	276.218	331.884	312.36	332.299	539.045	528.618	568.661	1089.6	618.714	547.374	221.223	268.648	251.386	353.494	318.12	331.611	254.352	257.6	287.108	474.465	471.885	451.986	295.704	295.922	223.003	442.207	442.014	430.509	356.385	332.504	334.998	559.584	1116.86	1101.5
P17980	26S proteasome regulatory subunit 6A	42.3824	37.333	41.6732	42.6568	39.7717	36.0692	40.0297	42.8198	40.616	52.3114	50.3329	48.3458	38.3025	35.0625	30.1037	38.4823	40.4646	38.2204	59.8689	62.396	73.8034	30.4428	30.1433	28.2421	43.4415	37.1412	36.0539	50.4179	43.4808	74.8773	52.0774	46.4422	47.0392	25.3061	26.6523	59.0837	48.4766	45.7804	45.174	44.8942	40.8388	43.5459	42.5383	47.5818	50.2438	29.7182	32.6275	42.1105
P17987	T-complex protein 1 subunit alpha	216.337	208.784	192.108	222.733	213.432	228.263	240.491	234.041	225.232	304.542	319.991	294.463	252.121	256.484	252.303	224.243	208.274	208.678	278.219	285.197	259.625	203.819	199.313	186.105	227.184	226.415	232.274	242.605	229.467	230.036	253.825	208.944	241.07	201.471	183.789	162.241	265.707	255.22	263.123	234.677	232.195	223.195	289.16	261.891	259.829	207.452	185.653	191.589
P18077	Large ribosomal subunit protein eL33	220.403	238.966	238.716	210.097	263.665	272.05	122.331	126.166	134.24	162.085	201.111	224.288	190.126	185.454	191.775	315.314	271.258	283.543	Filtered	40.335	26.7269	124.577	118.185	116.222	208.239	214.62	213.057	53.9035	52.5148	56.9541	51.6929	53.51	63.6772	37.6305	35.0845	45.992	128.807	120.494	129.838	81.4752	87.1283	82.5761	59.2279	60.7708	47.8262	55.8952	71.3694	71.4969
P18085	ADP-ribosylation factor 4	162.862	163.328	152.801	182.033	191.907	192.914	172.182	177.883	170.628	255.496	277.47	254.9	227.348	237.628	240.114	123.906	121.256	120.577	317.535	301.876	276.673	100.025	109.512	110.909	195.211	178.19	173.241	162.55	157.833	164.925	120.543	114.431	112.975	95.4425	122.977	110.083	158.263	157.835	163.926	149.313	145.767	147.357	184.554	154.249	154.482	93.9003	49.1077	77.9049
P18124	arge ribosomal subunit protein uL30	269.113	300.118	284.356	276.163	253.018	261.32	282.844	268.163	281.8	386.33	391.899	385.499	325.805	319.691	332.15	255.45	248.959	244.26	351.087	343.962	374.325	383.372	412.467	375.5	325.658	325.43	322.035	303.987	317.991	323.712	339.891	345.071	386.948	443.249	437.113	419.702	317.518	291.324	304.534	283.269	286.843	268.553	317.03	300.874	305.489	334.686	352.642	369.764
P18206	Vinculin	149.368	144.134	140.346	118.329	104.483	110.345	102.421	116.019	113.747	127.328	130.884	133.485	99.9823	105.044	106.187	108.858	112.538	107.34	140.124	135.59	135.236	179.034	177.489	173.397	143.885	146.32	141.047	110.058	98.0611	107.49	100.922	117.01	101.952	134.043	119.151	117.404	130.218	126.932	123.823	115.053	111.272	115.191	105.456	115.552	118.456	121.583	135.852	145.785
P18510	Interleukin-1 receptor antagonist protein	16.6517	15.7247	16.6185	33.3886	22.9642	24.6266	12.0978	20.3169	13.8639	22.1275	27.8736	26.7123	12.9708	14.0773	11.5234	20.0256	15.8341	12.0363	24.4983	24.7213	26.8565	16.4616	15.1249	17.795	4.79458	6.58135	4.9902	26.1065	25.0735	20.7082	19.6371	19.4799	23.3598	26.4399	33.2791	23.7606	15.8991	19.1147	20.1827	21.6428	19.947	22.5292	27.433	30.3197	27.4365	24.3312	36.5858	22.6712
P18583	rotein SON	12.2166	11.2026	9.5009	17.9004	12.9255	10.6977	5.57647	6.90449	8.34485	15.8687	13.726	14.7369	12.9672	8.84538	11.3894	5.89779	6.03354	4.97295	Filtered	Filtered	Filtered	Filtered	Filtered	Filtered	Filtered	6.49503	8.47989	Filtered	10.0306	Filtered	9.06115	Filtered	8.42486	Filtered	Filtered	Filtered	15.6261	14.7817	11.64	10.8659	15.3115	10.6659	16.8828	17.322	16.4457	Filtered	Filtered	Filtered
P18621	Large ribosomal subunit protein uL22	310.429	271.327	282.258	289.167	282.145	282.711	294.549	306.162	306.922	352.736	237.008	238.32	299.462	315.312	291.735	256.32	236.953	246.258	294.847	295.882	292.315	299.663	226.371	229.058	292.326	310.867	286.367	188.259	185.346	188.33	411.05	227.081	238.206	207.146	231.657	265.15	230.003	250.648	243.499	215.18	240.046	221.043	179.893	255.443	181.251	194.433	181.805	269.308
P18669	Phosphoglycerate mutase 1	304.537	358.438	346.952	317.738	344.993	424.567	385.151	399.076	410.932	301.863	365.876	377.866	369.734	371.307	347.267	400.911	360.27	420.409	250.876	185.148	197.125	229.035	261.802	270.518	441.861	408.142	406.923	267.828	243.378	383.727	238.445	117.743	387.523	253.467	351.936	245.673	245.111	234.08	242.381	254.82	257.867	235.583	125.898	125.6	212.572	186.369	205.838	229.571
P18754	Regulator of chromosome condensation	28.8626	27.7365	25.638	26.3513	22.7227	25.3286	15.4054	15.3929	14.1539	7.65965	6.67759	8.28051	14.3803	13.3817	9.99489	16.6777	15.6565	19.2013	19.8975	16.944	28.9829	14.2759	10.8496	17.0335	24.4276	18.2919	20.6986	17.2712	7.99304	7.45121	17.1613	14.2908	12.7943	Filtered	7.62241	Filtered	25.0717	15.6156	16.5104	15.2826	14.3382	13.3443	38.6445	12.2392	12.896	11.1332	Filtered	5.87928
P18859	ATP synthase-coupling factor 6, mitochondrial	117.093	114.016	120.565	125.796	120.268	126.549	127.864	135.36	135.71	179.401	184.431	184.685	169.637	163.781	165.159	124.349	117.754	105.694	207.119	211.873	195.115	293.548	281.854	271.632	164.133	159.028	160.121	233.567	231.04	231.149	177.732	187.911	191.991	395.265	399.911	586.338	139.188	152.334	135.831	194.357	182.839	179.806	161.215	162.429	155.736	340.999	358.696	330.549
P19012	Keratin, type I cytoskeletal 15	26.1599	25.2602	26.7724	19.1544	11.7797	14.8199	15.4368	18.1859	17.2916	63.7084	61.535	61.6993	20.8839	20.7647	21.8809	28.3273	30.7218	32.6268	39.8295	37.8699	38.6239	5.72032	6.68435	7.91456	18.2422	17.7415	15.2488	42.6562	49.8993	56.1493	39.5585	54.0561	48.3971	38.2571	41.3469	39.6058	52.8655	47.1481	51.0056	19.8504	22.8954	20.4715	96.6601	87.319	82.9588	19.616	25.9508	18.7854
P19338	Nucleolin	973.499	953.869	878.579	957.72	854.379	911.807	756.62	772.098	739.895	864.352	850.349	834.29	783.394	766.836	769.459	941.271	950.593	946.354	799.6	834.114	834.563	1017.86	1036.63	985.679	988.37	1014.26	987.154	959.226	971.774	989.412	818.056	794.655	783.16	870.526	866.628	831.88	973.335	897.999	918.071	889.476	922.607	970.616	836.218	808.769	758.658	1026.21	1046.1	1077.69
P19404	NADH dehydrogenase [ubiquinone] flavoprotein 2, mitochondrial	25.1608	24.6125	21.0372	23.2669	14.0958	16.4742	29.1992	27.497	22.4614	33.5088	24.6895	26.3031	18.0665	16.8484	22.215	17.3112	20.7198	22.8459	37.0051	40.5953	28.9478	48.0455	59.9331	61.0022	29.5997	28.8657	29.9195	53.7265	52.2217	40.2659	50.0582	48.3553	48.9676	105.166	63.9246	76.1887	20.3676	28.388	27.3467	44.0369	43.4289	51.1872	42.4603	45.9344	51.543	75.6252	69.5338	69.3403
P19474	E3 ubiquitin-protein ligase TRIM21	125.523	117.264	110.85	126.984	117.591	115.521	132.478	122.173	117.88	131.484	125.997	135.273	102.329	93.1853	103.194	124.71	121.634	117.596	148.112	166.673	171.016	127.344	129.591	119.516	89.6004	89.5877	87.2476	133.121	115.405	100.604	152.5	141.073	135.754	117.244	117.761	123.344	102.211	104.095	105.645	137.081	151.335	161.585	153.286	159.487	145.809	143.776	131.618	130.515
P19525	Interferon-induced, double-stranded RNA-activated protein kinase	102.27	96.7911	91.2016	109.63	101.225	93.4859	114.522	93.6831	90.7749	113.851	118.421	118.505	112.289	97.3311	97.1946	90.3954	95.3849	88.8171	113.055	118.617	108.779	32.1367	36.0426	45.3558	75.7179	78.8539	79.8423	97.3687	91.6413	78.3188	104.537	108.992	107.471	52.9102	60.1616	68.0982	93.9072	85.3682	88.0307	93.4216	116.513	120.908	103.357	118.98	113.51	56.5519	47.398	52.0624
P19823	Inter-alpha-trypsin inhibitor heavy chain H2	93.8641	88.5461	90.9156	22.0626	25.4161	30.8343	34.0641	28.569	34.5874	26.8261	24.8089	27.9401	114.025	108.344	108.72	17.7894	26.8018	30.1449	37.4322	28.6325	39.5937	63.2099	71.2052	58.1592	115.715	117.012	119.358	55.7089	83.7126	74.0857	71.231	61.5181	61.6225	190.904	110.549	115.329	98.0757	100.006	103.537	45.6937	49.992	41.3952	62.4065	84.3147	64.3773	69.3247	57.858	83.6962
P19971	Thymidine phosphorylase	310.915	283.484	303.176	552.948	524.763	525.178	327.24	336.326	332.845	345.888	366.849	330.764	201.739	204.372	199.153	446.428	466.536	436.635	364.857	351.263	410.214	516.739	497.975	486.747	194.464	172.854	177.566	292.691	307.191	312.352	285.21	279.584	269.683	274.355	280.75	300.217	232.994	252.633	228.86	330.571	320.991	320.354	326.973	310.848	324.698	419.968	448.061	425.648
P20042	Eukaryotic translation initiation factor 2 subunit 2	68.891	68.1112	75.2108	63.9429	70.1146	68.0963	69.6092	70.3951	73.6999	95.7643	90.3443	99.5268	88.1746	89.7659	88.8319	92.1754	88.5869	88.5035	95.0788	68.534	70.9782	89.2973	91.875	84.1754	106.337	99.0089	102.127	89.2169	91.6291	86.1768	72.5546	77.1391	72.0693	94.2826	88.7723	97.5772	82.6386	78.0249	76.3466	92.7028	88.4115	96.8263	79.097	79.0206	74.1914	82.5058	81.9115	77.9541
P20073	Annexin A7	41.3312	38.5031	38.7062	41.1113	47.2972	41.4805	37.763	33.8746	35.5888	48.9364	47.2765	42.3236	41.6944	42.6384	44.4412	32.5274	30.4181	31.9156	112.261	86.3462	83.9095	63.9098	51.6147	50.2927	28.1465	34.7004	34.3835	45.1773	42.7693	36.2657	54.0249	52.3706	54.6086	67.5108	60.765	68.7829	45.0701	43.2343	44.2662	41.9759	42.0053	42.6282	50.631	49.1707	50.9242	58.9892	55.4986	57.1899
P20290	Transcription factor BTF3	30.7342	32.8694	33.3201	49.2186	51.8569	51.5227	19.3164	18.793	18.0691	41.7774	40.4012	40.6447	34.6888	48.2745	36.6256	47.2351	56.5705	42.3783	91.5665	99.2696	58.3261	33.3691	45.1991	16.4274	7.86239	25.4783	35.271	18.7087	26.4339	26.5373	17.626	14.0421	16.8437	34.834	31.9477	33.5131	29.0992	44.7461	42.0901	37.8091	22.7339	26.5147	Filtered	24.5917	24.1935	26.5922	22.2475	23.1062
P20339	Ras-related protein Rab-5A	96.5581	90.6864	89.2	108.63	95.8227	114.829	85.3692	83.2759	74.8193	120.147	127.972	127.818	93.3149	94.8564	91.2996	79.5145	75.8934	76.1409	114.379	121.203	115.024	136.73	138.508	149.73	114.415	95.6415	93.4829	117.556	109.759	125.792	79.8397	81.9805	87.937	132.424	271.031	239.55	106.079	100.496	105.519	108.079	94.4235	115.679	86.0181	93.0901	93.209	100.619	106.848	97.9981
P20592	nterferon-induced GTP-binding protein Mx2	71.9829	64.7539	63.4111	85.837	73.8453	81.4169	80.6221	76.3993	69.5505	76.6468	86.1917	86.3643	62.1363	65.8204	66.696	59.9883	64.5462	67.2884	122.324	107.167	122.923	19.1313	13.0404	5.43589	37.8882	39.2628	42.7136	67.9913	80.7049	110.945	88.1013	84.6238	106.182	44.1568	50.7772	Filtered	61.8764	59.1481	59.7589	78.1119	78.8232	83.2586	90.2685	90.631	82.4513	16.2527	26.4433	24.3696
P20618	Proteasome subunit beta type-1	268.374	286.848	262.853	186.55	195.398	187.17	222.914	239.313	240.013	204.082	198.943	193.577	262.823	258.757	261.167	255.077	239.497	218.174	281.464	286.518	253.848	447.833	434.803	410.769	264.669	268.322	264.109	298.785	287.751	289.119	297.789	296.706	295.269	418.894	384.638	399.617	240.949	258.89	250.138	312.632	318.503	303.023	289.78	292.329	293.835	316.568	293.773	353.23
P20674	Cytochrome c oxidase subunit 5A, mitochondrial	428.227	372.349	377.402	427.793	412.086	389.305	501.269	490.922	495.619	585.852	578.5	606.642	516.562	488.598	476.499	609.831	624.061	592.008	549.186	526.465	592.234	975.333	1020.2	1000.26	584.042	526.433	534.876	849.191	777.926	878.782	804.176	802.326	836.023	1365.11	1280.04	1365.36	565.947	559.923	538.956	652.702	701.607	685.673	658.903	622.472	584.575	1541.45	1432.95	1502.09
P20700	Lamin-B1	404.286	381.284	359.134	357.142	351.403	342.917	412.449	404.977	405.626	392.863	403.9	359.639	348.343	362.505	366.206	408.265	411.24	388.562	426.514	443.187	416.78	643.259	594.421	570.31	442.917	452.185	445.938	383.465	405.382	411.969	444.654	424.309	432.588	529.995	498.205	500.598	420.213	419.955	432.731	396.795	400.647	388.091	447.481	414.369	430.732	575.7	585.989	590.224
P20702	Integrin alpha-X	27.6251	25.1347	23.2583	36.6565	30.6644	30.5306	26.9516	33.9469	30.5473	42.8816	32.8708	25.9936	19.9502	17.3939	19.5173	31.4558	38.7867	29.0925	149.295	116.454	142.752	45.1339	51.8739	49.7414	13.5614	8.33492	16.6917	68.0247	41.5753	66.2399	56.09	54.4431	45.7858	75.3656	62.7041	61.9887	40.9911	47.0084	40.4825	48.7545	44.4121	47.0671	48.6486	55.3349	60.609	81.0686	83.643	79.1515
P20962	Parathymosin	88.2354	84.6603	69.79	93.2905	86.5747	97.0599	89.8762	82.8675	90.915	77.0024	75.8848	73.2733	36.9198	41.7936	46.296	91.0327	75.9481	85.4983	90.8656	91.586	81.3839	52.7925	45.5851	50.662	50.3617	39.7113	39.8114	52.9517	53.5412	35.726	73.4723	59.8482	68.2764	37.2057	31.2579	29.8472	80.4314	69.9027	72.6913	56.917	41.5545	47.8248	76.1749	69.1246	78.6171	72.3268	76.1642	84.5927
P21281	V-type proton ATPase subunit B, brain isoform	208.329	202.521	205.103	219.232	219.752	220.039	234.434	205.585	216.246	231.379	233.93	239.711	185.393	188.667	194.091	246.034	234.423	218.277	230.708	255.058	245.548	285.157	269.271	270.506	196.541	192.895	202.547	273.404	240.179	234.524	276.04	282.058	294.161	329.466	295.3	301.736	238.971	227.372	220.863	242.115	248.906	242.949	257.321	254.021	246.426	323.671	280.633	323.597
P21283	V-type proton ATPase subunit C 1	94.9397	93.8284	88.0871	89.5296	96.4099	86.2034	98.5777	106.961	106.189	122.858	121.099	121.539	122.738	111.044	113.213	89.2502	90.659	89.0599	133.091	120.902	123.704	168.342	162.042	134.96	93.1411	95.9254	118.357	130.362	120.927	93.1161	132.878	139.416	133.003	186.164	187.898	188.186	103.782	106.81	98.3742	127.567	110.996	112.296	129.367	101.187	123.174	153.74	131.772	126.355
P21589	5'-nucleotidase	30.7876	32.1981	33.3487	39.2598	39.5747	38.0874	54.0511	51.6764	47.6999	40.3143	32.8745	38.1301	41.1848	35.6675	37.3055	40.4652	42.8491	41.1234	78.1461	74.6911	83.2039	108.939	93.2924	98.1484	19.3263	30.7676	29.3971	92.2556	105.596	86.508	82.4891	82	73.5921	166.468	169.987	164.049	44.5736	52.6434	43.7585	79.7672	75.5876	76.0798	83.8338	91.8208	88.197	158.062	173.984	149.766
P21730	C5a anaphylatoxin chemotactic receptor 1	111.218	95.5118	92.2771	220.408	179.492	203.599	218.828	218.215	197.663	183.904	172.026	169.079	142.676	145.238	130.633	232.353	229.236	224.581	238.938	258.934	254.55	255.223	298.564	253.252	103.347	93.4666	91.908	230.663	238.524	253.96	266.348	218.503	231.5	283.005	242.262	255.126	139.485	111.781	119.6	231.428	226.05	229.871	213.649	188.809	208.696	268.138	270.134	265.242
P21796	Voltage-dependent anion-selective channel protein 1	28.6615	37.5484	32.4012	41.1721	45.0004	41.1296	55.4666	40.6767	43.9922	104.244	123.931	114.014	78.3335	75.656	75.3948	36.3156	31.3328	32.7363	95.9485	84.57	93.1741	102.927	97.0852	79.8435	48.9177	45.7618	42.5263	91.5077	117.025	109.41	84.1313	90.6623	94.6752	165.164	164.281	154.434	64.5494	69.2726	66.4243	55.1578	47.7937	43.9662	72.641	68.9047	74.6796	111.219	85.1727	101.479
P21912	Succinate dehydrogenase [ubiquinone] iron-sulfur subunit, mitochondrial	8.86319	11.8164	11.8494	3.77794	6.19218	3.53986	17.5079	12.4589	8.57338	5.73909	Filtered	Filtered	3.71381	Filtered	Filtered	27.5864	21.2512	19.6639	Filtered	Filtered	Filtered	8.60377	Filtered	6.10968	8.57486	Filtered	Filtered	4.4652	Filtered	Filtered	14.9908	21.4814	14.549	Filtered	Filtered	Filtered	Filtered	7.17999	10.1038	28.073	28.264	24.7239	11.2303	10.8044	Filtered	41.4697	35.6399	29.5908
P21964	Catechol O-methyltransferase	140.179	116.838	118.07	152.885	176.381	153.18	154.07	153.771	130.545	198.812	173.18	187.144	152.059	144.359	145.737	152.337	141.14	132.179	339.763	252.484	259.412	71.423	57.6256	86.7518	127.065	118.198	110.722	150.306	112.052	142.787	156.443	124.229	101.762	123.003	57.9169	55.4739	189.237	172.642	161.32	127.955	108.35	108.151	142.005	112.869	94.9353	51.1686	51.6221	42.8434
P22061	Protein-L-isoaspartate(D-aspartate) O-methyltransferase	146.348	154.483	145.119	188.19	181.275	188.016	113.948	116.073	106.671	163.035	162.683	148.58	109.867	112.042	109.156	183.082	170.757	172.669	137.187	128.644	121.716	137.675	150.467	129.586	129.144	126.208	124.949	113.937	109.613	108.042	105.769	109.876	109.113	112.495	104.476	141.553	137.318	141.141	131.891	121.046	119.958	113.818	122.215	121.744	120.504	152.269	144.515	159.302
P22090	Small ribosomal subunit protein eS4, Y isoform 1	73.6761	16.3722	78.8112	79.9053	77.5279	20.7123	63.8936	71.2847	70.9712	19.8318	74.9597	73.0529	60.1331	63.9862	72.083	73.5612	49.0035	9.4571	71.0271	81.6285	69.6983	13.9093	11.1394	60.9075	71.5048	60.8318	14.1387	48.9057	8.89971	13.603	57.4518	14.4562	9.75786	17.2519	18.1976	Filtered	26.2593	26.3892	28.071	44.1429	13.4268	14.6333	20.5236	22.333	21.9619	11.2465	10.8967	20.5354
P22102	Trifunctional purine biosynthetic protein adenosine-3	50.4446	41.1152	42.1479	48.2483	61.416	44.5012	37.5144	35.7089	30.9239	43.3425	47.2665	42.5011	34.6673	32.257	34.7557	36.472	36.1173	36.8336	47.8372	44.3511	42.4955	21.5441	18.9698	17.7883	41.2913	44.6581	42.6407	34.2079	49.7662	60.6406	30.126	27.9699	29.956	25.0261	22.9457	35.4836	48.0791	47.8784	44.0623	39.2053	40.6021	40.1899	37.4161	36.742	38.8246	21.5736	32.5015	23.8801
P22234	Bifunctional phosphoribosylaminoimidazole carboxylase/phosphoribosylaminoimidazole succinocarboxamide synthetase	141.796	149.758	146.436	143.65	136.599	142.732	128.523	134.348	122.261	143.144	144.536	137.732	114.764	139.066	129.876	128.118	129.96	122.981	160.141	157.592	166.124	166.303	163.146	169.015	181.676	183.422	181.604	140.755	148.379	129.068	121.069	131.655	127.011	141.761	124.284	135.111	150.723	154.029	139.348	136.551	134.66	135.316	140.294	132.862	135.767	146.257	148.859	149.128
P22307	Sterol carrier protein 2	210.229	202.284	203.732	255.176	239.041	245.939	223.455	209.742	201.85	232.321	227.965	222.986	181.898	175.574	167.268	252.382	232.001	242.261	231.119	264.97	271.475	298.491	314.669	279.146	202.104	208.985	208.021	253.457	260.232	265.581	192.555	197.042	202.718	255.25	230.104	249.301	248.942	240.929	232.699	226.848	242.053	254.405	223.911	248.531	244.8	267.438	287.194	270.669
P22314	Ubiquitin-like modifier-activating enzyme 1	294.385	302.964	276.039	332.882	293.129	291.141	276.898	274.439	266.072	323.947	304.11	323.144	248.339	244.119	256.345	309.507	315.409	304.193	566.072	450.239	483.911	287.531	299.555	286.073	323.34	303.238	301.684	339.198	350.638	335.109	352.466	354.454	341.489	307.938	303.315	302.378	319.392	313.027	295.384	298.599	310.22	309.149	300.709	297.448	313.991	301.357	310.558	331.458
P22626	Heterogeneous nuclear ribonucleoproteins A2/B1	1814.34	1838.79	1869.36	1642.26	1723.75	1708.25	1689.66	1781.73	1830.32	1670.14	1736.47	1624.27	1979.41	1917.49	1902.59	2199.97	2258.93	2219.23	1504.84	1587.83	1552.12	1869.79	1917.2	1697.73	2173.59	2242.54	2346.57	1773.5	1963.54	1987.99	1748.37	1764.64	1879.22	1626.27	1593.57	1601.79	1865.31	1934.11	1906.6	2001.35	2069.99	1997.1	1417.21	1506.76	1536.03	1565.31	1706.58	1928.79
P22695	Cytochrome b-c1 complex subunit 2, mitochondrial	18.4478	20.3628	20.01	16.5262	14.9163	14.5118	19.1462	19.5606	20.6313	22.1056	67.9352	20.1146	15.8125	18.5745	15.6084	18.0685	17.6186	18.1161	36.0395	81.5688	40.7715	41.7684	28.0822	30.021	23.2639	21.7468	21.4108	31.3544	45.6343	45.439	26.1068	101.997	34.4436	47.7007	40.7856	40.6507	27.3793	27.7226	23.4493	30.1504	28.106	26.4677	31.0765	33.3018	31.1411	31.3827	39.3947	29.5846
P23141	Liver carboxylesterase 1	243.932	231.979	220.256	261.759	251.326	249.717	262.479	243.369	243.882	253.704	282.176	241.182	181.292	185.216	179.861	270.812	269.767	249.84	281.634	265.227	273.073	372.289	400.817	391.212	244.311	234.844	240.557	392.92	396.788	404.826	372.26	377.199	367.213	502.895	474.979	478.448	300.425	289.5	300.219	342.592	337.61	348.24	355.045	333.38	325.357	485.4	443.111	487.226
P23193	Transcription elongation factor A protein 1	30.4783	30.1433	18.983	28.0349	25.319	24.904	26.4491	20.6859	18.1317	19.235	22.7316	23.2669	21.4603	14.131	18.6617	22.2022	20.3375	24.8649	21.0517	22.9836	24.5162	13.1406	14.3599	17.032	23.5175	16.2322	23.5428	24.4335	22.8278	13.8442	19.4042	22.5118	22.4433	Filtered	Filtered	Filtered	28.3433	25.858	22.806	15.3159	15.6876	18.3767	15.1286	18.9883	20.374	Filtered	Filtered	8.08694
P23246	Splicing factor, proline- and glutamine-rich	373.256	369.128	346.488	286.203	317.589	292.808	335.072	330.047	329.753	279.752	316.633	307.729	348.578	336.8	355.041	384.633	381.407	366.31	268.439	294.07	292.867	381.388	375.963	376.535	395.88	394.781	384.996	369.412	386.92	389.593	325.059	319.426	317.733	359.379	334.123	370.148	342.978	339.006	348.744	384.068	408.839	412.911	342.524	334.955	335.657	358.212	407.874	403.572
P23284	Peptidyl-prolyl cis-trans isomerase B	735.586	705.249	727.973	965.296	943.639	1023.83	776.903	802.472	821	842.343	863.716	875.916	784.249	808.727	846.172	926.282	870.446	876.132	908.51	965.002	956.972	1236.38	1205.62	1203.68	767.166	686.664	714.068	1069.52	1069.45	1054.64	1059.88	1063.04	1095.8	1322.08	1280.46	1281.51	866.071	858.23	900.973	1004.66	1031.91	963.354	991.743	927.953	947.001	1323.47	1378.98	1415.93
P23368	NAD-dependent malic enzyme, mitochondrial	55.7	54.2295	54.8227	69.7619	63.1972	60.2279	45.1067	42.4184	40.6582	63.0569	64.5389	61.856	51.1548	49.9433	50.4556	67.9666	57.6384	63.7148	47.5524	50.2508	47.5291	82.4637	90.338	78.5647	67.1577	61.2177	62.1293	66.5302	63.9924	55.902	54.0005	48.9984	44.9179	72.8863	40.5516	57.8452	62.8862	61.8185	61.03	60.2083	64.0645	67.32	44.6745	46.1627	48.701	73.2233	79.5569	84.0281
P23381	Tryptophan--tRNA ligase, cytoplasmic	108.442	104.92	101.003	153.081	157.201	155.805	148.445	147.078	144.164	145.249	155.366	155.323	98.5524	94.5048	94.1837	143.833	140.514	139.941	175.365	171.12	174.979	187.309	178.282	166.742	62.7849	67.5671	65.0203	129.013	137.216	150.425	134.171	126.494	127.181	138.002	127.223	127.354	113.555	109.631	107.212	143.794	143.442	147.404	155.745	157.667	155.121	155.308	163.083	197.571
P23396	mall ribosomal subunit protein uS3	501.893	499.353	484.148	504.704	506.575	552.569	517.335	567.48	558.252	635.778	668.309	641.036	558.884	529.908	559.603	459.218	483.779	491.833	610.186	642.993	642.023	700.141	669.468	678.832	657.228	621.303	605.338	597.655	650.721	653.01	672.031	645.104	640.247	709.889	689.623	683.923	557.679	517.957	534.432	572.356	546.896	560.089	551.463	592.597	566.567	558.39	593.035	556.445
P23469	Receptor-type tyrosine-protein phosphatase epsilon	34.0002	33.6312	32.8982	34.7471	33.7334	36.0936	26.2964	25.7053	22.9697	24.9251	53.3096	53.9235	28.2058	28.189	28.2572	24.9991	29.7997	26.0371	52.3789	66.9487	64.3092	10.543	15.8247	12.903	63.9804	34.468	31.3303	34.783	58.198	36.7767	50.9718	56.4326	56.6519	12.4795	16.0233	25.125	29.2749	32.3992	29.6595	25.4055	33.375	31.9718	32.9547	31.2103	44.4343	12.8221	13.7203	9.99081
P23526	Adenosylhomocysteinase	108.565	114.096	101.859	114.145	121.133	119.638	94.671	101.226	96.0024	121.142	130.421	123.213	99.4798	106.756	103.174	112.075	104.229	103.755	140.945	125.456	160.07	134.436	132.601	130.548	144.235	114.917	128.037	115.209	111.676	166.579	96.9055	89.2639	88.8662	98.1824	99.7654	100.524	132.283	119.937	115.393	89.6526	87.9002	96.8768	99.9074	102.96	103.688	86.803	103.057	136.486
P23528	Cofilin-1	1354.93	1226.4	1179.12	1474.95	1490.44	1523.66	1159.29	1194.08	1152.23	1478.01	1554.34	1526.37	1121.98	1123.78	1125.56	1309.91	1317.82	1267.5	2103.18	1874.46	1881.78	1409.91	1377.92	1319.35	1134.66	1110.86	1004.13	1338.2	1344.66	1415.09	1220.83	1194.25	1212.83	1300.6	1356.08	1265.84	1300.89	1276	1278.33	1128.05	1146.2	1068.86	1332.32	1284.29	1275.16	1422.07	1416.07	1444.95
P23588	Eukaryotic translation initiation factor 4B	91.6468	85.9437	84.1382	111.767	91.3435	91.0173	73.9099	64.3996	59.6518	67.3615	65.4831	57.8872	76.1485	61.6389	63.2855	131.527	100.997	101.41	70.9719	74.1366	72.1616	88.4377	108.959	116.307	113.031	88.2756	78.5994	83.069	72.0546	51.2709	89.6907	71.7198	65.6505	45.0965	66.7951	65.9155	77.1306	70.4222	70.0356	94.5695	75.0959	72.3133	97.7741	73.3708	90.3167	121.08	91.9735	103.714
P23786	Carnitine O-palmitoyltransferase 2, mitochondrial	37.1977	32.9359	38.4151	44.2854	37.2456	35.4153	47.5031	39.1694	36.0278	66.8524	55.2138	58.2255	32.6216	43.445	36.6416	29.9389	21.6732	26.4229	Filtered	Filtered	Filtered	27.0996	43.9017	48.1639	26.059	30.1545	30.2033	37.6066	30.5969	43.6433	41.1334	34.934	30.6763	41.7081	52.1496	38.2773	45.0785	43.2322	33.1442	44.5467	48.3663	39.9028	54.8662	44.1322	43.1014	58.0626	44.8661	44.956
P24534	Elongation factor 1-beta	113.727	109.952	91.6817	115.131	80.3342	83.1961	103.968	118.059	116.567	75.3453	94.2414	99.9025	80.1752	88.4659	82.2839	165.643	171.941	105.113	111.154	81.5713	78.6703	117.004	141.207	120.614	123.734	108.881	96.8178	118.541	152.217	159.71	111.869	119.307	100.406	115.405	139.346	124.143	104.471	119.369	123.72	148.567	171.459	137.747	102.956	128.961	130.506	187.779	202.167	189.372
P24539	ATP synthase F(0) complex subunit B1, mitochondrial	91.783	116.294	113.562	125.305	92.2147	146.117	134.777	110.395	117.409	276.246	316.829	331.402	125.176	148.73	138.116	153.56	117.827	162.721	296.505	283.885	301.197	402.388	554.766	407.016	113.652	153.345	148.696	238.795	217.064	220.519	406.359	414.647	422.615	580.917	536.869	543.239	131.379	166.667	166.456	197.01	206.589	208.077	356.831	378.361	376.71	628.543	614.861	637.341
P24666	Low molecular weight phosphotyrosine protein phosphatase	114.984	116.354	118.063	113.277	120.203	128.828	115.553	128.276	113.591	144.359	138.63	136.382	103.271	117.987	127.693	116.193	111.771	114.044	119.687	118.148	109.327	112.866	108.769	111.771	114.293	131.823	131.478	94.9732	92.5835	89.0727	111.211	114.839	101.76	120.254	89.7859	99.9768	99.4372	92.7372	97.6896	109.115	107.372	99.2981	98.6354	111.549	104.923	114.236	114.31	103.377
P24752	Acetyl-CoA acetyltransferase, mitochondrial	213.509	199.986	198.038	241.059	248.607	226.238	182.435	184.598	181.735	153.6	157.086	147.834	170.599	183.667	178.282	243.509	235.401	230.229	227.624	213.541	224.344	235.333	247.934	241.956	253.992	245.931	234.043	302.849	325.272	333.884	260.665	232.934	253.62	312.527	313.98	284.581	271.466	246.313	261.202	255.515	259.286	254.797	296.217	256.804	260.354	360.235	352.098	356.886
P25098	Beta-adrenergic receptor kinase 1	Filtered	Filtered	Filtered	Filtered	Filtered	Filtered	Filtered	Filtered	Filtered	Filtered	Filtered	Filtered	19.4698	22.3986	33.4163	Filtered	Filtered	Filtered	Filtered	Filtered	Filtered	Filtered	Filtered	Filtered	Filtered	Filtered	Filtered	Filtered	Filtered	Filtered	Filtered	Filtered	Filtered	Filtered	Filtered	Filtered	Filtered	Filtered	Filtered	Filtered	Filtered	Filtered	Filtered	Filtered	Filtered	Filtered	Filtered	Filtered
P25205	DNA replication licensing factor MCM3	75.5175	142.334	67.8879	51.1845	57.4161	130.811	26.9828	30.3382	28.0694	34.7315	34.4168	32.9668	30.8624	31.2617	41.2064	41.1937	51.2936	48.7013	37.9659	32.3038	35.3969	8.54705	6.21314	10.4195	91.9035	151.206	86.1194	299.618	62.8206	65.1098	37.8852	37.4318	36.7096	23.7361	Filtered	Filtered	87.8615	70.3018	77.5207	35.8691	49.7274	53.0922	40.318	50.924	52.8224	16.7559	28.5723	23.9057
P25398	Small ribosomal subunit protein eS12	272.469	163.839	156.507	122.555	265.197	311.525	358.519	194.996	213.506	237.669	151.207	146.392	292.646	299.467	312.789	182.714	161.764	143.59	Filtered	Filtered	10.5949	428.053	223.917	458.377	245.39	198.219	193.759	268.247	307.747	337.675	257.225	272.443	308.795	283.072	332.773	633.685	199.551	139.646	176.114	367.525	327.567	345.052	261.517	181.684	207.887	203.766	460.585	424.015
P25705	ATP synthase subunit alpha, mitochondrial	1196.07	1101.16	1101.48	1317.83	1246.41	1276.78	1354.72	1435.9	1356.54	1628.84	1636.86	1592.82	1392.92	1371.89	1298.24	1567.69	1528.59	1543.16	1501.5	1589.31	1534.69	2223.79	2327.9	2205.66	1541.17	1455.18	1441.79	2173.63	2124.88	2275.6	2100.38	2191.76	2149.19	2904.64	2902.23	2826.49	1452.33	1378.11	1526.35	1830.17	1820.71	1881.43	1698.34	1650.39	1649.1	2689.59	2653.9	2803.26
P25774	Cathepsin S	117.863	112.873	99.2676	141.565	140.278	138.424	85.8691	82.0567	88.7135	83.0345	88.1553	78.8245	115.878	111.863	114.182	125.459	125.334	123.16	109.988	112.074	99.2687	75.4733	78.9757	77.5237	100.387	96.2282	97.606	156.705	147.543	126.262	124.124	112.57	119.408	88.7022	95.5255	80.3737	154.571	157.702	143.552	138.762	146.939	141.504	124.461	128.743	132.168	79.8875	71.6122	82.0272
P25786	Proteasome subunit alpha type-1	374.697	365.801	340.404	286.592	337.923	270.627	392.233	387.149	373.97	477.255	467.824	468.816	433.472	418.296	394.624	370.009	350.345	343.841	468.715	427.884	397.572	669.083	602.738	578.578	390.707	386.867	386.259	404.797	403.907	398.228	441.061	428.25	436.918	549.648	506.556	540.492	435.469	430.413	423.928	412.961	420.199	395.67	453.585	408.946	400.637	534.91	531.278	540.44
P25787	Proteasome subunit alpha type-2	Filtered	9.67608	39.4349	Filtered	22.5568	7.73788	38.0794	13.5157	17.7675	Filtered	Filtered	16.6677	16.9268	7.55845	11.4753	69.174	25.3248	19.3216	231.39	270.202	Filtered	50.6019	Filtered	36.169	Filtered	Filtered	34.0917	Filtered	Filtered	Filtered	Filtered	14.6572	Filtered	48.352	Filtered	Filtered	32.4865	Filtered	Filtered	3.44348	66.2038	Filtered	50.3967	Filtered	Filtered	Filtered	83.4998	35.7689
P25788	Proteasome subunit alpha type-3	200.692	199.291	181.845	143.123	154.636	159.187	230.577	242.379	222.032	276.908	297.754	314.842	286.179	259.038	258.506	199.921	197.444	197.787	279.045	277.687	248.608	400.268	430.346	398.253	216.637	224.752	222.195	250.257	230.498	210.947	233.465	227.192	215.919	391.851	349.063	370.182	250.881	243.584	247.783	239.15	239.134	248.766	224.217	211.749	205.469	334.227	311.596	378.655
P25789	Proteasome subunit alpha type-4	77.1601	65.6535	69.7926	37.3115	43.3634	40.7046	94.3773	80.9021	58.9105	119.612	83.4527	89.3938	184.376	171.994	196.704	40.0983	38.8236	43.4488	Filtered	Filtered	Filtered	205.418	176.676	206.051	105.572	115.791	114.73	69.3665	85.5299	73.827	61.1941	58.7556	67.2251	120.918	142.317	148.487	88.5644	78.1651	77.7429	88.9852	82.7124	99.1138	91.7283	73.5224	75.156	62.0167	73.0398	70.3234
P26038	Moesin	2119.2	2011.15	1963.02	2287.08	1934.66	1971.64	1815.04	1832.05	1770.77	1864.86	1984.39	1966.41	1435.37	1391	1416.79	2165.45	2169.34	2130.17	1772.05	1860.17	1883.03	2378.27	2456.68	2394.7	2024.57	1980.47	1981.47	1780.14	1881.09	1922.17	1665.85	1725.08	1683.04	1625.13	1646.34	1676.74	1770.05	1851.59	1835.76	1796.08	1795.9	1791.51	1634.62	1695.72	1625.74	2394.71	2388.82	2391.95
P26368	Splicing factor U2AF 65 kDa subunit	71.7697	72.654	70.1177	77.4277	70.8625	73.248	67.8382	65.0835	64.806	90.6521	85.6507	107.186	78.8075	66.2269	77.2337	62.8918	66.3015	70.8813	85.5275	108.665	107.363	59.3285	49.5859	64.1179	80.0023	92.5162	81.9029	63.5932	65.2117	74.8415	56.4076	58.9135	59.9958	45.3715	87.0235	47.5665	79.5019	80.4605	86.847	80.3923	79.4441	84.1361	56.4127	68.7604	61.153	48.9553	45.6643	44.2053
P26373	Large ribosomal subunit protein eL13	185.674	186.381	194.355	147.286	151.654	155.734	172.665	174.278	170.304	242.582	176.026	165.328	208.915	209.003	214.999	150.5	142.046	148.705	216.451	209.04	242.968	180.712	182.027	179.811	209.065	220.803	215.24	126.82	137.502	211.072	144.336	144.708	157.596	131.51	202.625	213.971	153.176	158.718	162.34	136.181	139.609	132.48	180.562	151.441	152.801	178.684	178.944	192.882
P26440	sovaleryl-CoA dehydrogenase, mitochondrial	Filtered	Filtered	Filtered	Filtered	Filtered	Filtered	Filtered	Filtered	Filtered	Filtered	Filtered	Filtered	7.92186	6.45656	11.6449	Filtered	Filtered	Filtered	Filtered	Filtered	Filtered	Filtered	Filtered	Filtered	Filtered	Filtered	Filtered	Filtered	Filtered	Filtered	Filtered	Filtered	Filtered	Filtered	Filtered	Filtered	Filtered	Filtered	Filtered	Filtered	Filtered	Filtered	Filtered	Filtered	Filtered	Filtered	Filtered	Filtered
P26447	Protein S100-A4	1341.61	1414.77	1396.05	1350.63	1414.89	1382.42	1240.65	1186.22	1198.42	1822.35	1842.08	1908.04	1371.17	1404.38	1370.71	1401.8	1354.87	1287.37	1099.32	1138.03	1222.53	2196.78	2110.53	2061.75	1805.44	1655.24	1723.75	1253.9	1223.88	1253.05	1083.65	1011.58	1042.21	1455.3	1445.79	1523.94	1093.9	1137.34	1133.24	1300.78	1200.09	1130.98	853.719	864.996	876.204	1681.46	1606.24	1637.84
P26583	High mobility group protein B2	139.656	96.7203	157.935	96.0372	98.6346	164.994	153.624	156.952	168.785	127.448	152.228	130.387	236.02	235.344	216.744	46.281	63.831	86.8809	143.29	154.899	120.911	170.089	215.24	192.743	124.605	224.034	149.411	77.0753	161.165	133.303	149.644	153.283	135.485	200.02	209.885	204.803	142.31	146.333	141.259	205.163	207.02	205.403	74.5606	139.269	130.895	232.853	229.026	234.986
P26599	Polypyrimidine tract-binding protein 1	138.136	145.162	139.673	181.352	173.697	187.494	158.349	152.17	156.772	180.227	195.784	216.231	149.53	149.223	144.82	194.051	183.513	183.981	425.037	527.017	448.006	158.804	185.404	183.715	182.882	200.048	183.826	233.36	275.281	232.971	244.094	235.615	235.817	192.012	184.877	190.685	186.012	187.272	193.19	190.549	166.892	164.937	146.601	191.828	176.964	149.116	128.985	144.351
P26639	Threonine--tRNA ligase 1, cytoplasmic	126.491	114.126	107.762	114.539	93.8827	98.0647	111.064	102.742	95.6713	130.006	113.287	118.035	102.096	116.513	116.088	99.2853	90.0005	87.2146	106.911	136.558	155.226	126.909	145.757	122.269	126.603	122.999	125.492	126.309	115.302	101.285	110.192	111.493	103.756	113.157	100.195	106.495	97.8201	107.148	104.839	137.278	124.885	119.174	141.819	123.714	126.416	171.964	123.921	121.261
P26640	Valine--tRNA ligase	135.305	130.077	124.87	119.303	105.294	112.397	113.547	115.698	114.121	107.164	107.202	104.32	89.102	90.6868	93.6171	109.795	108.499	106.328	123.679	123.482	133.988	121.931	117.735	120.063	129.293	131.074	127.83	118.714	127.74	114.626	126.394	118.043	119.833	103.89	95.0817	101.603	122.551	122.972	115.625	110.356	117.942	111.548	110.937	116.055	117.64	101.015	99.8895	105.522
P26641	Elongation factor 1-gamma	212.769	212.047	208.191	227.948	259.447	238.375	214.631	205.806	208.195	317.35	321.916	321.934	292.475	261.581	256.443	292.567	266.667	266.271	177.939	195.409	176.448	300.695	299.41	307.422	235.678	240.235	243.838	187.576	166.244	147.795	168.15	164.208	157.207	281.032	238.068	277.943	217.459	231.749	240.173	229.038	227.729	227.581	172.649	163.732	168.174	261.722	264.555	328.555
P26885	Peptidyl-prolyl cis-trans isomerase FKBP2	151.011	129.219	148.353	186.064	206.814	201.75	183.253	201.107	196.2	307.251	293.619	306.313	134.303	129.037	127.758	220.725	246.238	240.566	251.623	268.211	334.953	359.344	394.828	385.26	177.568	173.675	167.979	263.789	268.618	276.226	224.377	222.213	256.23	287.099	268.825	304.41	192.118	200.836	173.803	208.3	220.996	236.183	221.43	234.875	217.248	362.471	391.741	379.7
P27348	14-3-3 protein theta	94.4368	93.7802	83.6387	96.8174	97.9274	84.8717	74.2036	80.861	79.2184	127.525	136.702	128.921	66.6898	57.1195	63.0153	60.301	62.1203	56.8193	91.348	80.7577	85.3878	102.997	93.2062	90.7937	76.949	83.4354	81.7266	85.7183	106.589	132.785	79.6769	76.2128	118.883	81.0977	92.4918	103.325	78.9317	81.7151	81.3917	81.3499	74.8969	70.1174	130.022	103.703	96.976	74.2058	103.561	109.677
P27635	Large ribosomal subunit protein uL16	52.7942	46.8886	46.4692	60.1093	51.5588	62.5129	58.3654	66.5541	65.0974	132.293	100.542	114.412	58.6548	69.2293	66.9452	54.2753	52.2278	50.6198	145.471	177.115	112.988	106.352	81.4434	96.9979	65.607	65.7188	62.6253	73.6467	83.7993	56.4274	86.098	74.1427	72.2095	93.465	102.928	110.588	75.2072	57.429	59.4574	59.9796	54.7519	53.5081	59.4065	60.0332	48.1144	83.5102	71.1828	80.887
P27694	Replication protein A 70 kDa DNA-binding subunit	14.9216	12.4312	12.2756	13.3064	9.38077	10.2073	7.19018	2.92983	7.48308	6.34553	4.72394	6.94545	7.62981	5.60029	4.94079	10.074	8.81409	7.26049	13.9225	11.3359	10.5604	5.57654	Filtered	Filtered	18.4661	8.86403	13.1522	9.20323	Filtered	Filtered	11.3944	12.3236	5.61089	Filtered	Filtered	Filtered	11.2431	14.7348	9.77778	11.2421	8.831	11.7472	Filtered	14.4081	7.59715	Filtered	Filtered	Filtered
P27695	DNA-(apurinic or apyrimidinic site) endonuclease	215.5	212.157	206.93	178.34	179.833	186.833	165.243	184.881	177.651	145.274	155.95	152.791	149.2	148.99	140.285	207.733	219.11	216.153	177.029	180.157	179.362	194.377	190.983	178.045	233.763	213.695	219.402	191.456	185.086	179.408	174.222	176.119	189.765	161.466	138.911	144.194	182.534	181.4	175.487	219.865	205.918	220.121	168.159	180.561	168.747	180.322	194.248	188.253
P27701	CD82 antigen	82.0676	86.2377	84.6121	44.1255	40.819	40.3991	116.257	114.927	130.629	50.1514	56.9315	57.3721	43.732	44.8899	44.8948	88.6724	98.2184	81.5341	114.92	107.622	122.782	135.975	140.209	124.59	114.342	105.484	98.2747	204.229	201.023	228.836	223.091	200.422	202.209	280.344	255.069	245.648	107.062	120.385	127.593	157.395	162.86	169.711	183.383	196.798	186.347	187.352	234.169	223.946
P27708	CAD protein	5.49463	5.69657	6.01455	5.31128	Filtered	Filtered	5.68622	Filtered	Filtered	Filtered	Filtered	Filtered	Filtered	4.25659	Filtered	Filtered	Filtered	Filtered	Filtered	Filtered	Filtered	Filtered	Filtered	Filtered	Filtered	Filtered	Filtered	Filtered	Filtered	Filtered	Filtered	Filtered	Filtered	Filtered	Filtered	Filtered	Filtered	Filtered	Filtered	Filtered	Filtered	Filtered	Filtered	Filtered	Filtered	Filtered	Filtered	Filtered
P27797	Calreticulin	945.322	960.982	891.47	1045.31	969.545	1026.58	1196.9	1236.19	1237.6	1265.11	1373.94	1293.98	991.029	1028.5	1061.2	1674.45	1618.47	1494.32	1279.41	1350.08	1410.52	1622.35	1751.67	1840.8	1023.35	1071.93	1046.56	1696.97	1737.38	1642.08	1783.83	1884.03	1521.58	2506.88	2245.46	2476.74	1154.83	1257.6	1310.42	1720.2	1631.38	1707.87	1269.39	1498.16	1526.99	2031.52	2212.42	2543.14
P27816	Microtubule-associated protein 4	158.372	167.895	154.307	183.265	183.27	171.577	146.778	149.977	150.201	191.869	188.782	188.518	148.208	147.951	156.24	185.588	178.071	176.676	187.814	177.351	202.874	197.115	199.432	190.251	173.173	163.78	159.004	164.847	152.087	165.958	188.452	178.512	165.32	151.189	162.013	154.688	173.516	168.38	165.357	149.492	150.386	149.701	136.927	137.648	131.933	146.073	166.079	149.336
P27824	Calnexin	306.072	345.628	325.336	358.278	362.95	329.12	473.613	489.856	518.891	464.103	471.614	481.131	295.969	303	320.628	421.683	421.011	452.927	544.604	507.479	529.889	659.669	650.901	590.616	401.66	397.345	392.629	483.736	504.795	464.823	509.873	513.363	514.932	656.321	616.378	615.207	439.944	428.326	409.275	459.293	453.996	480.092	446.827	491.312	493.99	721.864	737.633	731.22
P28062	Proteasome subunit beta type-8	Filtered	4.41799	4.37291	Filtered	Filtered	Filtered	Filtered	11.9084	19.6094	Filtered	Filtered	Filtered	126.678	113.562	108.561	Filtered	Filtered	10.3472	Filtered	Filtered	Filtered	Filtered	Filtered	Filtered	Filtered	2.55041	3.68868	Filtered	Filtered	Filtered	Filtered	Filtered	Filtered	Filtered	Filtered	Filtered	Filtered	Filtered	Filtered	Filtered	Filtered	Filtered	Filtered	Filtered	Filtered	Filtered	Filtered	Filtered
P28065	Proteasome subunit beta type-9	148.159	144.513	152.572	88.1845	83.1115	83.8023	126.319	121.461	122.634	153.404	175.178	163.988	95.868	103.973	109.039	67.9628	75.839	67.0427	152.392	147.09	151.314	207.728	190.149	193.083	117.794	131.431	122.426	120.738	132.583	97.0895	113.06	114.215	113.601	141.9	142.249	125.805	144.72	129.171	130.275	127.648	109.519	138.109	157.509	161.362	183.731	92.1055	95.4906	90.6884
P28066	Proteasome subunit alpha type-5	181.485	175.648	160.588	128.86	118.923	130.527	166.442	173.278	169.857	218.288	238.166	242.399	216.904	223.561	208.323	152.862	140.178	139.34	203.514	214.201	221.378	281.813	255.821	250.829	175.615	186.545	188.759	183.865	178.215	185.8	179.737	178.378	183.172	300.834	303.727	312.667	173.361	182.316	183.559	226.398	233.774	237.598	219.133	202.739	206.459	259.87	257.674	272.697
P28070	Proteasome subunit beta type-4	99.4483	90.1799	85.023	64.2671	63.8903	67.0794	81.4203	78.9064	77.6063	80.0862	69.2532	76.4863	81.335	79.9546	84.3223	83.9196	85.3597	78.6695	116.315	129.761	122.617	136.114	127.815	134.082	99.6775	93.8944	90.1909	92.131	129.528	84.2363	92.3092	78.0361	83.0995	104.099	109.805	123.566	93.3413	91.8895	129.282	111.886	91.7713	99.4781	121.257	110.606	108.495	102.546	100.599	104.984
P28072	Proteasome subunit beta type-6	148.744	138.837	136.536	80.2892	75.8943	76.1295	64	69.1703	109.104	126.261	134.777	130.042	167.916	86.7781	150.215	87.243	50.6137	50.939	136.416	138.195	123.536	234.066	220.279	246.385	158.586	88.5162	148.665	182.896	203.599	196.993	139.723	130.223	131.211	187.439	190.994	194.61	159.283	170.232	170.482	167.946	165.889	163.912	170.455	181.961	163.581	117.106	135.624	122.231
P28074	Proteasome subunit beta type-5	Filtered	Filtered	Filtered	Filtered	Filtered	Filtered	Filtered	Filtered	Filtered	Filtered	Filtered	Filtered	23.4477	Filtered	Filtered	Filtered	Filtered	Filtered	Filtered	Filtered	Filtered	Filtered	Filtered	Filtered	Filtered	Filtered	Filtered	Filtered	Filtered	Filtered	Filtered	Filtered	Filtered	Filtered	Filtered	Filtered	Filtered	Filtered	Filtered	Filtered	Filtered	Filtered	Filtered	Filtered	Filtered	Filtered	Filtered	Filtered
P28482	Mitogen-activated protein kinase 1	190.719	177.793	188.064	189.769	212.48	215.133	172.424	162.629	164.777	227.888	248.533	255.214	145.672	133.851	131.163	189.724	182.371	188.956	139.375	136.235	120.709	158.619	165.34	147.409	108.485	132.994	127.625	105.408	121.186	121.7	129.651	129.198	130.578	106.276	119.441	117.946	130.887	119.29	121.143	145.555	132.261	149.889	132.043	124.571	125.244	149.948	138.138	156.871
P28799	rogranulin	97.9564	94.9933	83.0632	73.8317	68.9383	71.277	78.6561	81.7918	74.6232	79.0143	67.175	78.0135	53.5088	50.371	56.1427	92.9656	88.2955	90.1895	85.2837	84.4877	75.777	99.5085	89.0546	93.4235	82.552	85.1491	99.0481	127.212	97.3792	106.637	104.471	116.472	107.341	101.574	102.21	120.936	116.276	108.291	106.709	104.361	97.034	92.7041	93.5824	108.731	105.909	124.242	129.475	113.616
P28838	Cytosol aminopeptidase	144.07	138.409	136.947	206.61	184.464	205.37	129.225	129.97	128.155	106.064	108.005	110.12	103.062	101.04	104.917	241.321	265.18	262.255	134.565	130.669	140.528	196.478	199.931	203.439	92.6168	104.028	90.3754	121.429	119.414	129.51	113.017	117.436	127.067	142.336	135.889	115.025	163.305	157.923	143.968	126.164	126.798	133.419	132.057	142.261	146.287	164.12	156.721	126.328
P29218	Inositol monophosphatase 1	68.401	68.7006	68.1856	76.5423	76.0347	79.1156	55.8261	51.4697	52.7331	72.8977	75.0768	74.2523	54.2254	50.8423	55.2987	56.6765	59.3437	59.6166	66.7117	64.0833	63.1083	69.1336	70.8466	59.9998	56.29	55.4597	58.2716	46.0989	47.4131	37.4797	43.0084	40.8314	42.8527	45.5835	42.2934	62.8589	60.8983	61.1444	60.9141	53.3083	64.2879	60.6836	49.138	51.4124	50.9491	47.9269	62.3752	62.9458
P29350	Tyrosine-protein phosphatase non-receptor type 6	154.088	167.031	169.439	160.438	164.486	172.631	137.899	155.625	148.527	188.356	186.634	190.581	128.636	132.684	124.333	141.141	145.781	151.214	200.292	209.947	205.236	47.4609	52.5239	48.741	112.686	119.716	129.837	143	155.68	149.166	149.646	146.232	152.571	48.6429	51.4722	46.8107	137.654	148.954	135.734	166.854	158.044	161.305	154.477	160.42	157.656	54.6077	55.3438	50.8604
P29401	ransketolase	922.221	909.801	856.026	1008.74	1076.33	1078.3	969.53	1001.49	995.853	1136.98	1090.93	1088.95	957.748	950.767	944.302	1178.17	1121.94	1120.61	1169.25	1132.94	1109.23	1656.48	1638.86	1545.65	986.64	973.401	1001.17	1088.71	1049.03	1077.46	1013.23	1022.87	1068.93	1362.18	1287.36	1294.68	972.995	1005.19	986.97	1056.46	1073.16	1043.13	958.527	927.4	911.969	1538.7	1509.02	1585.53
P29466	Caspase-1	67.6723	47.7014	51.3313	65.3541	71.7414	70.2479	63.6867	66.0392	63.1103	83.5088	88.0766	77.8214	60.7551	57.7441	61.9412	64.1141	57.6218	64.2456	90.7275	81.5107	72.8193	23.3879	15.1559	23.1045	53.3797	41.1355	44.2142	54.111	54.0208	56.2185	57.1593	48.4127	47.7544	Filtered	Filtered	Filtered	54.3112	55.6379	55.5364	48.1877	48.5153	50.3077	58.8534	53.8777	48.9739	18.3584	Filtered	11.989
P29590	rotein PML	84.6452	79.6579	79.0594	99.7532	100.403	91.5212	104.635	95.3874	105.539	103.336	96.7661	98.1169	75.7682	81.4004	81.8087	97.0917	93.1109	89.0519	108.461	116.813	116.348	13.3673	40.2861	41.1469	65.8333	64.0511	62.7129	157.227	125.743	122.32	126.056	121.896	125.176	54.0735	42.1725	65.6264	86.7656	86.1398	88.9326	125.095	135.484	138.222	130.465	116.24	120.641	50.6008	49.0681	38.9787
P29692	Elongation factor 1-delta	177.283	164.731	174.123	175.651	139.943	144.708	146.501	145.052	143.711	127.793	124.124	138.154	126.588	121.233	124.517	126.247	133.306	133.332	243.894	235.423	263.675	170.852	176.507	177.77	199.48	135.064	142.458	165.733	188.185	188.779	154.654	153.493	152.47	139.449	128.514	131.589	178.215	176.31	159.837	159.066	144.946	161.836	181.322	176.318	189.708	166.288	176.53	166.611
P30040	Endoplasmic reticulum resident protein 29	243.541	232.528	234.666	265.765	264.784	255.693	272.888	272.066	273.726	256.642	263.88	265.561	226.027	239.448	232.898	341.509	341.755	338.744	317.355	373.197	335.327	422.058	390.27	384.941	268.04	279.139	279.461	370.69	384.741	322.468	421.322	396.802	398.981	466.908	411.442	440.933	293.995	285.306	291.912	395.342	377.652	373.487	343.879	329.329	307.987	590.78	505.85	563.216
P30041	Peroxiredoxin-6	682.075	675.881	683.69	701.039	765.668	783.406	677.75	684.793	632.46	930.782	948.868	964.307	654.1	676.835	682.67	787.131	718.867	729.225	810.583	1069.14	1041.29	804.482	817.856	816.773	920.287	795.849	775.019	635.046	718.145	714.94	665.481	714.313	705.134	674.241	695.65	715.747	677.683	611.277	605.879	689.092	665.24	627.186	597.216	585.205	583.9	700.263	699.119	745.046
P30043	Flavin reductase (NADPH)	23.8656	21.7181	17.7392	19.9204	18.3705	19.2362	16.944	15.5384	12.4949	11.4164	9.81799	13.4189	19.2301	22.037	19.9772	21.3875	18.9077	19.5591	42.2751	50.3891	24.0245	17.5126	24.2926	19.652	23.1278	15.3381	17.5205	13.7081	8.17196	7.98951	15.5141	15.7791	16.5089	25.3468	Filtered	19.9057	20.8063	17.4605	16.2692	18.7852	21.6613	17.7679	18.2099	17.6768	20.8457	22.0632	27.2919	21.0607
P30044	Peroxiredoxin-5, mitochondrial	112.967	75.2293	70.686	147.205	143.324	144.497	127.217	78.3483	78.237	175.463	182.744	184.677	103.79	108.492	110.721	77.1462	70.6168	78.6117	151.121	97.9729	148.279	38.1527	32.8593	70.3809	130.853	121.685	91.1546	121.417	89.3578	103.855	89.227	93.287	76.0736	82.4367	41.5188	Filtered	138.289	133.201	143.483	111.607	102.269	100.694	109.041	103.184	99.2978	23.7728	53.0071	72.7885
P30048	Thioredoxin-dependent peroxide reductase, mitochondrial	144.389	144.244	147.91	133.008	162.356	156.564	237.333	214.864	223.821	229.849	233.282	199.608	203.23	203.131	205.45	212.312	201.507	206.821	240.436	259.824	252.696	363.057	394.592	358.255	225.661	230.195	231.053	357.383	359.502	375.539	291.14	295.076	300.487	455.1	436.173	442.543	218.309	226.029	236.674	337.465	347.123	369.789	284.582	297.937	286.807	345.374	328.34	350.707
P30049	ATP synthase subunit delta, mitochondrial	208.065	224.816	205.476	229.727	217.49	205.514	214.794	209.02	212.352	213.228	217.749	191.263	160.665	145.999	158.273	200.651	195.912	206.698	238.001	244.803	257.527	355.902	352.42	321.418	206.422	211.151	203.539	373.974	383.694	425.083	347.099	350.569	333.491	423.089	370.365	388.428	293.166	267.215	284.719	292.436	293.549	292.565	374.152	362.179	390.219	409.638	407.999	410.459
P30050	Large ribosomal subunit protein uL11	438.233	418.108	417.367	827.235	869.533	437.966	468.644	480.085	494.289	1096.71	568.473	532.399	534.988	531.425	569.676	471.48	459.135	441.812	1098.65	1192.95	1105.26	1658.12	1575.04	1502.53	935.632	470.963	494.483	1031.03	1031.78	1058.96	1215.99	606.099	1311.41	1875.91	1787.39	1787.3	1105.37	1056.73	1084.22	970.06	991.547	1011.84	978.617	504.473	994.157	1491.9	1528.48	718.254
P30084	Enoyl-CoA hydratase, mitochondrial	90.4918	94.7756	90.0715	114.682	129.922	132.399	108.734	122.317	115.494	136.262	148.268	131.658	104.065	114.662	115.188	146.756	141.438	150.577	211.873	152.5	131.766	167.697	154.699	158.53	104.035	105.278	103.454	138.195	136.625	161.277	126.89	142.261	164.812	149.118	286.231	188.383	135.599	142.758	142.068	113.792	131.97	127.207	114.717	120.323	109.836	142.934	160.885	171.869
P30085	MP-CMP kinase	61.3336	43.6011	44.1456	69.7172	63.6563	62.0677	49.2372	49.418	44.096	44.8598	33.5518	44.084	35.8107	38.1974	41.5448	64.0175	70.5243	41.5149	46.4957	44.4557	47.7718	36.5892	35.7146	38.7674	53.1763	50.6869	42.5421	40.585	47.1059	40.6409	40.1477	40.3008	43.3303	27.6403	29.7141	25.6043	48.7888	40.4704	37.3649	52.9709	40.7826	35.8882	44.5883	37.9968	39.7296	35.4996	34.6283	29.0702
P30086	Phosphatidylethanolamine-binding protein 1	338.879	339.113	312.304	385.757	374.762	372.181	247.311	255.674	248.973	321.986	323.636	326.688	250.894	242.545	259.778	369.631	381.939	373.232	287.625	287.571	294.983	336.364	346.401	331.031	314.293	331.039	325.713	241.263	234.389	253.325	237.414	234.857	223.23	231.506	201.004	217.937	286.113	302.656	320.705	284.398	281.57	280.207	220.414	222.214	210.911	286.873	318.104	346.482
P30101	Protein disulfide-isomerase A3	1469.85	1426.4	1439.19	1519.01	1525.89	1591.49	1711.35	1738.62	1742.25	1673.22	1669.12	1680.39	1234.9	1253.42	1227.2	1755.65	1763.23	1703.62	2069.56	1972.81	1978.63	2705.65	2506.54	2462.76	1638.11	1638.22	1658.83	2340.27	2388.36	2491.53	2485.78	2421.62	2457.39	3042.03	3055.55	2966.35	1676.68	1591.8	1535.06	2249.76	2180.81	2121.83	2022.33	1927.25	1957.41	2729.39	2698.25	2990.24
P30153	Serine/threonine-protein phosphatase 2A 65 kDa regulatory subunit A alpha isoform	288.762	252.327	243.342	303.71	301.472	310.722	251.392	273.181	272.993	325.799	355.764	347.213	249.28	234.264	234.229	280.092	266.99	269.472	304.78	293.43	284.907	274.824	261.163	254.966	249.543	258.007	236.615	256.386	267.472	250.276	264.783	248.011	248.358	211.105	209.791	220.634	261.158	258.965	266.322	245.119	266.933	269.39	274.033	268.448	268.492	259.926	237.262	238.039
P30405	Peptidyl-prolyl cis-trans isomerase F, mitochondrial	266.108	274.893	275.62	265.579	263.566	320.197	485.543	516.001	516.095	443.907	408.479	338.041	323.424	311.609	274.023	540.532	501.262	500.879	1556.5	1502.05	1496.34	326.822	408.639	445.452	305.704	322.887	359.165	350.936	265.37	430.068	755.199	818.684	790.209	426.998	253.392	512.714	323.993	344.753	342.884	685.102	674.327	687.601	426.824	522.168	491.075	766.667	852.975	846.385
P30419	Glycylpeptide N-tetradecanoyltransferase 1	30.4384	32.7092	29.8151	20.6805	25.5469	23.055	24.0912	27.8727	23.0627	12.7228	14.8261	14.1009	33.0697	30.5841	32.6082	27.7933	23.4656	26.3736	Filtered	Filtered	Filtered	Filtered	11.8134	16.1078	27.6738	27.6671	35.1174	18.7246	29.5878	Filtered	Filtered	Filtered	Filtered	Filtered	Filtered	Filtered	21.3034	21.0695	21.261	23.6829	17.1072	23.187	10.8548	12.939	8.53152	Filtered	Filtered	Filtered
P30520	Adenylosuccinate synthetase isozyme 2	32.9498	33.9201	34.7277	50.6364	45.4152	51.1987	31.5455	31.182	33.477	41.4336	47.4101	45.6794	25.8246	30.7818	34.9549	34.5456	43.5323	42.7982	41.838	43.5939	63.6186	40.8385	39.2649	42.1943	32.4678	20.1302	25.2896	42.3173	32.2225	31.2689	26.4065	23.4858	27.149	18.8411	40.5258	33.8381	36.3724	38.3015	36.6583	27.0928	28.1543	31.0099	23.9134	36.702	32.4045	30.7593	32.1387	32.5898
P30533	Alpha-2-macroglobulin receptor-associated protein	71.1016	61.7817	62.2042	95.5525	135.177	88.1909	98.0999	88.5592	86.4643	107.91	108.476	109.13	74.1038	63.8676	60.3408	107.674	107.724	106.376	91.6677	90.7809	102.125	140.232	142.359	125.227	54.6177	64.2843	65.5979	91.0024	89.1475	102.009	93.7306	96.0512	90.4465	142.651	130.531	134.98	64.0893	63.7729	68.2931	107.266	101.451	105.964	86.8857	86.2666	91.5024	155.761	157.031	143.721
P30740	Leukocyte elastase inhibitor	17.2002	20.7599	19.6338	20.86	18.4403	24.3468	18.6199	17.8252	16.4281	35.2364	32.0414	31.6486	17.6301	18.2485	16.8613	10.1687	17.0684	15.011	17.876	25.7735	24.2017	29.0065	32.167	25.3661	6.76853	19.3847	12.7078	7.99809	11.1628	Filtered	11.7465	Filtered	7.76482	15.6863	19.9386	31.3013	10.5013	21.1307	17.4174	16.0352	12.1579	14.3168	12.1421	15.3926	13.5723	27.5437	24.0947	23.7928
P31040	Succinate dehydrogenase [ubiquinone] flavoprotein subunit, mitochondrial	109.992	66.4887	48.1121	89.9576	117.964	92.7942	113.63	125.368	86.9846	70.5165	122.644	125.922	72.5166	60.8141	51.4276	80.5311	103.543	90.2228	190.935	118.142	144.506	189.628	134.884	147.152	127.992	111.997	99.2926	162.661	161.889	150.962	137.676	156.765	130.265	108.777	131.636	121.068	103.829	150.156	141.027	200.083	150.021	153.426	211.674	131.851	169.164	261.172	141.655	124.556
P31146	Coronin-1A	230.552	246.3	231.905	207.558	190.647	211.553	205.185	204.936	199.064	223.203	250.878	253.391	145.907	153.009	159.809	209.558	198.332	195.522	275.735	253.384	244.779	171.862	162.608	166.428	254.172	239.547	227.509	218.948	207.164	208.954	205.01	219.396	209.689	158.973	141.066	153.573	219.963	210.128	204.022	199.601	203.281	187.347	220.433	228.923	216.439	154.636	145.934	158.164
P31150	Rab GDP dissociation inhibitor alpha	105.619	113.676	111.652	122.161	128.836	126.092	112.299	112.765	113.003	154.344	146.299	148.043	81.5229	91.0518	84.1694	121.224	111.217	116.742	136.862	137.143	141.229	144.524	153.577	153.208	109.885	101.719	108.664	97.9079	101.252	91.6075	108.487	99.4804	105.929	92.8957	98.0511	95.8765	89.8963	95.6488	88.3178	98.8245	88.3165	102.06	92.5506	95.7143	94.8468	112.119	111.418	117.554
P31153	S-adenosylmethionine synthase isoform type-2	130.695	145.959	132.265	142.332	152.817	131.382	110.615	113.647	123.777	131.702	149.6	122.123	120.607	117.056	130.985	116.747	134.755	120.749	171.675	159.68	179.868	137.1	144.904	112.496	165.478	146.094	137.37	115.29	147.148	151.711	118.958	124.289	121.861	86.9796	74.2881	99.952	154.687	167.786	157.587	124.183	120.612	124.601	114.788	127.116	115.78	105.987	88.0053	87.2075
P31689	DnaJ homolog subfamily A member 1	31.6989	42.8878	38.0417	40.0975	42.658	42.8007	35.4549	36.8543	35.926	37.5202	41.3844	38.8965	47.4258	46.291	44.5108	43.8029	49.2496	53.6731	90.6137	63.2134	45.3385	39.6429	29.1389	16.8361	20.2618	28.942	37.2629	38.7345	76.0512	59.5641	35.0109	36.4507	32.6901	46.5918	48.5103	58.6458	40.7764	47.0568	42.7626	40.729	44.9726	43.6531	53.3502	56.0596	48.7077	45.2432	30.957	33.5507
P31930	Cytochrome b-c1 complex subunit 1, mitochondrial	94.8688	103.369	95.6549	104.745	97.6382	106.09	96.0335	98.8444	96.2786	155.706	160.44	151.485	73.6985	68.9332	63.5614	91.2362	95.4449	90.3446	151.536	143.979	156.521	158.332	142.75	132.636	104.966	105.623	100.027	208.038	141.557	201.851	171.316	174.179	177.803	238.179	186.559	187.73	122.478	123.071	120.003	114.164	108.747	108.025	219.67	145.873	155.538	156.974	148.356	164.142
P31939	Bifunctional purine biosynthesis protein ATIC	68.0925	74.5309	76.3045	76.8213	79.7196	80.052	77.9225	77.4937	84.6562	55.161	82.1473	76.0842	68.3403	56.4159	53.1552	67.7764	67.9168	79.6167	145.295	209.045	143.977	54.8037	43.9902	45.604	90.0688	101.395	96.1865	53.651	77.1637	55.5982	53.0162	62.7266	66.0648	92.1089	60.9682	91.5004	46.9175	53.1654	55.4047	63.0719	51.7523	58.9756	41.3294	54.4888	44.8857	45.1162	44.7019	89.0973
P31942	Heterogeneous nuclear ribonucleoprotein H3	43.7793	41.1301	32.3212	35.1098	31.8419	39.142	33.0514	24.6762	24.4385	26.6281	27.8648	24.5011	47.532	47.7881	51.2925	27.8613	22.7204	34.4386	27.8861	61.6139	57.5194	12.6259	20.1019	10.3249	47.2488	43.8911	43.1576	33.8565	33.0109	31.7869	30.1982	33.7203	31.8821	28.0255	11.8249	20.6227	33.0622	33.2943	32.1134	29.1805	24.2622	23.7225	31.2514	36.0187	30.014	Filtered	8.90792	7.47364
P31943	Heterogeneous nuclear ribonucleoprotein H	50.8255	47.9443	44.275	53.8905	55.0608	59.246	62.3091	51.4112	53.2617	44.6056	58.1669	58.9088	62.5072	61.6389	58.1946	59.2571	60.3206	54.7081	175.574	243.522	193.869	22.1109	17.6676	19.1731	77.1207	75.1568	59.4658	73.0432	80.5784	76.019	62.9168	63.8894	64.405	15.2835	16.8621	25.4846	61.1597	59.0453	59.1278	43.8469	49.7242	50.3343	58.0345	55.3326	54.3786	17.2472	20.9723	17.7049
P31946	14-3-3 protein beta/alpha	114.543	117.529	111.862	153.707	149.153	140.511	113.102	126.974	124.37	217.692	202.033	184.204	124.109	118.549	115.346	109.224	118.473	105.998	116.09	120.04	125.098	165.367	171.267	166.935	138.13	141.385	115.277	159.706	149.211	139.466	99.1591	119.475	119.843	113.259	124.164	120.742	133.085	163.497	163.549	127.219	129.91	127.276	158.996	175.356	165.956	114.988	113.81	123.894
P31948	Stress-induced-phosphoprotein 1	1035.12	976.685	965.205	1091.92	1070.13	1137.5	956.955	951.172	959.677	1266.99	1226.88	1259.27	870.66	866.962	775.401	1111	1055.02	1016.69	1079.88	1002.1	952.967	1237.6	1221.73	1163.51	977.13	888.016	847.917	932.477	930.06	1034.79	1010.75	991.163	1015.04	1057.06	1065.3	1119.32	887.974	841.687	827.07	984.139	1015.79	979.308	952.447	887.897	860.783	1310.53	1397.4	1376.81
P31949	Protein S100-A11	4585.87	4573.71	4271.24	6827.56	6779.99	6744.44	5719.41	5986.39	5728.53	8261.28	8798.28	8757.95	3268.45	3105.06	2993.06	6287.18	6474.46	5938.57	6590.78	6634.3	6782.23	7302.02	7014.42	6370.9	3385.35	3296.22	3358.87	5178.77	5091.05	4920.85	6633.89	6526.79	6876.28	6621.98	6467.51	6523.88	3930.16	4007.34	3953.02	5541.52	5406.64	5659.57	6244.88	6489.03	6316.31	7518.9	8118.88	8053.52
P32119	Peroxiredoxin-2	166.763	158.234	143.915	150.571	163.571	162.072	144.763	156.229	139.187	167.078	173.102	152.377	174.065	169.147	156.946	128.799	136.708	143.33	159.813	150.986	142.95	169.648	164.436	147.053	152.459	144.76	150.37	161.13	152.01	142.788	150.417	142.344	129.923	142.989	149.009	144.845	166.226	170.665	166.256	146.935	146.856	141.61	161.821	156.012	146.742	133.966	145.829	130.605
P32455	Guanylate-binding protein 1	57.2599	53.6301	49.5637	114.072	109.4	106.953	87.8006	85.0954	85.9396	92.1583	98.1065	96.2962	45.7916	47.5035	50.0935	95.5321	98.839	96.4042	132.595	118.892	114.057	132.22	129.049	125.533	25.5113	24.0249	17.1395	69.6073	67.0122	60.9041	66.938	72.1516	66.7275	104.961	105.186	77.7352	41.9688	62.0465	41.4993	87.4417	82.2011	84.5439	88.4145	86.9613	83.0158	107.837	108.951	105.891
P32969	arge ribosomal subunit protein uL6	123.097	132.063	84.7134	121.945	153.576	144.428	157.654	109.297	114.715	171.428	173.513	182.886	108.243	115.832	121.947	157.026	163.593	178.411	86.1749	139.831	132.471	155.521	146.584	156.568	115.225	154.154	106.001	120.764	150.449	121.766	142.406	116.858	116.274	151.099	147.026	129.801	161.185	153.258	139.521	138.265	142.547	137.143	137.858	87.105	136.272	145.438	143.998	145.436
P33176	Kinesin-1 heavy chain	44.1059	41.4235	41.1923	43.7028	39.5206	41.0706	34.1607	32.9583	31.9052	41.8723	45.4985	48.8303	30.161	33.531	34.3742	25.3528	31.6962	34.1263	34.2351	40.729	43.4479	21.9236	22.4054	19.6734	25.5884	31.1123	31.3374	28.6008	34.7392	33.9009	33.3467	33.3003	38.0176	25.3081	17.0552	25.3173	35.5531	35.8946	34.0817	33.3903	37.6138	40.7029	36.7113	38.7661	41.0212	22.4278	24.9471	21.5644
P33316	eoxyuridine 5'-triphosphate nucleotidohydrolase, mitochondrial	Filtered	Filtered	Filtered	Filtered	Filtered	Filtered	Filtered	Filtered	Filtered	Filtered	Filtered	Filtered	14.1528	16.9355	17.2299	Filtered	Filtered	Filtered	Filtered	Filtered	Filtered	Filtered	Filtered	Filtered	Filtered	Filtered	Filtered	Filtered	Filtered	Filtered	Filtered	Filtered	Filtered	Filtered	Filtered	Filtered	Filtered	Filtered	Filtered	Filtered	Filtered	Filtered	Filtered	Filtered	Filtered	Filtered	Filtered	Filtered
P33991	DNA replication licensing factor MCM4	40.6126	23.3685	27.559	22.714	24.4234	20.5353	10.9696	8.26812	9.41636	8.01722	6.14552	Filtered	23.7547	21.3679	25.3084	22.7664	16.0663	17.2322	12.4156	11.1289	15.0566	Filtered	5.58417	5.32538	34.6499	23.7571	40.4443	20.7781	12.7763	20.5347	16.2779	17.8235	Filtered	Filtered	Filtered	Filtered	37.9012	27.8405	29.3581	19.0759	17.1164	18.3008	11.5424	15.8142	10.6776	8.12885	Filtered	Filtered
P33992	DNA replication licensing factor MCM5	28.7944	40.8866	41.0724	11.482	30.1487	27.4369	7.98845	27.2685	31.3918	1.67262	Filtered	Filtered	54.1407	53.4474	48.0612	6.65124	19.7653	7.73816	8.7425	7.47294	Filtered	Filtered	Filtered	Filtered	106.289	59.2149	66.0676	Filtered	Filtered	Filtered	8.71127	11.662	Filtered	6.66364	Filtered	Filtered	21.7932	22.6256	15.2856	Filtered	10.875	13.2754	Filtered	11.261	4.23292	Filtered	Filtered	Filtered
P33993	DNA replication licensing factor MCM7	13.1945	14.6068	17.0934	Filtered	Filtered	Filtered	Filtered	Filtered	Filtered	Filtered	Filtered	Filtered	23.7148	15.3076	31.5318	Filtered	Filtered	Filtered	Filtered	Filtered	Filtered	Filtered	Filtered	Filtered	17.6245	24.4463	Filtered	Filtered	Filtered	Filtered	Filtered	Filtered	Filtered	Filtered	Filtered	Filtered	Filtered	Filtered	Filtered	Filtered	Filtered	Filtered	Filtered	Filtered	Filtered	Filtered	Filtered	Filtered
P34897	Serine hydroxymethyltransferase, mitochondrial	222.985	224.704	210.662	222.639	238.683	215.94	253.255	239.452	230.27	271.031	278.155	284.016	247.383	236.43	240.729	274.976	272.423	282.325	273.876	281.989	281.275	382.564	366.249	333.173	279.136	320.537	305.505	290.426	307.73	321.308	282.045	269.207	274.396	332.446	343.404	313.415	293.298	278.638	291.071	292.321	299.181	290.44	248.297	258.594	249.382	366.371	373.898	383.618
P34910	Protein EVI2B	71.1438	68.2447	66.9515	103.372	89.9901	86.7838	82.7462	77.8986	83.0711	104.028	109.863	110.139	55.8338	56.8851	57.8398	76.3036	70.0184	74.4175	100.038	100.895	94.3689	108.321	103.081	108.608	47.7412	46.5829	46.6476	72.4536	85.5205	79.0123	91.3266	78.7481	69.9056	112.944	109.823	102.133	59.0474	51.2505	56.451	77.5885	75.7052	76.8394	87.8506	93.0108	77.1609	112.615	116.484	119.355
P34932	Heat shock 70 kDa protein 4	140.052	144.092	142.321	162.59	167.644	176.39	163.209	144.901	156.033	193.2	197.524	185.872	158.142	147.788	156.901	171.413	163.475	163.943	174.413	166.018	155.31	221.284	209.677	210.137	137.099	140.165	134.03	143.521	128.407	125.515	127.506	130.568	131.215	150.725	152.073	149.195	155.351	147.189	147.629	152.369	150.091	147.376	123.909	125.717	123.41	154.258	167.733	171.635
P35232	Prohibitin 1	58.7661	66.199	67.8553	61.0587	53.2706	57.4419	64.4086	66.787	71.3476	99.8056	113.673	106.38	75.2029	75.8137	75.7869	54.8069	53.5347	54.9117	74.1348	82.644	76.3539	110.544	117.607	109.697	89.4643	75.1446	76.7309	117.756	121.674	129.991	130.962	123.647	114.892	163.483	150.511	148.569	77.6694	82.2448	60.3977	82.6481	86.2581	81.0278	95.5058	111.232	102.735	120.023	130.037	127.523
P35241	Radixin	175.287	184.377	178.689	212.307	203.495	225.956	227.604	224.628	213.353	247.166	261.922	261.985	230.788	217.333	209.284	204.867	204.351	209.372	300.289	280.633	301.452	272.868	267.806	264.803	197.426	193.434	187.188	214.122	204.645	173.499	187.28	185.197	177.431	257.502	208.501	206.42	230.237	232.645	227.198	200.748	209.757	197.748	181.668	212.901	217.228	219.845	236.188	257.298
P35268	Large ribosomal subunit protein eL22	222.152	212.114	216.032	252.785	238.632	241.223	263.178	255.382	249.559	258.389	283.717	258.901	271.283	277.97	260.579	225.722	229.207	227.75	335.244	340.203	361.645	332.582	326.769	334.866	264.082	245.501	233.53	347.954	337.527	365.214	298.349	309.949	286.838	313.693	306.049	307.158	324.346	324.815	316.988	295.541	299.6	280.71	324.524	323.175	329.723	303.028	318.855	342.66
P35527	Keratin, type I cytoskeletal 9	207.852	235.584	229.622	118.637	120.138	119.037	249.041	240.146	237.844	817.593	912.508	858.078	264.649	259.012	258.602	745.02	740.033	704.907	348.171	378.553	388.994	183.16	161.1	169.018	291.27	336.53	332.315	486.36	494.042	521.082	572.702	554.376	581.984	665.003	696.405	672.298	458.173	459.575	464.415	394.286	387.764	376.41	666.086	633.39	617.115	294.099	309.751	318.748
P35579	Myosin-9	436.089	452.426	461.819	486.355	413.348	478.645	526.434	526.941	529.349	683.921	730.411	709.417	531.201	512.265	518.181	484.778	481.905	473.459	573.28	599.781	613.005	1030.87	1077.83	963.308	470.412	493.032	500.389	557.966	596.602	617.058	728.867	734.856	720.299	1198.78	1231.26	1249.88	471.247	491.175	526.166	550.147	567.964	570.983	630.213	627.121	636.714	1186.16	1193.23	1271.63
P35606	Coatomer subunit beta'	133.407	133.085	133.261	150.636	149.226	146.497	119.231	114.537	108.251	138.204	135.042	125.117	91.5621	93.1552	128.634	149.804	170.448	174.787	169.23	158.505	170.624	111.97	113.504	116.081	135.309	137.46	133.933	93.9863	109.536	83.0338	71.5048	81.1343	127.284	74.8692	44.9871	42.8601	143.229	148.506	145.351	120.334	107.231	120.263	98.2465	104.706	85.946	93.0116	99.0032	94.7594
P35613	Basigin	160.819	177.706	189.654	177.233	199.972	191.86	222.047	200.568	232.489	104.372	68.3244	73.8563	247.51	230.215	230.127	207.444	230.07	237.555	159.49	160.219	143.992	374.684	239.139	241.319	162.189	200.46	206.077	149.646	138.219	147.355	197.639	207.665	135.077	326.59	302.997	306.583	143.581	142.287	137.88	160.837	172.329	169.985	129.679	184.798	193.31	430.569	422.712	459.195
P35637	NA-binding protein FUS	750.857	356.817	366.514	425.065	309.912	489.838	640.758	683.709	709.805	Filtered	25.1401	16.256	439.033	812.051	784.944	537.622	541.184	666.373	Filtered	Filtered	Filtered	Filtered	Filtered	13.8028	707.442	683.772	747.879	185.621	233.757	235.648	Filtered	Filtered	Filtered	Filtered	Filtered	Filtered	205.362	230.451	278.529	169.327	194.274	211.77	34.684	Filtered	Filtered	Filtered	Filtered	Filtered
P35659	rotein DEK	78.9211	76.3223	76.6192	78.7138	76.9242	93.803	60.8074	36.9188	62.3385	62.1502	63.4376	46.2569	68.9086	49.5478	63.4509	57.8147	78.3931	74.3566	72.9195	85.378	75.4575	70.8742	72.0832	89.8329	84.4982	106	87.1564	90.6229	82.2685	104.65	57.5014	57.5019	58.951	53.6429	47.5195	53.9206	85.28	94.2626	82.3091	49.388	72.0914	68.4805	86.7272	63.8634	60.436	66.3531	66.5635	69.6689
P35754	Glutaredoxin-1	57.0708	38.8729	38.0084	45.8801	22.8958	31.5006	36.1815	28.3124	28.1837	42.5857	46.5177	44.4363	29.2093	36.5109	21.7477	31.3332	35.7371	27.1532	59.5543	63.387	62.9798	59.6805	63.6037	60.493	29.1879	36.6785	36.7965	37.2869	34.4387	27.1653	36.6597	39.924	40.4838	39.5112	53.6745	35.0985	30.8934	27.9978	34.2186	38.2713	44.4479	46.6464	48.0512	43.8243	36.7672	43.7254	32.2016	28.2716
P35908	Keratin, type II cytoskeletal 2 epidermal	273.194	261.041	240.373	184.063	178.22	174.12	285.55	293.489	291.186	1021.76	971.673	998.506	345.065	354.027	318.054	646.643	600.225	587.715	662.5	678.599	705.982	273.855	259.298	264.786	367.865	362.283	359.455	710.3	720.262	720.24	1049.85	1055.86	1085.55	1091.97	1097.88	1110.32	668.86	627.578	694.813	432.358	469.778	489.655	969.365	921.397	1018.2	430.765	457.844	478.903
P35998	26S proteasome regulatory subunit 7	86.5173	78.2959	79.2602	84.0434	75.0752	78.5827	70.5119	74.3951	72.9661	92.0512	87.2426	95.3655	68.9797	64.2917	63.1828	63.1343	64.1457	60.1713	72.0258	84.179	84.2637	52.3661	56.7806	54.1166	72.5245	75.962	76.749	79.2787	76.9807	52.5556	86.4115	84.6422	83.4595	60.1119	59.178	60.236	68.0294	61.079	60.4514	71.8784	75.4988	81.7155	72.0799	75.4307	66.3666	53.1103	45.3038	45.0941
P36222	Chitinase-3-like protein 1	96.6801	96.0807	96.8561	138.139	115.53	137.302	110.191	104.075	105.301	177.536	170.007	184.238	98.7367	105.69	112.836	125.061	125.141	113.558	84.5679	165.734	130.065	215.384	193.821	199.835	49.4342	54.4507	62.0957	86.8055	88.2868	86.857	81.0306	91.6402	89.5412	117.375	119.353	122.485	85.9474	84.8745	85.9514	98.2569	89.0986	102.498	70.2745	86.0681	85.7261	120.331	118.301	142.332
P36542	ATP synthase subunit gamma, mitochondrial	36.0415	41.8841	38.9746	35.4992	30.3868	35.0174	51.3437	52.6637	55.7528	19.2193	24.9402	26.08	44.0942	49.2613	47.5198	44.9688	40.9733	44.7916	120.271	98.2725	89.8746	44.2346	42.8479	45.9708	52.3942	51.9256	46.9465	52.3336	32.8774	37.8115	47.6005	43.881	41.4601	51.9211	54.7838	45.431	44.8406	36.8259	40.5823	46.7027	49.3732	47.7258	50.8473	48.3316	45.1748	46.5614	54.8209	54.1808
P36543	V-type proton ATPase subunit E 1	64.6953	61.7023	64.3784	80.5131	70.9365	73.1665	67.6533	62.8578	63.7522	71.8013	62.9314	61.7169	62.55	55.2095	52.2735	73.6988	70.3683	64.3292	81.7293	82.671	101.653	103.19	92.8056	90.6992	70.4271	53.1286	50.488	82.4108	74.3763	65.7186	74.3072	90.9212	93.6116	104.301	109.192	104.423	65.1583	69.0908	65.7313	75.8046	71.8325	65.1011	83.2652	72.0944	73.7297	105.555	110.232	106.839
P36551	Oxygen-dependent coproporphyrinogen-III oxidase, mitochondrial	69.5612	73.573	66.2423	37.986	44.9368	44.6074	83.7149	84.1652	71.0898	Filtered	17.4528	18.6783	77.7948	79.9825	83.6599	62.2359	65.6494	62.6092	Filtered	Filtered	Filtered	44.5429	81.2231	72.9926	87.8225	104.477	108.522	32.992	43.1156	42.7268	26.4228	31.1333	44.9987	55.4548	58.607	70.2894	27.8092	31.6215	39.3604	68.5058	90.5384	85.0602	79.5133	51.8853	52.2126	Filtered	Filtered	10.1228
P36578	arge ribosomal subunit protein uL4	360.589	372.205	358.711	368.333	379.507	361.021	322.8	317.397	313.948	423.88	420.939	410.61	359.42	364.392	349.9	406.705	372.591	381.343	358.997	370.11	338.09	516.487	482.267	478.237	389.459	380.628	397.438	278.594	261.98	278.168	311.361	331.67	343.039	346.722	349.605	361.837	357.199	311.457	322.916	309.917	327.801	289.035	293.684	290.843	296.536	483.5	466.753	470.341
P36776	Lon protease homolog, mitochondrial	33.7124	32.6362	32.2155	30.1573	27.7974	32.3771	38.1641	37.463	38.8034	44.4369	44.4142	41.4013	42.761	45.9451	39.9656	30.6776	31.0318	36.0635	19.874	20.9625	23.2703	9.13072	13.691	12.0836	60.4005	46.7258	56.9101	43.4203	40.1423	39.8439	36.7446	33.3066	34.3437	19.6728	7.6169	22.9147	45.321	42.9498	43.0556	48.5042	47.8583	50.3396	35.7661	33.1267	33.2687	13.6426	13.6944	13.6148
P36873	Serine/threonine-protein phosphatase PP1-gamma catalytic subunit	125.931	125.545	104.724	95.0567	73.7186	91.1859	94.8849	82.1597	82.2483	92.8686	99.7239	87.8865	122.647	100.476	98.225	83.3281	85.2125	92.3449	Filtered	10.2184	26.3421	99.194	132.268	137.135	127.953	127.968	114.654	96.5962	87.0787	85.3104	92.9107	95.3005	80.8092	112.699	87.8575	104.475	71.5741	76.5457	92.9565	111.052	126.087	119.975	86.4754	91.2313	96.2882	116.134	116.41	104.176
P36957	Dihydrolipoyllysine-residue succinyltransferase component of 2-oxoglutarate dehydrogenase complex, mitochondrial	38.1123	34.5382	37.6038	40.0247	38.287	39.3678	40.2454	37.5283	40.548	38.7569	33.5265	38.1118	42.3751	38.6881	37.4936	42.4012	49.7397	46.6374	45.5234	47.9956	47.2621	65.2304	57.4836	62.2547	50.2097	40.6403	48.5993	68.7977	67.7533	66.8435	53.1391	53.4074	54.3401	64.1834	50.1833	64.4324	43.4983	55.7355	45.2737	56.6791	57.5527	50.8403	50.9542	60.7779	54.3302	56.5335	55.5618	50.6968
P37108	Signal recognition particle 14 kDa protein	66.7917	52.9394	61.4632	82.3989	63.5922	58.4695	78.7577	88.2686	93.982	95.2825	91.9361	101.73	113.339	101.187	101.647	69.7289	68.6722	69.2316	Filtered	Filtered	Filtered	83.5349	89.601	95.9981	63.9881	68.0575	73.7418	65.3919	54.6876	63.1176	34.7601	35.5162	31.7002	48.2707	45.9473	43.8338	68.928	62.6594	62.0284	59.4467	83.2962	61.0725	57.0081	51.662	54.2763	75.5463	76.7442	74.5474
P37198	Nuclear pore glycoprotein p62	53.5811	34.4705	36.3862	45.1156	34.3426	26.9711	29.5072	31.5406	25.0729	39.6852	30.6771	31.1114	32.2449	30.5466	24.7457	30.6243	36.3672	28.6712	44.2607	32.6982	35.1303	32.7645	27.9643	20.9743	31.5387	29.9852	33.3584	36.3415	34.8612	24.2949	30.0365	25.226	37.4075	28.3779	30.2288	17.5632	43.4252	44.9584	40.6092	33.3921	32.9959	33.2276	55.4523	44.5677	40.0035	39.5934	47.8921	35.4728
P37235	Hippocalcin-like protein 1	34.9561	40.3544	38.7661	47.5422	58.6732	46.2249	51.5862	50.4701	49.4177	73.3173	42.2356	54.8308	53.1193	53.1792	47.3987	79.6347	83.6256	80.3226	42.2395	45.674	49.5976	86.1009	83.5628	57.9712	36.0538	63.1881	55.9349	59.1171	73.8556	67.5785	26.4298	28.638	32.8341	55.8052	61.9606	46.6356	37.9848	33.2177	36.0468	67.6325	64.1641	70.0212	32.0085	32.407	32.5063	95.107	96.5392	88.6895
P37802	Transgelin-2	867.02	833.088	815.098	1011.33	1050.49	999.706	1014.85	1096.92	1068.96	972.224	1018.15	982.966	690.909	657.425	661.07	1397.63	1422.49	1398.81	1111.29	1097.48	1062.13	1309.6	1170.57	1165.66	853.736	843.498	870.61	872.573	864.139	833.827	1081.71	1049.01	1045.19	934.034	860.344	887.325	728.168	763.66	758.467	1059.83	1065.13	1056.97	878.526	867.383	886.897	1293.76	1288.23	1407.96
P37837	Transaldolase	837.978	757.418	750.959	989.167	812.43	817.13	806.883	819.036	805.82	988.177	959.185	965.177	748.571	767.894	759.796	887.759	948.192	910.423	1021.46	1041.44	1039.9	1225.45	1190.63	1217.31	855.685	779.602	766.818	974.512	907.261	937.581	880.589	860.065	883.016	1120.76	1052.99	1078.08	848.93	757.48	784.645	847.575	874.924	922.278	813.902	841.272	800.858	1108.84	1107.85	1088.9
P38117	Electron transfer flavoprotein subunit beta	223.023	243.198	235.515	249.322	247.379	255.077	226.957	210.248	231.827	285.386	250.504	254.161	204.587	191.383	198.482	243.163	235.786	253.182	225.662	248.697	260.243	192.755	189.031	201.937	233.759	223.06	243.019	262.211	289.717	280.957	223.421	214.042	223.918	180.339	152.828	173.861	239.341	251.326	257.051	260.931	256.175	259.053	230.107	225.051	232.112	185.965	172.532	181.037
P38159	RNA-binding motif protein, X chromosome	180.814	160.085	162.204	178.44	193.434	189.829	160.262	148.613	153.225	169.674	161.245	167.74	168.948	153.151	161.088	249.114	233.108	252.026	145.276	160.285	153.057	279.65	245.91	263.047	202.643	180.537	181.32	185.297	178.064	188.524	127.184	126.077	124.232	189.2	178.287	184.523	185.491	187.852	188.553	188.65	188.267	193.717	133.061	148.089	140.714	223.369	251.01	249.731
P38606	V-type proton ATPase catalytic subunit A	133.362	122.959	112.81	140.856	133.027	119.018	125.407	94.6213	117.58	175.136	159.257	122.255	113.205	127.08	122.956	166.09	175.738	187.519	149.121	151.373	149.639	160.09	184.596	175.603	132.32	114.567	125.718	170.82	158.275	173.541	185.849	176.857	173.429	251.723	186.032	170.738	144.803	142.211	144.798	176.604	180.854	187.444	186.422	180.447	173.995	233.798	269.535	286.976
P38646	Stress-70 protein, mitochondrial	374.032	373.411	363.175	370.82	339.728	359.22	372.451	393.85	401.977	310.44	319.214	295.485	322.705	295.321	322.637	500.848	516.064	486.577	471.892	488.245	561.168	446.125	404.889	417.074	511.745	481.132	483.444	550.326	556.18	594.815	560.948	525.679	524.626	483.921	397.745	437.052	415.235	422.217	415.593	576.47	565.274	621.691	435.129	452.874	423.37	558.536	538.945	562.188
P38919	Eukaryotic initiation factor 4A-III	29.1363	26.7368	29.0255	33.2867	37.8316	38.51	13.6842	19.7217	21.8179	46.6917	49.5049	47.1723	32.883	25.9768	28.8315	28.0984	19.0521	23.4912	128.034	162.563	87.7278	25.334	19.2709	26.789	50.7992	38.4406	34.6459	32.7873	35.5212	45.8463	34.557	28.1788	35.318	36.5688	36.78	32.2214	25.6803	28.577	22.337	10.113	17.5359	24.0027	23.8962	29.4247	23.2786	6.33876	18.2789	18.7718
P39019	Small ribosomal subunit protein eS19	270.93	281.564	267.303	256.641	233.849	235.403	239.178	249.157	242.102	194.867	213.708	213.579	192.214	192.661	189.795	324.744	296.742	286.658	280.794	268.637	288.297	327.458	316.543	317.913	240.579	252.7	255.584	251.44	267.615	251.41	280.396	304.824	238.243	274.087	241.084	274.782	257.836	256.425	246.006	284.672	289.494	287.633	227.985	288.762	264.824	389.692	410.378	397.289
P39023	arge ribosomal subunit protein uL3	104.586	97.869	95.5023	94.0121	83.9944	86.2142	78.508	78.4535	84.0297	108.066	113.882	108.732	96.972	100.302	93.793	87.8323	83.3657	80.4734	122.828	121.507	83.1159	122.028	123.429	127.988	105.367	98.7321	105.831	75.1009	74.4766	85.6764	101.704	99.9988	97.7254	119.718	108.127	99.2403	87.0365	97.3297	97.5413	87.9239	83.4069	77.0821	85.1079	88.2678	83.2013	98.385	92.5835	100.203
P39656	Dolichyl-diphosphooligosaccharide--protein glycosyltransferase 48 kDa subunit =Homo sapiens OX=9606 GN=DD	145.329	133.863	135.114	122.161	120.53	131.314	129.927	154.738	136.56	202.751	209.212	191.895	148.209	163.205	148.934	134.448	118.083	133.373	52.2915	67.1051	52.852	195.908	180.838	189.945	137.045	157.885	148.678	119.815	120.778	144.871	121.585	124.736	188.289	168.677	171.211	232.968	126.884	106.855	125.472	125.605	130.248	124.856	117.419	120.887	122.96	166.443	151.552	168.259
P39687	Acidic leucine-rich nuclear phosphoprotein 32 family member A	486.674	468.497	467.526	564.662	526.809	554.023	402.384	366.861	364.695	404.464	428.595	446.619	364.074	357.075	372.659	505.36	519.379	503.127	373.393	387.89	398.586	530.918	541.195	474.956	444.689	478.107	480.843	407.582	462.161	436.305	371.737	383.075	355.788	459.336	481.832	419.803	507.146	474.214	493.48	430.26	472.709	464.095	407.216	402.786	389.753	626.677	634.625	609.393
P39748	Flap endonuclease 1	91.9819	87.8473	90.2207	81.8423	92.0454	88.7863	61.7286	66.6964	63.3664	56.1736	59.1144	58.4434	82.4404	71.6682	80.4606	80.8992	69.9888	73.0987	74.7605	75.0119	71.8092	143.287	60.6797	61.5774	109.317	122.759	113.931	164.574	69.7201	71.5533	62.2609	84.3274	59.0977	68.0804	97.7296	38.322	91.767	97.6863	96.8987	68.8923	72.049	72.5606	59.2136	63.4821	57.9754	91.6123	69.2183	102.178
P40121	Macrophage-capping protein	607.106	595.786	595.866	632.386	598.359	646.789	592.516	587.086	614.108	617.968	639.807	630.45	389.789	383.511	384.397	624.143	629.424	623.197	669.847	705.865	715.015	669.173	593.155	608.927	504.078	470.654	476.554	563.879	540.771	568.76	533.277	514.718	507.459	461.272	423.995	423.323	504.792	484.919	476.33	584.904	576.032	570.022	579.58	567.703	560.247	554.65	557.319	566.166
P40227	T-complex protein 1 subunit zeta	446.302	410.163	418.501	434.016	466.483	451.02	392.087	393.523	399.318	494.688	554.303	532.986	483.184	458.469	448.429	414.812	385.25	392.317	451.465	420.921	449.351	378.963	369.717	361.746	442.123	471.312	448.049	401.434	429.283	415.621	362.791	362.351	381.361	410.885	390.623	392.516	452.295	474.498	446.14	383.616	402.847	415.862	405.303	373.227	369.473	401.177	369.786	381.868
P40306	Proteasome subunit beta type-10	27.1319	30.7981	32.3447	25.8109	16.6769	19.7547	34.1299	36.0324	33.8842	33.0536	37.5447	35.1091	43.2955	44.7802	42.2278	16.917	13.5755	14.0851	100.373	111.11	148.088	68.8776	59.1342	64.9479	26.4344	28.539	26.4036	70.9247	44.9175	9.31068	50.4285	48.8027	40.6942	148.184	81.1573	83.285	62.7702	45.5077	38.3719	31.9914	31.4892	44.8841	56.9661	58.7602	52.9604	37.897	48.5573	56.2054
P40429	Large ribosomal subunit protein uL13	340.363	322.631	314.727	367.183	355.681	333.236	273.028	265.116	274.27	295.632	294.764	299.636	303.874	295.863	302.689	382.343	353.657	345.501	329.748	327.57	339.081	385.252	377.751	362.189	373.898	342.347	336.329	295.404	301.985	326.695	254.165	231.977	425.232	475.423	262.243	255.673	353.293	365.612	356.371	265.251	266.456	266.342	270.775	405.42	261.53	322.54	319.176	345.108
P40925	Malate dehydrogenase, cytoplasmic	460.938	463.709	448.53	517.055	513.995	553.426	510.573	503.515	530.744	568.707	614.332	632.06	514.529	512.723	501.161	538.811	543.441	563.906	701.596	733.444	912.445	793.729	689.189	809.539	614.144	622.088	612.77	623.768	649.747	672.349	540.33	562.877	589.313	648.4	643.935	680.425	609.988	592.273	577.34	507.848	561.316	556.026	520.016	519.149	523.362	640.795	681.821	675.203
P40926	Malate dehydrogenase, mitochondrial	840.551	828.443	782.889	1006.31	904.452	998.141	939.549	955.604	978.463	993.518	1012.09	1039.66	727.075	740.566	772.848	1092.01	1100.57	1081	1093.65	1135.12	1210.18	1561.64	1590.17	1551.81	1049.49	1002.72	977.357	1352.45	1469.05	1486.8	1325.31	1298.27	1338.19	1896.17	1604.17	1821.51	969.408	958.28	958.731	1138.96	1102.23	1156.14	1095.63	1077.83	1074.65	1641.9	1710.54	1654.64
P40939	Trifunctional enzyme subunit alpha, mitochondrial	186.523	147.766	152.999	209.568	191.093	209.128	223.186	222.797	233.037	230.64	252.866	257.899	184.043	137.072	176.903	253.585	219.285	206.215	532.246	505.119	400.904	287.815	297.861	274.608	221.001	208.63	226.375	345.781	300.003	259.163	335.167	335.506	334.845	306.921	301.12	296.068	267.994	213.83	238.603	301.428	289.421	264.757	302.865	305.146	291.688	311.446	251.096	267.078
P41091	Eukaryotic translation initiation factor 2 subunit 3	39.3786	37.3082	35.7752	36.1926	33.2957	30.701	40.3755	39.8794	34.6513	36.8517	38.8994	35.6187	33.615	36.6662	35.4737	33.1956	31.0812	27.2931	50.8598	52.471	47.9828	42.73	50.838	31.8427	39.549	37.9763	36.2581	32.5527	32.9852	27.0543	31.0237	31.4601	31.3134	39.7764	37.7121	36.5282	37.8658	33.1113	40.7488	34.8442	32.7528	37.1792	40.2671	48.5703	39.6822	32.8898	32.6198	39.7853
P41218	Myeloid cell nuclear differentiation antigen	75.4205	84.261	81.4633	31.747	53.7961	58.5263	58.173	62.1427	71.9156	Filtered	Filtered	Filtered	68.0277	36.9286	61.7868	43.7792	47.1991	72.3289	Filtered	Filtered	Filtered	Filtered	Filtered	Filtered	64.0456	82.2883	93.5977	24.8214	22.0678	Filtered	Filtered	Filtered	Filtered	Filtered	Filtered	Filtered	18.3774	18.3913	30.7961	14.9114	15.8293	26.162	Filtered	Filtered	Filtered	Filtered	Filtered	Filtered
P41226	Ubiquitin-like modifier-activating enzyme 7	50.9481	49.1977	50.4026	50.9509	36.9072	42.0183	42.5374	43.3071	41.215	45.3635	46.027	55.2649	31.0943	34.2001	35.9401	46.5075	55.2442	61.1286	45.6743	48.8879	48.4584	32.3146	45.695	29.1558	38.3685	32.5987	38.3075	34.9714	50.8017	32.4623	42.4744	42.4405	44.7403	82.2214	42.1643	22.1971	41.7655	40.4498	40.3569	46.3302	58.2148	46.1355	45.6763	44.8168	46.8938	26.5625	36.0892	42.5228
P41227	N-alpha-acetyltransferase 10	45.7663	55.8065	55.3995	50.7683	78.5935	55.9625	38.1972	44.3108	40.4868	57.4232	53.5064	50.9802	41.139	47.1076	42.7301	36.8893	31.0243	41.5724	65.0278	61.2052	60.6067	61.8434	44.681	47.2247	40.5406	50.9251	44.7604	38.8725	32.4836	34.3486	47.5254	37.6022	44.195	40.2743	38.8035	15.8744	38.9761	41.1186	39.3372	30.802	36.8635	34.1284	38.9315	42.2097	39.8613	34.278	25.7468	7.92397
P41250	Glycine--tRNA ligase	51.1358	61.2682	62.0862	67.8531	71.0858	74.6898	48.6719	52.8769	42.4866	63.2221	54.9941	56.8762	54.2719	46.806	33.7187	58.2062	56.0306	61.4383	64.0407	71.4783	59.4272	36.9807	39.9993	35.8877	53.9674	52.2385	64.8594	55.5609	66.808	63.3725	46.9314	47.3188	36.7471	Filtered	9.67412	22.2115	60.7726	64.0753	69.1902	54.8951	48.6389	51.9082	46.2114	55.7686	50.1711	16.4601	26.6931	Filtered
P42126	Enoyl-CoA delta isomerase 1, mitochondrial	42.9978	40.387	43.7434	53.3348	53.8274	53.7054	35.5336	41.3781	40.4914	45.8848	51.7426	40.8837	34.051	35.0458	37.6559	44.8128	43.0214	47.1753	41.4222	40.5805	40.0427	28.776	41.1606	41.8358	56.4112	54.2683	42.4173	54.7199	54.2803	76.9626	40.3427	56.3075	48.2908	40.3094	52.8996	43.0756	49.6472	55.1757	57.1513	41.074	33.4908	37.9484	48.9272	49.0668	46.2297	38.9655	44.1652	33.4233
P42166	Lamina-associated polypeptide 2, isoform alpha	212.053	221.565	224.502	196.911	195.604	184.315	196.886	188.992	215.71	169.199	173.837	168.098	183.552	191.206	195.884	231.766	215.598	218.014	245.061	225.482	266.064	301.856	289.88	278.596	295.959	283.095	269.305	278.647	280.375	307.759	226.61	229.463	234.974	213.534	250.158	245.466	259.552	254.744	261.284	241.589	238.433	241.432	207.01	221.891	224.56	271.681	300.348	272.934
P42224	Signal transducer and activator of transcription 1-alpha/beta	523.828	542.702	548.166	605.334	630.406	650.458	483.349	490.906	506.329	548.649	561.941	564.785	522.433	510.69	495.647	574.586	603.021	595.626	551.622	538.666	600.536	236.389	249.396	238.481	424.484	383.107	373.355	447.43	461.422	481.507	497.807	487.473	483.212	201.848	202.345	210.081	484.87	483.307	467.015	467.889	477.088	449.011	446.761	450.204	437.525	180.822	179.825	189.835
P42574	Caspase-3	88.7537	75.6819	78.7225	111.079	99.3788	86.6181	79.9356	76.3865	75.2273	75.8745	83.3221	79.5862	70.6817	59.4611	68.3249	86.1654	80.1413	78.1742	91.3127	93.3238	90.4262	96.1464	84.0555	82.2241	78.7106	72.5722	72.8938	71.5969	74.2936	58.2662	77.2293	69.2492	54.736	59.0083	57.8394	56.5272	64.8809	67.8171	67.8703	75.7528	74.3775	67.236	71.595	64.7571	78.4901	66.0861	85.6158	58.6352
P42677	Small ribosomal subunit protein eS27	148.374	153.258	158.253	Filtered	71.4687	74.9642	194.243	183.962	191.522	Filtered	Filtered	Filtered	187.57	207.488	222.1	191.982	112.551	132.857	Filtered	Filtered	Filtered	Filtered	Filtered	Filtered	174.096	181.727	181.131	Filtered	Filtered	Filtered	Filtered	Filtered	Filtered	Filtered	Filtered	Filtered	Filtered	Filtered	Filtered	Filtered	Filtered	Filtered	Filtered	Filtered	Filtered	Filtered	Filtered	Filtered
P42704	Leucine-rich PPR motif-containing protein, mitochondrial	79.7565	49.9295	38.9736	52.0545	56.7367	47.7999	49.0693	37.1488	29.8796	35.7513	34.6099	33.2843	91.6129	38.5742	43.316	63.756	38.6363	29.5429	73.0189	67.8459	67.4064	23.8203	4.0632	14.828	81.6629	88.8441	46.0843	41.5073	52.8667	67.1828	44.2667	58.492	66.6413	Filtered	Filtered	Filtered	53.7924	38.3223	45.9795	46.2152	34.29	47.1416	36.0292	34.3764	35.4709	18.732	30.2619	25.1015
P42766	Large ribosomal subunit protein uL29	168.587	159.724	144.932	199.473	180.831	163.331	107.397	100.377	90.7146	211.189	226.536	223.971	147.425	148.422	159.175	222.78	214.43	194.246	219.613	243.559	225.815	283.957	317.864	310.564	204.607	198.557	199.578	193.128	219.268	220.1	169.979	146.502	137.591	187.375	219.347	252.424	223.322	216.659	199.545	196.831	202.912	203.972	190.684	176.674	179.871	274.406	250.768	249.557
P43034	Platelet-activating factor acetylhydrolase IB subunit beta	28.3759	29.3064	27.7265	22.201	23.0488	18.7655	22.6382	23.1297	23.6574	15.9594	15.2776	18.05	18.7248	21.4694	20.7385	20.88	35.2186	17.7715	26.1714	23.0844	17.7041	20.5741	23.7856	16.8824	19.2976	19.1492	19.8607	32.497	33.2511	34.475	17.5809	19.7195	13.459	Filtered	Filtered	Filtered	30.2676	31.434	32.1339	15.1314	17.4213	18.4922	28.6789	29.1253	27.6913	28.4832	19.2548	22.5583
P43243	Matrin-3	31.8407	30.465	34.5754	35.088	34.8128	31.953	37.916	42.0164	37.7407	9.54651	8.28349	9.72557	54.7436	55.9881	50.703	67.7515	77.8195	42.001	27.8081	28.8409	32.3805	8.2365	14.3626	10.841	39.5426	44.5036	40.7778	20.6147	27.1549	16.6485	32.436	33.2632	36.3959	Filtered	Filtered	10.0625	43.3467	47.1795	44.8045	48.414	58.333	50.9423	21.9191	28.0423	31.7889	26.1139	Filtered	Filtered
P43246	DNA mismatch repair protein Msh2	Filtered	Filtered	Filtered	Filtered	Filtered	Filtered	Filtered	Filtered	Filtered	Filtered	Filtered	Filtered	Filtered	Filtered	Filtered	Filtered	Filtered	Filtered	Filtered	Filtered	Filtered	20.6728	Filtered	Filtered	Filtered	Filtered	Filtered	Filtered	Filtered	Filtered	Filtered	Filtered	Filtered	Filtered	Filtered	Filtered	Filtered	Filtered	Filtered	Filtered	Filtered	Filtered	Filtered	Filtered	Filtered	Filtered	Filtered	25.5193
P43307	Translocon-associated protein subunit alpha	8.253	17.58	18.3231	1	5.01011	6.00552	39.1095	35.8128	39.5578	Filtered	Filtered	Filtered	66.2795	74.2634	64.7013	14.6633	11.6592	16.9662	Filtered	Filtered	Filtered	Filtered	Filtered	Filtered	Filtered	19.8411	32.1864	Filtered	Filtered	Filtered	Filtered	Filtered	Filtered	Filtered	Filtered	Filtered	Filtered	Filtered	Filtered	Filtered	Filtered	Filtered	Filtered	Filtered	Filtered	Filtered	Filtered	Filtered
P43487	Ran-specific GTPase-activating protein	218.987	203.425	202.676	251.16	220.528	241.988	175.535	178.343	177.036	182.933	196.95	204.444	238.314	232.839	239.34	226.229	230.802	225.212	209.66	211.863	174.625	154.855	176.423	177.337	249.674	236.521	250.414	223.075	194.737	167.065	154.623	165.768	175.204	154.275	109.324	137.213	204.23	213.635	162.403	205.928	208.64	230.6	157.948	167.921	164.124	167.212	172.757	178.391
P43490	Nicotinamide phosphoribosyltransferase	65.7395	68.4941	60.3957	76.9813	70.8125	71.4338	61.9611	67.8662	66.0062	86.4843	94.7214	90.8383	65.0762	67.1708	68.1305	75.4446	72.6483	73.3572	69.4343	76.8265	94.9816	99.9097	102.711	97.2059	57.8844	61.9318	59.5968	57.3737	64.5588	62.3696	64.8136	69.0905	71.7833	100.516	101.927	105.232	55.4136	59.6907	62.653	74.4842	76.009	83.108	67.1411	69.5461	70.2655	100.316	111.713	198.451
P43686	26S proteasome regulatory subunit 6B	32.0478	31.4605	30.7901	53.6531	36.7535	24.0984	32.2789	16.1321	14.0037	39.897	35.2584	30.1054	31.2275	11.3759	16.8424	31.6533	14.2161	12.5966	436.795	370.088	226.879	66.1641	30.4949	43.9205	30.1734	22.9841	28.6031	56.4707	47.2195	41.0418	41.2134	55.9029	69.2307	65.8488	40.7484	39.2291	34.9872	31.2796	34.1596	28.3219	19.8832	22.0538	44.9121	29.488	33.2274	24.1042	22.8709	23.0016
P45880	Voltage-dependent anion-selective channel protein 2	77.4004	71.5311	65.9243	72.0834	58.7283	57.6904	84.6859	84.042	81.4203	105.968	96.1094	89.515	88.2139	94.7767	88.1873	62.547	60.7754	59.3674	81.653	72.8163	64.0013	114.679	101.67	81.3381	95.6749	84.6294	85.2167	127.805	136.161	165.695	135.409	128.389	129.561	193.059	173.597	171.705	89.5325	87.3591	90.4766	93.3978	97.9927	95.1922	127.872	124.311	131.45	168.638	168.045	170.672
P45973	Chromobox protein homolog 5	27.6969	26.3214	25.7745	18.295	20.0171	22.5689	16.9974	17.3404	19.0152	12.7173	15.2172	11.75	19.1425	25.8936	17.7518	21.976	19.7341	30.745	13.937	22.6888	23.7474	Filtered	8.86259	8.50318	33.3835	26.9724	32.7406	21.2087	19.0388	Filtered	23.4064	21.486	25.0879	Filtered	Filtered	Filtered	30.2073	27.1034	27.2814	16.2108	21.8507	25.3255	14.4034	23.1475	17.0133	Filtered	Filtered	16.7045
P46060	Ran GTPase-activating protein 1	45.709	44.2422	40.7434	51.4079	50.6512	54.1004	44.7338	54.3988	54.6467	58.2578	58.2062	62.4879	48.0171	54.5541	59.6946	45.7735	43.0092	46.521	63.5062	64.3921	65.831	32.3663	31.7793	32.8438	40.3792	46.2795	47.4118	51.4717	44.4217	49.258	58.177	60.3074	59.5346	55.9059	43.6965	30.046	47.0887	50.6956	59.1607	39.1839	46.5147	43.4218	53.8299	51.536	54.6155	26.426	52.4755	Filtered
P46109	Crk-like protein	72.3092	65.3782	52.2515	71.5208	70.3664	72.3211	51.6381	49.6892	43.0274	67.8471	63.5519	67.171	46.7703	40.6688	36.6376	33.2153	45.9446	43.1872	78.9845	72.354	107.339	62.6181	61.3632	64.2182	45.4239	47.5973	41.3169	67.6979	58.6665	79.9963	44.8127	46.8836	50.3568	49.5332	38.8	36.4211	60.678	49.9049	46.9993	56.0976	58.9031	53.7946	60.1124	56.2101	75.4398	99.5642	91.736	67.0355
P46459	esicle-fusing ATPase	189.415	188.199	187.943	194.144	204.396	214.133	204.427	206.114	210.906	287.039	306.245	293.796	200.439	190.849	193.715	186.691	187.355	184.838	210.605	231.17	225.65	96.3118	85.4213	77.5204	193.172	187.269	190.82	175.398	166.446	154.199	196.052	188.194	174.728	97.4501	87.2034	79.3113	194.386	204.056	189.02	173.163	173.404	186.041	168.817	174.399	173.633	76.7321	74.8346	71.4737
P46776	Large ribosomal subunit protein uL15	358.901	378.447	361.109	344.858	339.389	335.148	349.941	376.896	357.681	515.149	568.351	537.713	416.829	385.003	399.033	397.286	360.279	378.029	904.38	897.141	843.093	539.455	471.846	493.723	410.288	443.682	429.029	385.136	404.675	380.93	439.101	455.449	455.991	461.482	489.603	512.817	383.723	403.899	393.301	413.737	407.159	408.193	420.375	389.726	395.319	506.618	480.927	504.126
P46777	arge ribosomal subunit protein uL18	139.78	145.767	148.612	112.759	127.79	141.079	154.024	156.814	169.931	170.262	124.397	183.542	186.127	189.249	183.973	134.348	136.694	146.499	181.214	178.51	191.845	220.097	222.405	199.308	182.153	178.916	184.457	128.067	136.915	127.613	126.838	124.771	130.836	200.41	216.416	224.057	98.8023	102.84	104.866	122.524	111.589	115.268	68.9467	115.748	104.347	164.91	140.363	163.947
P46778	Large ribosomal subunit protein eL21	18.4778	17.9567	19.2565	3.40618	7.85862	5.31165	24.0856	15.3673	22.8813	Filtered	Filtered	Filtered	38.9659	36.5802	30.4406	7.1906	Filtered	10.8309	Filtered	Filtered	Filtered	Filtered	Filtered	Filtered	19.6037	19.3105	21.1236	Filtered	Filtered	Filtered	Filtered	Filtered	Filtered	Filtered	Filtered	Filtered	Filtered	Filtered	Filtered	Filtered	Filtered	Filtered	Filtered	Filtered	Filtered	Filtered	Filtered	Filtered
P46779	Large ribosomal subunit protein eL28	315.646	287.001	272.594	288.543	294.935	270.598	230.48	300.166	280.079	549.608	539.101	544.731	366.326	337.05	345.811	251.555	259.602	238.787	349.619	331.909	351.965	291.754	283.128	266.119	264.915	256.818	262.267	287.106	297.926	237.149	332.234	334.619	332.822	364.074	367.158	141.317	335.75	320.996	323.023	282.114	277.054	274.993	399.004	333.065	355.251	374.47	399.186	393.634
P46781	mall ribosomal subunit protein uS4	330.405	302.368	301.957	311.72	284.43	310.514	366.816	370.029	369.43	468.091	497.671	493.213	498.554	479.992	485.419	315.563	323.1	307.083	250.274	305.682	300.855	470.21	484.877	443.787	386.129	401.726	402.801	318.057	323.997	344.569	351.703	362.075	353.049	526.458	507.603	529.005	301.864	324.371	324.884	361.124	381.319	385.421	377.486	351.905	334.866	419.796	440.2	434.723
P46782	mall ribosomal subunit protein uS7	231.212	209.875	187.874	203.728	183.28	188.814	211.552	202.803	196.731	296.047	292.708	283.143	242.517	241.712	231.071	223.254	215.928	193.466	299.647	305.431	302.471	305.016	314.678	293.866	224.625	219.606	217.779	228.263	191.129	223.399	161.14	156.896	153.074	231.652	239.652	216.871	260.686	268.804	242.026	233.25	232.991	233.037	242.827	232.136	222.134	301.415	306.845	281.766
P46783	Small ribosomal subunit protein eS10	Filtered	Filtered	Filtered	Filtered	Filtered	Filtered	62.136	58.6206	83.7301	Filtered	Filtered	Filtered	226.769	234.014	116.434	Filtered	Filtered	Filtered	Filtered	Filtered	Filtered	Filtered	Filtered	Filtered	Filtered	Filtered	Filtered	Filtered	Filtered	Filtered	Filtered	Filtered	Filtered	Filtered	Filtered	Filtered	Filtered	Filtered	Filtered	Filtered	Filtered	Filtered	Filtered	Filtered	Filtered	Filtered	Filtered	Filtered
P46940	Ras GTPase-activating-like protein IQGAP1	244.016	218.782	219.821	253.431	236.019	260.657	249.058	238.098	248.299	318.158	314.16	308.881	238.639	253.918	252.661	257.545	242.33	244.07	292.889	297.832	317.853	395.601	400.068	382.934	313.946	281.458	264.978	260.158	265.515	274.175	257.678	262.597	265.116	355.195	352.191	344.148	242.394	240.069	232.954	293.773	277.208	297.83	254.49	259.755	268.165	411.701	401.56	396.172
P47755	F-actin-capping protein subunit alpha-2	Filtered	Filtered	Filtered	Filtered	Filtered	Filtered	Filtered	Filtered	Filtered	Filtered	Filtered	Filtered	46.1754	38.7334	44.2582	Filtered	Filtered	Filtered	Filtered	Filtered	Filtered	Filtered	Filtered	Filtered	Filtered	Filtered	Filtered	Filtered	Filtered	Filtered	Filtered	Filtered	Filtered	Filtered	Filtered	Filtered	Filtered	Filtered	Filtered	Filtered	Filtered	Filtered	Filtered	Filtered	Filtered	Filtered	Filtered	Filtered
P47756	F-actin-capping protein subunit beta	338.429	341.304	335.672	344.893	355.382	377.456	400.142	409.121	404.261	472.554	499.027	512.081	316.46	322.94	326.788	391.374	401.199	383.938	378.676	431.257	403.884	487.37	494.6	505.194	379.795	396.757	402.397	397.844	378.963	424.051	388.669	398.34	371.098	489.141	434.37	494.311	349.203	344.045	344.909	389.073	382.19	374.116	375.144	392.302	386.361	436.348	365.927	442.32
P47897	lutamine--tRNA ligase	31.1571	41.6075	42.2546	24.4622	38.3741	39.7414	49.063	45.7514	44.4268	13.9586	51.5353	49.7124	49.4284	46.6595	48.68	10.8001	38.77	18.3273	48.6328	48.6374	41.3629	26.8025	11.7313	11.6939	15.6105	48.5944	35.8205	23.6072	18.7982	17.863	14.5067	13.0419	9.63628	Filtered	10.5608	8.92967	30.1456	42.1325	44.9219	43.796	38.4357	39.4456	21.315	18.7397	44.4231	6.76024	5.25938	Filtered
P47914	Large ribosomal subunit protein eL29	663.867	682.595	639.481	555.097	476.284	487.841	463.471	552.179	514.909	395.036	414.203	403.532	162.019	328.281	366.358	441.761	445.275	423.252	494.935	487.489	490.365	559.002	577.838	548.853	621.924	656.919	640.211	543.566	560.409	586.61	Filtered	58.6343	Filtered	Filtered	Filtered	28.4224	508.507	486.387	451.88	462.154	480.459	498.446	517.935	572.236	548.122	332.431	350.41	355.673
P47985	Cytochrome b-c1 complex subunit Rieske, mitochondrial	80.8721	88.2871	76.2305	75.5693	85.2236	86.6325	120.498	89.1968	121.064	121.223	126.006	118.995	82.3923	81.6501	105.416	105.747	99.2983	109.928	124.399	124.095	110.451	186.237	184.596	176.323	85.0652	92.857	119.017	125.901	143.184	142.946	135.374	160.177	146.981	278.085	292.941	298.089	106.977	105.292	102.251	168.968	152.902	152.256	166.151	163.019	164.101	198.861	232.949	238.272
P48047	ATP synthase subunit O, mitochondrial	148.021	146.709	136.89	138.044	153.488	155.153	174.533	166.484	162.333	177.184	167.979	171.533	170.227	156.389	155.821	231.193	217.988	212.694	228.589	224.833	232.096	281.733	285.648	278.554	205.256	201.517	198.277	287.054	297.32	269.129	270.541	280.169	274.296	338.757	348.551	330.246	219.379	201.945	211.98	281.51	276.586	266.214	224.274	223.556	223.517	375.357	389.379	393.508
P48059	LIM and senescent cell antigen-like-containing domain protein 1	13.396	10.1754	8.22869	48.9841	47.5828	39.6749	6.81529	7.75788	6.0013	5.28736	Filtered	3.50239	11.6479	10.9974	10.1277	9.01689	12.7968	11.2071	13.8574	12.1339	11.6224	Filtered	Filtered	Filtered	3.0193	Filtered	7.41014	Filtered	2.00941	Filtered	Filtered	Filtered	Filtered	Filtered	Filtered	Filtered	12.5751	9.58188	8.0019	4.96277	5.0531	6.92475	9.24129	10.3124	10.1215	Filtered	Filtered	10.8368
P48147	Prolyl endopeptidase	29.6921	30.3298	29.8815	35.4749	32.258	31.6711	24.2887	26.6044	30.1065	41.7069	45.2597	42.6057	38.8422	27.7974	27.0665	21.5632	17.7543	18.3789	27.15	29.945	28.0053	34.9918	21.7703	18.8684	23.3558	25.4546	22.514	19.0888	23.3705	13.4192	22.1866	22.5021	22.0489	40.8765	Filtered	39.5173	28.3086	25.2018	31.8716	17.8642	18.0151	19.8206	25.8089	30.512	28.3083	14.4652	19.6482	8.98618
P48163	NADP-dependent malic enzyme	73.153	71.9498	74.379	73.642	74.9806	77.7664	110.623	111.145	117.287	109.417	118.371	121.749	74.4695	69.267	70.4616	97.7439	104.624	100.948	67.8866	88.2764	61.6151	129.938	131.917	109.048	67.5492	60.0694	66.4708	68.6238	37.8887	68.3832	79.6025	77.5983	85.8203	155.324	97.7574	108.269	62.3815	60.0995	66.367	88.6278	91.0285	92.7732	101.331	96.4652	95.9347	90.4623	55.3683	95.4568
P48165	Gap junction alpha-8 protein	491.489	469.008	504.826	638.992	565.443	547.787	414.527	446.72	445.84	572.068	638.017	663.816	421.876	417.963	417.624	308.103	331.313	329.564	482.452	468.761	501.425	744.528	811.006	780.901	426.716	388.812	427.067	669.088	725.175	683.545	440.427	436.575	438.234	939.789	917.609	872.874	513.862	528.234	532.068	388.364	377.066	443.559	688.882	743.357	667.748	782.769	752.348	762.567
P48426	Phosphatidylinositol 5-phosphate 4-kinase type-2 alpha	12.3089	15.9074	14.827	17.0793	23.0001	16.4745	16.7967	13.1568	16.6906	22.8677	22.7124	19.3851	12.7115	12.0145	13.5653	14.5072	17.1604	15.5771	30.3871	25.7216	19.692	15.7302	12.8801	22.0428	9.0337	12.1874	17.2197	20.0209	14.9421	14.1595	22.9533	17.9574	22.8458	21.8183	14.2889	18.5775	17.3162	17.7281	17.8954	19.3539	15.7339	15.1996	18.5831	17.8225	21.1209	20.45	18.1452	20.1035
P48444	Coatomer subunit delta	68.7364	76.0644	68.7332	63.4178	65.2866	75.9867	41.9449	48.1335	47.8427	35.3726	36.1578	41.2611	30.3129	56.6704	54.2687	59.1133	52.034	50.6317	50.2381	50.5791	50.5225	35.9694	38.1194	38.8988	54.1999	54.3759	56.7529	45.6315	50.9474	39.5481	42.0038	32.7202	39.7906	26.041	32.0385	34.4626	41.0561	41.6957	46.5016	49.8605	50.0712	49.5654	42.7009	42.8971	39.523	37.6716	42.799	37.755
P48506	Glutamate--cysteine ligase catalytic subunit	39.6358	45.4904	37.4881	54.3737	61.5772	71.0263	33.0804	28.1554	26.6308	21.1667	12.6653	12.2962	21.9159	18.4255	22.4424	43.3138	53.9446	51.2119	18.6953	24.2451	15.4008	24.3973	23.4668	23.8159	20.9679	23.5445	30.2335	18.499	Filtered	Filtered	25.2946	25.46	16.2496	Filtered	Filtered	Filtered	24.844	21.7066	18.4005	26.0462	26.5647	20.5962	26.7177	19.0576	27.2253	20.1463	Filtered	Filtered
P48637	Glutathione synthetase	107.774	81.6285	86.0064	96.6062	87.1747	93.3977	88.966	93.0498	84.7078	126.513	99.5548	132.826	78.9705	86.5986	75.7035	79.4803	82.533	79.4357	99.71	108.202	113.235	115.222	121.968	122.011	88.6323	83.8682	82.3581	78.2296	83.8003	60.3431	95.2685	85.9841	96.5087	113.095	107.304	114.143	72.2851	73.6098	74.9767	80.0818	91.2201	88.7413	85.5724	74.9805	89.7093	141.674	108.354	100.323
P48643	T-complex protein 1 subunit epsilon	213.069	210.439	193.695	218.147	188.123	205.623	175.637	182.518	173.82	209.898	211.297	224.153	192.035	193.544	198.611	174.196	156.902	154.802	214.782	206.54	203.634	172.943	179.776	165.954	230.613	218.477	215.516	215.445	207.876	209.915	178.11	172.749	190.164	172.984	152.31	146.334	216.56	212.24	211.169	184.403	186.816	197.691	191.316	185.862	190.938	157.364	146.892	155.704
P48735	Isocitrate dehydrogenase [NADP], mitochondrial	143.017	134.33	127.578	160.067	187.367	161.793	162.661	164.687	165.253	194.108	194.016	196.72	159.303	152.37	141.138	184.358	193.299	187.82	224.873	223.969	184.867	67.7591	72.233	74.3288	172.729	172.474	184.947	185.631	164.256	172.198	142.065	153.046	148.584	51.7842	58.5103	99.8673	192.875	189.424	188.64	181.88	173.21	175.073	147.171	142.11	148.936	52.1771	52.1656	66.8951
P48739	Phosphatidylinositol transfer protein beta isoform	35.0218	29.9517	28.7551	39.7542	46.8432	37.5441	32.8688	31.6987	28.0734	41.7899	36.9327	41.5391	47.1926	44.4598	48.8682	13.452	30.6431	27.1595	49.7379	53.308	42.6418	54.3862	59.013	56.3196	39.1781	24.2753	25.9872	41.5809	42.2715	49.2911	30.3272	28.0128	33.0834	43.3212	45.4578	34.6676	35.3352	43.0198	39.4065	42.7651	37.2485	41.7876	31.2791	39.9529	44.2684	42.4135	41.4058	34.5732
P48960	Adhesion G protein-coupled receptor E5	62.1913	57.1729	56.8681	81.9447	71.5682	55.9002	75.7709	70.8939	55.6051	77.0115	82.1586	87.8455	28.8444	35.4732	44.3494	55.8012	43.784	64.3634	158.064	132.903	131.045	112.82	96.5221	83.4275	49.3193	54.2144	52.2993	88.0271	91.8277	132.419	60.3905	69.1894	68.7562	83.1072	102.127	100.883	85.8963	81.1615	82.6817	64.9021	56.0205	65.9144	102.805	106.238	92.2541	114.225	90.0461	86.0709
P49006	ARCKS-related protein	55.3558	57.7191	45.6698	88.502	75.6093	79.8405	62.692	65.6704	61.7973	90.6341	91.025	77.8857	25.5155	25.557	26.0838	39.5752	45.62	43.5327	73.6636	86.9039	95.4022	78.866	75.0248	80.6691	14.1598	10.4856	20.0841	16.7539	13.2875	12.3148	Filtered	47.3136	52.0224	14.4566	24.0174	34.995	31.9463	35.7733	26.5592	16.621	21.3555	29.2779	47.7993	53.1911	51.9484	19.6699	20.0408	9.85965
P49189	4-trimethylaminobutyraldehyde dehydrogenase	74.5083	85.2212	88.2705	100.199	137.005	119.578	156.084	111.431	106.696	117.928	124.818	119.313	143.736	94.2952	82.4415	143.588	95.1665	98.9791	113.856	115.108	115.311	127.777	127.184	123.076	48.6428	89.5401	92.2104	112.201	89.0563	91.4559	105.817	111.43	110.285	99.9151	119.77	109.295	100.682	94.4346	91.8328	114.372	95.2973	94.4465	94.3667	87.9972	98.6124	109.109	94.6799	114.463
P49207	Large ribosomal subunit protein eL34	82.5727	82.5829	87.6309	69.4028	86.4749	69.6432	104.13	102.614	99.8177	290.754	155.296	141.846	164.74	147.515	130.652	68.3351	67.4089	63.5252	129.643	114.308	98.0308	174.285	165.253	163.797	104.675	113.861	218.366	201.247	194.462	186.086	147.646	173.465	145.221	370.79	368.105	385.732	114.617	120.107	100.112	103.149	177.717	105.633	188.426	184.598	182.478	293.812	296.966	331.152
P49257	Protein ERGIC-53	43.5194	104.752	53.769	32.6061	35.044	58.0915	33.5974	64.2854	59.7882	174.762	154.714	171.982	56.2712	71.9374	78.9683	58.2984	93.8189	88.259	142.251	84.1001	122.062	81.5543	78.8763	85.2664	30.0623	121.172	61.1118	74.0651	105.766	106.972	145.873	133.672	147.996	162.047	159.792	135.751	32.9061	126.751	143.112	77.977	113.463	62.9722	82.0583	127.503	137.564	100.946	117.884	126.132
P49321	Nuclear autoantigenic sperm protein	256.659	248.18	251.105	220.709	216.668	283.862	150.962	213.429	203.427	191.905	327.916	277.123	239.692	319.424	325.213	225.446	249.113	227.508	141.569	160.632	188.414	209.982	210.663	198.578	254.11	305.655	293.578	190.881	217.408	265.756	99.2338	183.865	176.134	53.6614	221.126	223.901	197.789	224.315	259.724	188.922	283.971	279.142	171.265	191.814	193.769	232.59	265.634	273.743
P49327	atty acid synthase	194.252	188.824	183.342	192.885	188.656	181.408	182.719	184.767	187.639	226.082	230.282	219.837	173.117	180.345	187.519	186.416	189.487	190.844	202.11	221.811	235.262	158.433	155.203	149.667	245.291	233.246	229.18	154.419	160.699	163.603	229.38	227.32	228.312	142.238	146.812	155.351	211.422	197.555	205.621	144.273	149.917	156.734	144.876	163.552	162.382	137.177	120.069	123.44
P49368	T-complex protein 1 subunit gamma	316.853	299.038	303.631	371.526	380.45	397.617	266.029	271.059	272.806	356.65	375.048	358.61	295.776	305.96	323.21	331.768	345.235	334.385	280.631	305.389	290.914	236.059	238.798	229.805	349.648	340.573	328.292	270.118	276.085	280.076	242.979	247.014	256.069	205.916	191.114	190.068	291.805	304.567	314.62	261.443	264.014	269.384	253.117	245.259	246.388	260.82	266.229	262.296
P49411	Elongation factor Tu, mitochondrial	382.059	374.154	344.522	428.588	397.526	426.443	325.315	326.421	317.058	487.476	438.086	437.335	324.673	315.479	317.054	382.578	415.512	409.871	432.999	413.1	452.637	87.8365	80.943	90.0297	451.498	418.641	391.139	422.593	419.464	421.574	338.731	324.887	328.189	46.3598	41.0368	47.3822	446.714	386.245	358.865	372.912	364.822	390.765	303.464	312.823	306.065	43.446	46.4045	43.9045
P49458	Signal recognition particle 9 kDa protein	50.5578	49.5087	58.5862	31.3555	35.384	26.4035	62.1798	48.4553	53.7376	16.1605	17.9584	17.5656	48.7737	46.2276	39.2923	53.236	52.9475	65.3832	Filtered	Filtered	Filtered	31.9749	29.3302	31.5361	78.6481	56.9332	65.624	31.9262	Filtered	Filtered	13.3213	Filtered	7.11918	Filtered	Filtered	Filtered	31.7504	32.5856	32.889	58.954	50.9464	48.8282	27.3566	21.172	21.4289	37.8685	33.9871	13.7052
P49585	Choline-phosphate cytidylyltransferase A	55.9561	54.3235	58.4976	68.1301	60.6926	54.9923	45.0238	50.7654	48.0422	55.2972	47.2566	51.9684	44.7077	38.4907	40.9317	55.0391	46.4154	51.4825	57.1093	58.2238	62.5291	38.9532	46.9349	45.0721	56.9746	39.8345	45.0956	67.642	69.6003	73.712	47.9419	44.3434	45.6974	Filtered	42.4969	Filtered	59.8433	51.5974	61.0432	63.1516	59.5785	76.759	53.8636	71.7796	60.074	38.5414	54.1787	40.4998
P49588	Alanine--tRNA ligase, cytoplasmic	118.413	112.669	113.23	112.67	119.406	119.158	94.9156	98.4527	89.3159	127.966	120.653	121.349	100.083	97.568	98.0979	112.76	109.36	105.609	124.437	119.713	122.116	34.8147	34.9923	29.3789	102.638	116.169	118.931	102.1	94.7647	91.1261	89.9946	95.2965	96.3385	30.5367	28.3225	24.7089	98.3056	114.799	108.903	93.9833	86.0418	100.714	90.0674	91.2461	91.1987	28.5074	25.2008	25.8387
P49589	Cysteine--tRNA ligase, cytoplasmic	26.6192	24.2444	23.0602	20.2465	26.3384	18.6684	24.0705	19.2729	18.5064	14.0858	7.83011	5.58388	29.4653	21.2201	22.1463	16.0226	14.0652	17.9193	11.428	Filtered	7.72619	12.6639	Filtered	13.9244	20.301	17.9405	20.6951	Filtered	Filtered	Filtered	11.7282	6.97122	10.4149	Filtered	Filtered	Filtered	11.8597	11.3696	20.5399	7.52792	10.881	10.5656	Filtered	12.0577	15.4956	12.3171	7.84381	Filtered
P49591	Serine--tRNA ligase, cytoplasmic	154.642	166.36	144.005	174.178	128.856	148.259	129.701	141.218	145.132	165.155	166.674	191.508	62.3871	102.205	102.717	122.742	127.828	128.11	202.362	196.114	227.936	207.228	191.124	188.066	106.23	145.547	134.581	165.166	142.55	174.858	186.342	175.884	182.574	205.955	193.51	194.091	134.692	133.122	140.055	144.901	157.673	174.577	170.097	190.933	185.297	247.86	230.514	225.153
P49720	Proteasome subunit beta type-3	41.5134	35.7575	34.5686	23.5157	17.5411	21.7626	51.2438	52.057	44.1886	40.3197	44.5727	42.7215	52.5788	46.6689	46.482	22.0366	18.5179	15.3148	72.0199	22.5499	48.1451	75.2642	83.5049	86.5921	40.3665	39.7184	41.6697	50.28	49.2029	38.7109	55.8794	46.5852	60.4779	76.4665	68.949	57.7002	42.9043	42.3738	42.0688	73.5355	69.5243	76.1172	74.0788	65.9858	63.8704	39.8292	41.3394	38.3822
P49721	Proteasome subunit beta type-2	93.4303	78.3433	76.3281	53.0841	57.4056	51.9982	106.141	110.309	110.112	132.281	132.327	138.48	149.188	147.833	144.55	54.5255	65.1786	61.719	148.305	154.491	135.524	209.203	205.4	211.92	121.006	119.648	114.337	152.949	136.73	154.914	119.931	123.815	115.209	227.725	204.052	197.641	107.263	96.0682	93.8186	93.957	122.623	122.129	146.141	143.562	142.782	100.913	85.4096	93.2111
P49748	Very long-chain specific acyl-CoA dehydrogenase, mitochondrial	280.127	263.723	259.808	302.967	289.56	283.464	283.519	280.456	278.463	368.625	382.824	360.881	257.749	230.199	240.186	286.756	293.73	289.122	331.677	365.996	327.993	315.291	294.777	298.704	337.81	334.753	327.408	344.141	369.094	412.561	299.132	309.016	296.2	283.722	265.602	275.021	364.327	327.289	339.837	361.4	349.255	371.77	345.239	325.872	329.728	348.842	283.168	289.992
P49755	Transmembrane emp24 domain-containing protein 10	24.5933	23.6237	23.9998	25.7634	28.842	14.3649	26.0726	27.168	26.9316	42.0485	42.3572	40.348	34.1944	33.0785	32.4712	16.2617	15.5113	19.022	110.296	112.911	83.6172	38.6589	46.9736	35.7895	18.253	26.2053	29.8258	45.3913	38.5615	44.6132	45.1968	39.4853	47.8442	71.3009	61.7611	50.8607	23.9255	29.938	32.3858	21.9619	27.4425	27.7914	36.1878	37.2931	32.9968	39.9333	45.2433	42.9555
P49756	RNA-binding protein 25	51.7711	45.7774	47.5846	44.1941	56.1116	62.9189	55.6694	52.0745	70.4725	72.374	72.0593	73.2751	65.1994	52.7119	50.3844	54.8724	46.5096	58.5501	Filtered	Filtered	Filtered	43.6538	43.1696	56.6951	46.1665	54.2377	77.9955	74.8198	54.9565	53.1801	103.932	66.1997	84.391	114.636	52.6605	Filtered	81.3572	66.919	64.2346	112.989	91.8332	103.879	131.988	81.6823	93.764	104.722	66.6441	60.1174
P49773	Adenosine 5'-monophosphoramidase HINT1	224.645	229.445	225.683	232.399	294.115	241.009	233.879	159.339	168	300.334	282.954	305.502	173.945	152.231	153.593	286.062	258.288	269.548	208.472	202.377	172.808	323.141	294.282	302.435	226.785	257.56	239.689	215.921	209.501	194.157	237.052	249.79	229.639	254.487	256.674	253.181	184.553	184.774	204.419	259.672	249.141	228.516	196.71	196.797	199.309	251.337	258.984	286.159
P49915	GMP synthase [glutamine-hydrolyzing]	142.488	121.332	119.101	125.771	124.205	115.819	112.444	105.128	97.1411	132.319	130.736	130.153	101.205	102.954	114.977	107.347	115.621	113.451	121.338	125.523	98.9255	97.914	109.626	106.32	143.267	133.011	127.433	121.729	98.5092	98.1952	119.388	95.8205	95.7113	106.565	83.0418	93.0367	140.279	115.966	111.254	99.949	111.414	110.703	98.8952	107.773	90.1961	98.2836	89.1685	79.2598
P50213	Isocitrate dehydrogenase [NAD] subunit alpha, mitochondrial	23.9469	22.4187	21.495	29.5858	29.7652	25.7139	28.5864	25.3823	35.1462	42.8812	39.2212	30.4831	31.022	26.7116	27.2555	23.3044	26.783	25.7035	41.8395	46.2167	50.1361	19.8867	19.4658	19.7039	27.8725	31.7267	29.8282	38.7465	49.0663	27.5723	38.3215	23.2761	24.3913	Filtered	14.7277	Filtered	52.4956	40.4199	41.5438	36.4662	38.6265	29.3474	31.447	38.5366	39.7821	18.3487	Filtered	15.3684
P50281	Matrix metalloproteinase-14	182.533	178.998	180.118	219.814	222.199	240.619	249.427	249.715	243.379	274.924	292.054	295.013	192.582	196.96	198.041	256.793	249.656	256.389	244.857	267.708	257.102	342.2	1161.65	348.43	208.092	195.601	190.05	263.06	308.987	277.512	309.528	352.691	317.166	388.209	410.458	441.218	181.782	190.777	189.303	971.456	269.172	256.212	286.156	222.889	229.354	320.583	292.548	301.998
P50395	Rab GDP dissociation inhibitor beta	592.187	589.288	569.292	662.393	678.328	669.379	605.001	622.26	612.964	711.583	735.893	664.102	473.509	455.567	479.16	683.794	683.436	643.49	627.408	633.907	649.697	892.508	740.922	797.012	561.152	569.59	570.644	538.546	542.917	530.93	589.579	586.644	579.246	632.505	566.808	585.858	520.096	530.448	544.133	566.613	552.487	576.463	537.353	528.672	540.529	670.952	714.875	673.97
P50452	Serpin B8	40.2804	40.748	40.0458	40.4948	39.0987	40.3867	29.0537	30.2774	30.141	48.1286	49.0933	45.012	40.0084	44.7148	37.0652	23.0053	26.2578	32.5554	38.1671	38.6734	43.3073	41.0063	38.8906	41.059	38.8102	39.7764	35.5984	28.453	23.1916	18.3118	27.1856	26.8705	28.1517	34.3191	41.1264	48.7368	36.9061	36.8325	36.0715	23.314	22.0926	23.9197	27.8199	29.9493	27.7803	31.5564	30.3404	29.5344
P50454	Serpin H1	43.4349	43.8027	43.1405	70.3285	69.0239	55.3458	53.4792	46.289	30.8118	59.6284	54.9015	56.6732	62.1428	51.5275	54.124	81.7311	72.8983	42.977	Filtered	Filtered	Filtered	88.9143	70.863	71.0252	53.7554	57.1063	70.4635	60.5498	48.3001	29.0211	54.099	49.0274	52.4781	40.9231	39.8091	51.8114	63.0653	54.3786	38.3966	69.4623	43.5908	58.2237	30.9053	40.7494	49.328	62.9111	44.9761	53.9439
P50502	Hsc70-interacting protein	255.821	256.444	255.855	289.04	276.649	278.346	218.874	229.132	217.445	252.217	252.729	247.748	223.811	218.503	231.375	318.417	304.539	309.491	228.435	213.32	210.437	281.384	279.344	290.081	252.772	255.962	255.129	221.267	225.438	215.02	208.252	210.067	217.615	198.652	170.198	165.082	252.714	245.814	255.715	223.68	237.654	238.027	188.327	196.68	193.504	256.676	245.08	277.692
P50552	Vasodilator-stimulated phosphoprotein	117.819	107.659	97.1973	86.4031	79.8622	81.6747	81.8678	101.234	93.3377	120.221	134.454	130.539	79.581	87.1748	81.4134	94.6095	89.1577	67.1025	121.983	123.426	128.984	64.3346	98.9559	99.417	104.117	104.222	109.514	92.1205	96.9736	88.9479	123.942	140.376	48.9012	82.9709	36.982	86.0193	66.6707	97.4937	105.927	101.676	102.805	92.2726	99.7455	155.986	148.433	112.06	60.8365	63.1155
P50570	Dynamin-2	76.2519	83.0358	77.1204	77.9729	73.2743	77.52	95.8731	97.4121	89.8997	106.662	116.236	101.597	79.8674	71.1797	77.2405	72.2061	69.7012	74.0239	124.559	128.197	120.931	62.0585	64.1961	60.6039	70.5078	83.9375	85.3389	77.9764	71.0673	61.0209	93.7789	94.2855	96.8805	76.0078	40.7561	79.4885	71.5472	78.1764	76.41	87.4939	81.01	84.3043	95.8486	90.8902	94.2948	54.3544	53.5248	60.8605
P50914	Large ribosomal subunit protein eL14	161.146	149.698	141.757	187.053	155.121	149.491	174.779	171.171	163.75	319.639	292.097	327.434	128.809	131.942	114.273	128.912	134.43	119.98	335.323	390.549	370.093	237.25	257.807	233.099	221.395	168.269	172.243	188.162	178.863	166.012	161.535	183.353	183.843	210.662	205.994	209.686	242.235	232.951	221.262	150.373	145.279	137.808	215.501	207.635	213.853	274.585	233.102	259.211
P50990	T-complex protein 1 subunit theta	402.038	394.292	388.572	445.576	440.072	409.657	381.875	347.821	360.622	512.253	510.805	504.946	432.853	421.793	426.707	357.433	336.02	325.415	484.648	449.598	514.546	348.918	407.813	372.196	487.877	459.34	452.251	455.762	475.648	464.023	449.132	475.714	488.101	446.592	432.12	450.122	429.812	413.002	416.543	446.56	440.712	450.716	438.788	404.671	388.229	402.361	419.43	335.786
P50991	T-complex protein 1 subunit delta	280.905	289.829	267.836	320.102	298.63	310.534	268.568	266.531	257.673	339.193	337.942	340.122	321.211	317.161	323.332	284.854	278.607	263.226	297.951	281.257	308.307	218.839	224.925	230.947	287.202	287.632	277.28	275.575	266.336	288.681	259.01	272.753	266.273	234.564	213.173	237.173	323.42	318.224	323.372	261.319	284.517	288.741	290.335	292.763	287.583	228.915	236.903	244.665
P50995	Annexin A11	291.165	294.16	282.322	393.046	397.732	424.535	375.762	390.57	398.441	513.941	554.76	544.277	298.967	323.036	337.169	418.806	416.936	390.499	569.476	549.71	646.143	578.01	547.075	561.494	292.626	268.317	262.788	465.681	444.414	466.959	383.679	499.713	482.891	625.689	580.238	582.802	306.94	230.545	304.37	399.687	414.78	427.498	426.733	410.58	413.799	564.367	582.374	592.543
P51114	RNA-binding protein FXR1	82.6692	84.1277	77.6176	158.36	74.743	151.935	79.4796	75.8133	81.8783	146.727	134.122	151.328	88.8631	86.6411	85.7203	143.837	139.103	137.93	131.076	140.249	150.849	62.5587	65.328	68.9071	138.015	123.448	130.401	129.814	108.42	140.924	153.616	134.875	178.648	86.3999	67.2472	99.4472	138.631	143.531	155.53	151.033	161.627	154.818	138.346	151.358	153.441	71.4583	82.6826	95.4457
P51148	Ras-related protein Rab-5C	212.22	204.225	186.036	242.853	218.923	222.545	184.804	191.233	202.437	218.745	246.295	238.46	176.156	171.586	175.051	174.889	176.152	158.857	216.133	231.068	244.929	253.732	255.817	249.744	190.496	173.248	186.232	206.824	222.01	223.393	199.133	184.186	204.799	218.76	212.318	211.91	207.588	194.48	194.157	196.432	207.581	183.643	227.54	218.749	225.352	189.602	220.183	207.027
P51149	Ras-related protein Rab-7a	227.608	253.515	260.384	272.822	278.544	289.634	259.625	265.428	264.558	238.386	239.744	220.949	230.062	216.281	214.671	322.012	324.627	328.358	447.965	471.046	367.035	360.237	351.689	309.917	255.388	288.658	287.435	279.47	270.687	283.799	288.126	308.453	302.097	283.717	315.621	310.365	255.46	276.066	260.129	317.604	305.172	299.503	220.68	240.928	226.194	306.812	307.777	319.968
P51153	Ras-related protein Rab-13	51.3818	55.2748	49.4346	59.591	67.0989	59.974	57.6497	56.3327	61.7907	55.2142	55.199	56.5173	51.8642	57.5725	52.8293	67.4083	64.8891	61.3938	80.4956	70.1225	84.1968	34.0056	26.3849	27.9927	44.3975	37.2701	44.2194	51.7994	56.6062	50.3205	42.6391	45.8963	46.3474	23.0397	26.7192	23.7323	53.9938	52.5977	49.2004	57.3816	65.4484	62.1871	44.8545	51.1649	46.6407	21.9422	25.1712	25.2324
P51570	Galactokinase	69.3589	64.534	59.3144	76.115	66.1409	61.2759	52.6669	50.674	52.7682	69.3252	63.9122	67.4642	52.5183	42.7269	42.396	56.6799	53.3716	44.8966	72.3321	85.2506	82.1198	24.9598	19.7864	19.4422	46.188	52.4224	53.0302	52.7229	44.3969	51.0562	59.9183	43.2936	46.51	57.087	29.1613	Filtered	63.6437	56.6896	61.075	48.7927	48.9283	46.4775	67.666	55.5467	55.6925	29.9729	17.6609	Filtered
P51571	Translocon-associated protein subunit delta	Filtered	Filtered	Filtered	Filtered	Filtered	Filtered	13.9873	Filtered	13.4795	Filtered	Filtered	Filtered	15.572	12.3211	6.93069	Filtered	Filtered	Filtered	Filtered	Filtered	Filtered	Filtered	Filtered	Filtered	Filtered	Filtered	Filtered	Filtered	Filtered	Filtered	Filtered	Filtered	Filtered	Filtered	Filtered	Filtered	Filtered	Filtered	Filtered	Filtered	Filtered	Filtered	Filtered	Filtered	Filtered	Filtered	Filtered	Filtered
P51572	B-cell receptor-associated protein 31	286.676	285.112	277.945	317.123	305.621	299.41	333.451	360.089	315.036	457.116	444.018	481.981	275.888	268.465	259.853	280.913	301.774	278.441	391.939	396.722	397.511	610.275	535.159	524.209	267.566	266.383	263.014	336.129	338.253	349.189	362.909	349.678	366.653	522.928	503.292	461.689	285.088	276.807	276.692	323.825	299.014	318.821	403.838	372.965	369.917	579.697	537.597	622.655
P51610	Host cell factor 1	13.1999	8.97358	13.2286	8.60978	Filtered	6.26656	8.59369	10.0587	12.1163	Filtered	Filtered	Filtered	11.3538	13.2853	13.5928	Filtered	Filtered	Filtered	Filtered	Filtered	Filtered	Filtered	Filtered	Filtered	9.78483	9.03787	12.7428	Filtered	Filtered	Filtered	Filtered	Filtered	Filtered	Filtered	Filtered	Filtered	Filtered	Filtered	Filtered	Filtered	Filtered	Filtered	Filtered	Filtered	Filtered	Filtered	Filtered	Filtered
P51659	Peroxisomal multifunctional enzyme type 2	63.2789	61.2291	58.5345	75.5547	71.4335	68.6962	59.5149	53.5379	53.4853	59.0974	51.4454	52.4678	56.8316	53.9576	57.5451	53.5399	56.3679	52.4381	73.668	85.2797	83.1896	72.2789	68.5509	64.8334	55.1331	59.26	54.2386	61.2428	69.6208	56.8985	52.2866	41.9203	45.2576	78.8257	62.018	66.1184	79.9607	82.4302	76.804	61.0014	61.5185	67.4189	76.982	73.3153	74.9249	106.937	117.812	112.037
P51665	26S proteasome non-ATPase regulatory subunit 7	41.5232	34.3344	43.0828	41.6462	43.2202	43.9506	41.4093	44.4753	42.2384	57.866	52.5643	50.4347	43.3058	41.7007	42.5568	37.2351	40.0856	37.9534	81.8491	72.6169	75.5203	39.6428	46.5342	45.2479	43.3766	25.8773	35.9222	36.9356	53.0324	17.6747	57.4946	51.3393	56.5134	41.3821	Filtered	106.325	43.4822	41.7541	35.4237	46.0757	48.6717	52.7873	47.3919	43.5258	46.9046	46.6524	50.0045	27.2698
P51858	Hepatoma-derived growth factor	359.665	358.866	347.203	385.403	406.653	399.483	369.454	382.362	384.355	418.256	429.837	379.224	315.329	299.017	298.957	399.015	396.066	387.176	385.592	374.24	378.862	533.257	538.736	493.916	334.113	357.416	348.302	387.239	360.872	378.271	376.492	381.301	375.268	410.22	413.768	430.753	317.436	327.86	311.499	377.057	374.648	344.773	336.538	353.289	336.537	478.113	488.741	492.083
P51970	NADH dehydrogenase [ubiquinone] 1 alpha subcomplex subunit 8	18.709	28.7702	27.4345	24.6241	18.449	23.1706	20.7262	22.7815	13.463	43.0194	51.0388	58.7164	36.1398	32.6986	39.8873	17.5587	16.1979	13.7338	32.5149	95.45	87.1226	34.7138	60.4293	62.6625	27.5421	21.3037	29.3034	61.0472	29.0807	31.1152	45.0139	42.682	58.9668	97.1077	117	92.5428	33.4078	35.0811	35.3879	31.1448	39.7595	41.1501	42.4199	43.893	43.679	65.5309	70.8081	83.4054
P51991	Heterogeneous nuclear ribonucleoprotein A3	378.004	370.155	358.37	381.629	363.309	390.589	296.828	326.926	310.85	310.144	341.734	314.365	302.493	301.655	284.172	288.495	290.809	277.59	526.554	459.456	551.585	139.88	142.513	124.889	351.473	328.638	323.294	357.882	359.873	342.331	300.924	298.89	288.108	201.195	407.497	191.698	361.318	335.303	362.593	289.429	269.556	272.533	338.142	351.256	321.987	167.891	190.167	181.876
P52209	6-phosphogluconate dehydrogenase, decarboxylating	448.76	437.047	446.111	596.887	594.015	632.834	568.212	594.368	596.984	757.237	732.574	731.178	488.117	481.025	492.12	562.775	561.274	560.233	997.729	1080.64	1112.49	787.787	772.629	743.759	434.393	439.789	417.648	576.68	583.72	527.473	607.371	596.155	586.057	677.764	671.181	654.401	484.539	476.357	462.569	528.813	514.883	516.012	566.9	545.11	520.783	594.444	592.54	662.645
P52272	Heterogeneous nuclear ribonucleoprotein M	262.627	273.506	257.988	276.461	257.708	268.325	235.422	230.224	233.913	251.376	245.845	253.367	228.769	253.958	247.546	298.358	277.757	276.219	246.329	253.831	267.955	70.9407	73.1858	70.0727	291.118	297.896	296.157	301.751	269.17	288.927	267.587	278.783	280.827	93.434	89.9228	85.3166	271.642	263.431	258.847	292.908	268.897	259.572	244.894	249.46	233.44	89.4915	98.206	90.2613
P52306	Rap1 GTPase-GDP dissociation stimulator 1	29.8395	22.9219	21.4387	32.6474	38.1633	28.6024	31.4282	32.8261	18.8129	36.7048	30.741	54.9515	39.8266	16.3983	15.6501	53.8576	41.4963	41.0031	27.8125	25.4514	38.9548	21.7802	22.0541	24.7142	41.6898	23.9681	47.9303	31.2156	38.3147	14.2949	48.3654	36.3878	37.7516	16.4275	13.7693	27.8827	38.7798	26.9203	30.399	45.2773	41.7245	37.8752	37.5301	37.5999	34.5985	Filtered	30.5807	20.0671
P52565	Rho GDP-dissociation inhibitor 1	233.946	240.36	246.301	309.548	285.156	306.967	264.591	265.633	287.541	338.687	331.053	328.931	286.542	291.15	300.351	285.438	298.966	297.461	363.534	381.678	409.925	353.509	352.236	333.463	285.516	269.451	257.922	282.909	309.447	311.668	241.531	243.284	252.8	285.167	290.683	298.552	253.218	260.012	266.325	266.161	272.533	279.657	246.194	278.966	259.432	339.016	346.044	353.907
P52566	Rho GDP-dissociation inhibitor 2	274.563	257.718	243.268	252.498	257.18	264.208	217.803	228.391	215.089	274.918	277.75	265.101	228.115	229.417	197.361	194.755	195.992	196.73	298.092	298.243	392.888	173.318	178.287	212.914	242.445	262.664	271.904	179.487	169.774	178.099	196.148	196.444	190.275	286.291	191.033	277.324	243.612	237.318	240.014	198.623	218.611	203.812	213.919	211.51	216.689	243.738	161.74	166.575
P52597	Heterogeneous nuclear ribonucleoprotein F	18.577	20.5426	19.0664	18.467	17.9045	17.9005	16.2898	19.6966	16.3969	13.2682	13.8626	12.9855	14.8901	17.7334	15.8887	18.0434	16.217	19.0832	20.4489	24.8895	22.2642	7.2778	7.12981	6.31107	16.3344	15.9558	16.4325	15.8893	18.2164	16.7326	21.3796	18.2973	13.5056	Filtered	Filtered	Filtered	20.5166	18.8611	17.3706	17.8887	16.0979	14.6058	26.6473	18.7156	23.5336	10.8073	9.84098	9.76709
P52758	2-iminobutanoate/2-iminopropanoate deaminase	44.3198	37.5609	37.0029	94.9254	Filtered	Filtered	Filtered	Filtered	Filtered	Filtered	Filtered	Filtered	Filtered	Filtered	19.935	Filtered	Filtered	50.6839	Filtered	39.4986	34.678	82.6607	64.1609	126.75	Filtered	43.8153	42.0212	Filtered	40.1853	Filtered	31.5993	34.2487	28.8238	Filtered	Filtered	Filtered	Filtered	32.4958	Filtered	61.0903	62.1022	48.5484	Filtered	43.4898	Filtered	48.2539	36.1678	53.0061
P52789	Hexokinase-2	102.742	91.6055	85.8781	138.671	119.172	113.243	168.02	150.616	156.457	80.5426	71.8924	65.0088	78.2355	63.8543	83.5483	148.233	134.938	137.218	156.939	164.308	163.34	26.9717	43.3428	44.2562	95.4697	97.5816	91.0807	189.236	188.391	178.223	184.369	177.809	197.591	49.9965	50.2918	27.3291	95.3798	95.9381	94.4969	182.59	169.69	179.322	204.432	206.334	199.282	53.7313	19.8132	21.9931
P52815	Large ribosomal subunit protein bL12m	85.093	80.0291	73.9854	99.2639	84.7542	95.5308	67.3626	84.9023	84.4061	84.9094	82.2324	85.4859	88.8153	88.5429	91.0623	84.0005	94.6229	84.6521	100.725	105.264	108.328	137.48	137.021	129.798	93.3122	101.081	101.996	127.075	131.749	123.205	110.908	115.734	118.261	161.318	156.825	149.185	98.4171	87.8431	91.7795	124.393	132.347	121.509	97.2958	105.879	99.9024	158.807	164.933	164.47
P52888	Thimet oligopeptidase	27.7471	28.3079	24.5637	27.8349	27.2557	25.4898	21.5976	21.1267	18.6796	12.7905	12.1763	12.7367	14.6202	15.1514	13.7504	30.0018	24.397	25.2639	10.1207	21.3713	17.1596	26.618	20.2584	19.1811	22.7786	22.8545	26.4562	21.0296	15.9995	Filtered	15.9954	16.8532	15.3856	19.4338	20.9858	Filtered	21.4764	23.7022	22.0974	18.1354	20.5439	18.7093	21.2942	19.2093	17.8181	15.2407	17.7518	Filtered
P52895	Aldo-keto reductase family 1 member C2	195.06	178.199	193.739	248.532	285.001	286.999	148.5	114.288	98.9843	353.984	349.893	292.813	202.056	184.742	187.216	315.853	264.43	279.633	65.016	82.0602	40.559	303.174	320.174	299.634	193.779	155.983	192.953	92.6803	89.8779	70.0204	93.9781	70.4342	61.0194	146.4	Filtered	115.804	134.78	128.683	148.506	188.658	156.261	160.424	83.2064	Filtered	55.874	174.872	210.057	196.407
P52907	F-actin-capping protein subunit alpha-1	364.65	371.634	340.12	394.187	332.034	350.013	257.152	257.079	236.611	332.884	396.697	367.77	229.65	229.306	247.101	313.512	317.944	283.726	263.667	274.986	317.496	353.332	370.723	371.049	350.075	329.876	324.253	267.928	287.309	295.664	211.916	205.479	205.032	222.29	216.279	189.16	270.647	250.387	257.551	255.91	258.718	256.712	245.682	251.286	230.706	239.325	282.326	277.306
P53004	Biliverdin reductase A	48.6342	52.0153	48.6743	51.5474	60.8133	47.3946	42.2669	43.4743	43.488	58.8103	59.3218	60.2077	48.0428	45.7514	45.903	40.3935	36.0105	39.4908	56.259	53.4815	45.1422	49.3763	48.3703	47.541	44.4267	37.7951	45.5064	43.6623	36.1709	37.9075	36.8176	37.7858	39.2458	34.0499	32.7569	47.5665	54.8435	53.2416	52.5264	42.1844	36.2957	42.4046	38.269	44.6969	42.9693	41.717	36.9548	39.2766
P53007	Tricarboxylate transport protein, mitochondrial	104.728	102.133	92.6293	107.447	106.971	92.1917	120.535	136.103	119.637	161.361	158.962	143.978	68.7229	123.065	131.073	90.24	98.3479	97.2308	138.152	121.307	131.897	188.089	128.739	168.188	126.857	132.591	122.285	157.756	160.024	144.632	170.012	181.528	151.381	245.503	209.14	238.29	133.928	136.692	127.731	138.375	129.356	136.963	168.156	160.566	155.062	196.222	271.778	229.662
P53041	Serine/threonine-protein phosphatase 5	17.4985	10.0507	16.7257	14.4412	5.98071	12.3978	7.54628	40.7797	32.7078	15.4162	33.9409	Filtered	11.7916	20.1139	14.9087	16.1383	24.2188	Filtered	Filtered	Filtered	Filtered	32.6738	42.6516	Filtered	13.0442	27.9061	24.7925	Filtered	Filtered	Filtered	Filtered	Filtered	Filtered	Filtered	Filtered	Filtered	6.04227	Filtered	17.5103	39.8856	Filtered	Filtered	47.0625	Filtered	58.7401	90.5351	87.8074	73.2556
P53396	ATP-citrate synthase	380.077	349.503	362.278	400.464	419.153	364.452	374.42	376.784	354.91	485.165	477.111	464.103	417.571	345.657	349.222	400.863	410.988	383.02	401.556	488.418	427.104	462.769	443.052	447.169	380.451	365.683	352.731	369.98	348.377	333.537	446.433	408.978	411.44	422.474	380.476	425.463	403.234	373.466	365.847	356.872	346.358	365.933	378.435	366.771	360.399	463.51	432.139	429.254
P53618	Coatomer subunit beta	63.2293	57.3511	64.908	59.2977	54.3227	80.198	60.2056	57.2219	59.7185	130.112	109.48	103.195	109.651	90.9922	91.7466	71.4206	61.6777	69.5659	109.631	159.183	177.527	61.9181	59.9328	107.118	86.9878	74.1702	80.1795	96.897	68.0637	60.3922	91.951	72.7965	83.7196	131.75	77.5446	90.1828	97.2037	74.5818	75.8429	69.3483	80.628	82.6304	87.2246	81.7274	76.2481	72.0166	60.9794	53.3813
P53621	Coatomer subunit alpha	140.599	146.715	147.422	162.839	151.151	127.751	164.53	147.106	134.468	170.616	192.467	167.894	261.719	149.444	152.638	150.373	149.528	155.871	124.336	137.082	112.361	136.252	146.701	130.654	125.622	143.55	130.882	123.106	79.9264	87.3503	126.095	124.376	95.4125	118.61	75.7812	87.9147	156.451	119.375	111.917	141.542	106.398	135.843	128.987	139.453	111.38	128.329	100.896	94.0477
P53999	Activated RNA polymerase II transcriptional coactivator p15	723.219	765.047	755.878	746.947	717.888	733.658	669.883	688.952	685.485	593.365	603.204	587.135	555.349	557.981	544.689	851.069	851.436	816.364	726.067	694.821	788.8	860.143	854.489	795.908	754.981	776.027	770.432	818.072	813.715	841.832	828.741	830.067	849.921	739.121	911.353	720.274	752.752	683.417	723.481	838.207	873.039	859.221	671.422	698.578	727.658	945.645	1198.01	1022.03
P54136	Arginine--tRNA ligase, cytoplasmic	47.6303	42.2896	38.6351	52.094	41.2027	47.6059	49.7237	47.0019	42.3491	64.1087	68.9322	65.0951	55.2859	51.4539	51.7293	45.6648	36.7032	34.829	54.7426	64.7734	56.4468	34.2993	38.4919	50.3552	49.6352	39.6143	43.5238	42.9868	32.1006	39.933	51.6619	44.9094	41.5415	47.0493	40.0765	46.4286	49.1253	47.9099	49.2831	39.6102	36.7963	37.5204	50.5453	51.0568	44.601	34.2378	30.7257	35.2642
P54577	Tyrosine--tRNA ligase, cytoplasmic	140.689	129.948	125.749	135.684	131.501	128.801	102.172	107.344	111.011	123.121	130.557	132.842	91.1952	92.8313	89.5494	82.918	86.7499	89.1216	121.405	129.996	126.12	105.196	106.287	115.895	112.125	110.723	112.774	111.088	111.96	92.7142	115.293	108.205	100.074	115.009	98.2682	87.0471	105.028	108.563	117.73	105	107.789	106.847	97.7183	122.657	110.888	102.51	102.883	88.1828
P54578	Ubiquitin carboxyl-terminal hydrolase 14	85.2607	92.7414	88.0565	101.133	98.0522	99.8045	78.0174	82.2471	79.5409	104.977	108.915	114.293	76.9122	78.9662	79.6651	75.6516	66.789	74.607	122.409	125.491	117.495	42.1807	55.4358	52.8379	77.1831	79.9406	77.3713	69.0064	73.1964	69.1728	68.7992	63.9791	63.9983	65.9686	49.5767	45.0309	98.2724	92.9586	89.1882	79.6913	75.8206	74.3669	86.5491	85.363	87.9294	47.4924	38.6156	40.2892
P54687	Branched-chain-amino-acid aminotransferase, cytosolic	98.4162	95.1691	101.778	142.773	153.467	148.094	95.1497	77.9552	75.7499	129.657	119.133	118.269	83.824	79.9599	81.3552	157.786	126.158	126.058	239.855	191.539	270.596	171.277	125.645	149.916	90.6916	81.7435	92	109.21	65.3422	42.5427	76.4788	95.8042	53.8549	64.8962	97.448	57.041	95.5549	73.0882	88.9421	69.8903	72.6021	71.5741	55.1523	53.3908	46.8726	93.9203	86.8701	87.656
P54709	Sodium/potassium-transporting ATPase subunit beta-3	56.4725	36.7942	40.7959	63.8791	64.2905	64.4521	44.4643	33.5777	36.5809	59.8832	64.9554	66.6861	49.7166	49.2816	45.964	77.9737	70.6521	74.8366	Filtered	Filtered	20.1311	92.7408	104.358	105.944	85.6251	70.5127	67.2815	60.8417	57.9394	53.5848	32.1392	37.2128	33.5696	94.6423	73.5594	71.5719	54.2779	50.2675	52.4533	76.5958	80.2248	72.759	39.4682	34.505	32.727	106.75	102.474	100.572
P54727	UV excision repair protein RAD23 homolog B	178.931	168.024	160.405	181.253	181.87	170.03	199.377	137.705	136.35	119.375	117.563	114.982	138.454	124.916	128.252	171.664	154.355	161.378	157.512	156.047	156.015	194.625	176.076	170.868	160.761	159.609	161.454	153.968	140.061	227.569	152.866	235.726	240	162.475	197.097	211.035	158.322	143.881	151.85	152.619	146.034	155.095	217.855	205.362	212.815	172.578	170.639	182.216
P54819	Adenylate kinase 2, mitochondrial	597.77	552.006	537.973	683.49	685.435	676.988	548.061	526.377	517.88	617.357	617.461	600.042	528.344	531.527	525.198	815.229	752.746	750.651	607.434	606.877	581.147	795.827	741.19	706.947	695.934	681.181	667.784	720.487	725.126	699.29	578.877	557.97	580.917	656.495	571.248	564.285	707.599	669.559	637.39	673.294	673.125	657.1	540	535.149	514.352	827.692	793.128	847.268
P54886	Delta-1-pyrroline-5-carboxylate synthase	27.18	31.8369	32.5682	29.6286	31.4916	31.3465	20.0646	22.4038	26.3916	23.0296	26.2556	22.591	24.0066	34.204	30.5499	29.7644	27.6464	31.1776	29.0188	19.6343	17.4849	23.4727	Filtered	22.1308	34.904	39.2454	37.5323	13.0742	24.9615	Filtered	20.9865	Filtered	14.8535	Filtered	Filtered	Filtered	33.232	32.0807	34.8432	18.6355	18.7448	22.4662	13.151	16.7686	19.9108	Filtered	17.3121	Filtered
P54920	Alpha-soluble NSF attachment protein	76.7139	71.814	66.8617	88.5417	85.3494	94.8896	71.489	73.4846	76.9228	86.4649	89.4855	100.746	53.6371	57.6885	49.8919	73.8971	72.035	72.1836	110.606	108.586	97.8074	155.663	117.951	118.806	49.978	41.7751	47.8899	63.6548	46.019	47.9141	85.4675	82.0673	86.3958	106.605	81.2393	98.3473	53.117	52.9054	28.938	69.065	68.544	62.7275	91.9983	100.803	98.8895	123.784	101.941	115.54
P55010	ukaryotic translation initiation factor 5	137.062	133.829	132.925	169.289	150.052	154.675	77.4781	83.4584	79.335	87.6558	92.4103	85.6784	86.4907	81.4912	81.6543	130.749	129.929	133.781	80.9385	86.5731	74.0976	36.128	38.4387	40.1932	99.9014	107.029	102.816	97.2425	88.361	90.7665	73.3821	76.4757	80.4896	44.8311	46.4701	32.8981	93.0292	97.0475	95.4815	103.74	107.888	101.129	80.1864	81.0865	77.155	48.6531	47.8562	57.7496
P55036	26S proteasome non-ATPase regulatory subunit 4	47.7171	42.8889	43.264	52.6173	55.4803	51.7414	46.1852	37.8594	42.7764	32.9824	31.0073	35.7893	35.9796	32.2951	30.8218	50.391	60.0553	59.2199	70.6215	73.3571	89.0404	53.7332	60.1881	47.2076	39.7404	42.0997	47.7293	42.1494	53.5219	51.29	50.2998	55.5215	49.6911	35.822	36.7021	39.9734	58.2197	56.0672	56.1978	50.8168	47.1581	52.2407	45.7856	45.9492	44.1911	52.659	45.9455	50.1705
P55060	Exportin-2	86.2728	91.4774	45.3762	64.5568	73.7585	86.3388	66.6139	47.6225	80.1495	73.9269	68.1451	67.8624	29.3746	39.9474	68.4923	32.3489	67.9196	36.4059	80.0848	86.0577	72.8589	32.2597	41.7745	35.8575	81.812	57.2208	86.9084	73.4949	57.9272	63.5872	77.2243	66.9666	62.9223	35.8574	29.1337	34.3066	73.2149	78.2079	79.8574	61.4039	63.7153	70.1309	80.8326	66.6386	73.2952	33.9435	24.5784	32.7056
P55072	Transitional endoplasmic reticulum ATPase	407.842	402.326	397.623	441.991	402.018	457.316	465.018	437.986	457.493	625.272	639.931	679.106	413.871	362.708	387.685	405.303	401.539	378.472	582.149	645.762	612.609	694.032	745.742	727.785	452.388	448.716	447.633	487.769	490.919	487.753	582.048	567.385	570.398	819.149	767.603	798.196	425.516	421.033	397.235	433.95	441.028	445.917	507.449	500.943	477.809	634.151	584.26	619.638
P55084	Trifunctional enzyme subunit beta, mitochondrial	406.168	416.342	388.284	474.671	472.669	477.731	472.48	456.201	431.15	555	585.26	553.15	442.535	446.607	418.854	537.439	548.301	524.469	602.117	569.906	558.801	613.092	603.922	569.984	497.868	510.335	486.696	640.286	667.094	654.095	613.601	595.112	632.618	709.138	624.309	641.859	550.357	549.116	547.828	543.241	593.575	552.901	545.378	508.162	518.179	664.915	645.049	718.789
P55145	Mesencephalic astrocyte-derived neurotrophic factor	108.346	103.645	93.5806	157.747	120.364	124.173	98.1345	100.366	97.6743	124.673	128.613	117.038	87.0335	93.7134	81.4325	120.469	118.384	98.7965	199.803	267.185	262.159	170.513	170.027	195.764	92.3159	112.979	111.014	149.396	146.818	264.016	107.858	104.869	117.715	197.618	190.4	178.438	113.19	121.108	123.299	146.088	155.248	152.437	140.38	142.7	139.739	238.989	239.977	225.157
P55209	Nucleosome assembly protein 1-like 1	96.3714	139.805	140.27	159.374	109.588	184.617	76.3197	114.933	112.913	125.778	170.832	170.113	87.4763	113.062	124.217	155.992	165.997	158.217	407.043	305.156	302.986	82.9826	89.8293	91.4386	121.376	186.505	153.02	160.919	168.61	142.07	159.406	127.855	130.347	130.597	98.6614	78.2071	79.1355	130.866	119.352	119.411	104.587	124.383	171.424	151.806	131.832	95.2867	69.4715	78.0349
P55265	Double-stranded RNA-specific adenosine deaminase	84.4935	81.9525	52.8529	97.2926	103.095	112.175	71.8955	70.4657	71.8162	57.1627	63.171	62.7127	38.7974	51.4092	45.7059	93.147	94.0941	95.4816	46.9111	50.1619	30.1584	28.159	28.8847	34.2423	78.3703	69.1141	87.2389	75.1174	72.8097	71.0628	60.3046	76.9849	71.7301	30.6451	59.0223	55.7174	57.8687	70.6864	67.541	81.0696	70.3994	85.0925	76.8719	77.3064	64.066	32.622	34.2939	26.4181
P55327	Tumor protein D52	23.8901	22.2426	22.651	18.8251	18.485	18.7965	13.624	18.0565	13.4047	Filtered	6.59145	Filtered	Filtered	10.2136	12.3077	15.8452	14.8605	16.4704	23.0753	11.3805	11.9829	18.3169	18.8456	17.7627	25.4848	22.2584	22.0498	14.3125	17.7765	23.0929	14.2365	15.3461	14.6082	Filtered	Filtered	17.2508	16.5402	17.3397	17.6578	20.55	18.5191	28.844	30.0456	24.7952	14.4438	Filtered	28.2617	24.4744
P55769	NHP2-like protein 1	60.2145	60.6874	63.0301	71.8717	54.689	55.0243	35.8164	35.0317	32.6602	17.8167	16.7987	16.6172	52.888	55.1372	53.2276	50.8168	59.4573	54.5354	39.6197	39.1034	45.321	38.5442	36.5919	41.3948	60.101	58.4124	52.3063	44.0385	48.1097	54.0366	25.3805	29.31	20.2495	19.4339	17.8616	Filtered	59.5158	54.0632	52.2276	61.4329	52.5282	52.8003	36.1434	43.6625	50.8438	40.6862	52.5905	31.2667
P55786	uromycin-sensitive aminopeptidase	85.5328	89.8864	83.4246	105.174	89.9537	83.9848	73.9028	71.7227	69.5693	118.222	109.819	96.7455	72.8578	75.923	77.3601	78.4071	78.3755	73.5347	107.55	121.156	116.317	123.118	124.926	114.41	85.643	94.1813	83.5743	73.1718	77.1679	77.6788	74.1545	74.0611	73.5841	84.003	90.6671	88.3328	86.5843	82.5996	83.5082	79.9777	89.7836	86.9539	83.5088	86.1322	79.8584	95.5752	108.835	105.777
P55809	Succinyl-CoA:3-ketoacid coenzyme A transferase 1, mitochondrial	23.9361	10.2204	16.7524	Filtered	Filtered	Filtered	Filtered	Filtered	Filtered	Filtered	Filtered	Filtered	Filtered	36.846	32.8166	Filtered	17.1768	Filtered	Filtered	Filtered	Filtered	Filtered	Filtered	Filtered	27.9739	23.5788	24.1731	38.9504	Filtered	Filtered	Filtered	Filtered	Filtered	Filtered	Filtered	Filtered	Filtered	Filtered	Filtered	35.3761	Filtered	30.3925	Filtered	Filtered	Filtered	Filtered	Filtered	Filtered
P55884	Eukaryotic translation initiation factor 3 subunit B	56.2996	53.4017	55.4955	51.9109	63.0079	49.5138	44.1845	47.984	48.896	51.4652	50.7224	55.147	46.2509	43.2267	40.2128	41.4841	40.3534	43.7967	52.377	60.5012	58.9644	77.8798	59.8757	64.506	55.0666	52.3508	51.5247	65.951	61.5293	62.3434	54.6614	56.642	59.9304	53.2917	45.3755	52.3745	57.1649	53.6998	54.573	52.3745	49.0935	47.5811	56.9371	59.131	53.7792	45.9939	45.7375	31.6572
P55957	H3-interacting domain death agonist	88.2823	126.988	113.967	90.5611	80.9917	86.884	63.8108	71.1398	62.1515	100.4	109.484	88.2408	164.844	65.3413	36.0232	55.0058	49.229	72.5392	65.1794	64.7894	71.8949	49.4256	55.9341	84.8144	58.3857	58.6035	66.4522	47.0108	90.4957	103.005	74.5615	54.1642	69.8675	10.9271	52.204	59.2614	191.574	81.7187	49.9122	51.2139	50.824	52.0943	85.385	84.082	79.8609	86.0153	88.1654	38.784
P56134	ATP synthase subunit f, mitochondrial	5.88947	12.4962	21.4755	Filtered	Filtered	Filtered	32.7796	38.6528	57.3954	Filtered	Filtered	Filtered	242.351	326.95	297.734	20.7262	16.4217	24.7667	Filtered	Filtered	Filtered	Filtered	Filtered	10.6199	25.0812	41.6975	55.5366	Filtered	Filtered	Filtered	Filtered	Filtered	Filtered	Filtered	Filtered	Filtered	Filtered	Filtered	Filtered	Filtered	Filtered	Filtered	Filtered	Filtered	Filtered	Filtered	Filtered	Filtered
P56192	Methionine--tRNA ligase, cytoplasmic	61.165	55.2776	53.5554	42.2855	35.8521	38.0289	43.743	48.8588	47.7849	63.6685	56.7944	64.2567	53.1124	45.8393	47.7408	47.9299	46.9189	43.6329	54.9572	60.8754	55.8652	24.8817	30.51	25.1863	59.5597	47.3677	58.0638	50.6352	49.832	55.02	64.2264	58.8058	57.9157	22.8006	29.6079	20.9822	58.6144	57.3476	58.7924	55.303	59.8536	66.8512	59.5603	58.1068	53.0384	35.5623	30.7109	31.7486
P56378	ATP synthase subunit ATP5MJ, mitochondrial	192.322	161.146	150.38	183.434	211.207	177.711	187.935	144.595	140.766	235.515	287.094	232.393	227.376	190.715	192.347	248.852	230.952	222.41	176.182	171.644	151.919	331.484	272.709	298.044	178.629	208.085	195.738	219.824	195.97	200.603	208.787	170.796	175.632	300.843	238.879	245.204	213.686	218.056	236.221	201.691	197.81	223.992	197.049	161.608	167.163	341.694	348.084	395.7
P56385	ATP synthase subunit e, mitochondrial	429.122	401.211	396.346	412.511	418.182	393.045	448.04	454.824	405.463	377.956	431.05	414.642	344.017	376.692	331.948	456.168	422.236	442.133	504.324	485.288	442.301	739.238	740.141	649.687	432.842	435.443	412.499	740.95	711.033	773.741	666.244	608.7	674.01	905.568	885.595	895.712	454.514	423.078	426.648	638.714	629.311	578.814	620.625	540.931	539.928	973.788	941.191	971.998
P56537	ukaryotic translation initiation factor 6	71.0346	89.3085	79.5647	95.1325	76.0424	77.4799	67.6913	65.4166	63.9473	53.3569	45.2611	55.8716	56.6528	63.5474	68.0848	75.3523	66.6052	80.4009	78.4613	74.6171	103.074	71.7548	68.1996	57.3881	74.5255	71.4336	72.5327	70.8195	79.5774	79.1449	57.7812	67.733	73.1961	37.5338	52.1786	49.9253	82.3358	79.185	73.1742	74.8754	81.3129	75.6693	80.4261	64.7843	74.5787	45.4271	Filtered	59.7663
P57737	Coronin-7	110.903	95.7521	88.4869	98.401	84.4308	91.6083	67.2022	68.1373	73.7685	88.6423	105.129	87.9471	40.8996	73.334	79.5358	77.143	103.211	88.1938	66.045	71.8341	85.0826	26.0288	27.3827	21.4273	66.9605	81.3149	82.0412	64.7994	65.5892	57.3883	63.9885	60.4852	57.3262	19.1826	Filtered	27.557	62.1862	68.3469	77.3259	76.0204	91.6341	103.099	69.676	75.7132	72.5052	29.2631	31.5229	22.0106
P58546	Myotrophin	219.549	217.224	200.193	229.866	217.374	215.09	175.017	167.859	175.749	180.51	195.022	174.779	137.448	139.979	137.804	217.123	200.575	185.8	199.295	196.65	189.216	183.765	176.199	170.061	192.768	178.519	177.34	176.881	182.678	189.02	175.155	184.283	196.438	137.907	127.264	136.188	178.297	167.733	176.329	164.45	177.216	164.275	161.278	199.01	201.661	156.596	183.747	169.134
P59998	Actin-related protein 2/3 complex subunit 4	477.474	480.469	440.064	573.736	569.047	555.172	543.686	533.113	514.981	714.307	756.745	719.054	605.04	574.283	568.219	484.219	463.487	484.175	610.089	652.789	597.632	680.447	677.814	686.141	560.805	510.548	478.497	543.967	509.997	563.12	518.621	504.498	484.556	648.187	658.639	584.604	579.628	561.369	542.877	500.572	509.803	503.532	503.726	517.262	470.647	625.953	601.013	627.678
P60033	CD81 antigen	12.9504	24.5034	24.9617	16.7229	28.225	18.613	29.4379	41.4136	38.3899	23.2084	42.6298	29.8337	16.9031	23.6216	31.9549	18.1231	37.0412	36.6292	26.009	30.1037	51.0207	33.8051	69.8276	39.5636	20.7863	27.2656	27.0018	20.8404	50.7035	34.7286	25.2201	35.5511	37.9524	50.4691	64.8646	71.4312	26.7101	35.3417	39.5019	33.2893	36.9812	40.3037	61.3364	45.6409	44.5263	86.727	49.2266	56.9198
P60059	Protein transport protein Sec61 subunit gamma	93.9696	77.9167	88.2453	131.005	135.377	139.086	127.661	118.398	113.853	184.404	14.0492	145.066	72.8846	64.4176	48.5357	168.696	165.394	146.604	944.144	1175.37	742.299	168.727	148.652	169.34	75.4457	Filtered	108.868	154.405	159.504	59.4133	260.233	279.789	230.968	143.171	116.4	111.9	144.494	115.45	98.8242	120.349	78.5256	87.5428	121.798	126.497	118.793	117.891	88.693	70.1961
P60174	Triosephosphate isomerase	352.04	331.211	316.756	384.839	373.977	356.162	332.625	339.53	332.131	365.86	395.27	418.645	246.558	234.143	249.396	357.313	362.817	345.184	293.829	476.905	453.567	439.858	417.365	410.682	410.245	390.699	365.879	375.378	367.308	375.825	309.997	286.196	306.237	332.151	332.133	316.427	342.819	347.051	344.531	323.461	353.346	338.352	424.665	421.489	397.706	339.016	386.446	364.063
P60228	Eukaryotic translation initiation factor 3 subunit E	Filtered	Filtered	Filtered	Filtered	Filtered	Filtered	Filtered	Filtered	Filtered	Filtered	Filtered	Filtered	Filtered	26.3938	Filtered	Filtered	Filtered	Filtered	Filtered	Filtered	Filtered	Filtered	Filtered	Filtered	Filtered	Filtered	Filtered	Filtered	Filtered	Filtered	Filtered	Filtered	Filtered	Filtered	Filtered	Filtered	Filtered	Filtered	Filtered	Filtered	Filtered	Filtered	Filtered	Filtered	Filtered	Filtered	Filtered	Filtered
P60468	Protein transport protein Sec61 subunit beta	197.901	195.228	206.118	184.906	168.451	179.903	193.185	194.13	194.879	219.405	238.527	225.496	175.165	173.142	177.441	187.813	186.338	187.196	173.204	171.991	169.947	262.466	267.303	267.632	218.534	209.718	215.782	186.281	183.718	196.19	198.202	191.721	185.745	215.17	215.364	236.723	156.002	167.112	163.23	180.012	187.347	172.197	225.699	201.178	190.756	226.512	241.323	256.238
P60660	Myosin light polypeptide 6	370.868	321.215	319.682	414.274	418.635	392.672	379.803	384.415	390.011	448.409	490.41	461.691	333.596	342.664	338.009	408.231	432.604	411.434	460.073	494.429	482.725	588.556	640.098	601.507	430.872	389.268	376.368	435.321	487.309	520.036	460.219	455.186	472.867	615.293	629.033	616.757	388.401	416.092	365.926	456.535	422.312	415.723	417.448	402.745	381.164	722.095	699.552	725.904
P60709	Actin, cytoplasmic 1	38234	40175.2	38929.7	41563.2	41970.5	41927.4	42440.4	42639.4	44483.4	43661.5	47497.3	45960.8	32602.1	33390.2	33342.1	47464.2	48936.7	45355.9	45887.1	45714	53263.5	56884.5	56371.6	53934.3	45869	43712.7	43695.1	50099.1	49136.5	49904	43488.8	42749.4	45401	49239.2	51037.1	51789.6	41241.8	41173.2	40195.6	41969.5	44509.6	42813.8	41402.2	43144.6	40205.8	47401.6	51989.2	51842
P60842	Eukaryotic initiation factor 4A-I	366.593	359.435	358.257	442.756	465.695	478.986	260.146	265.684	279.8	472.082	513.345	493.314	406.191	385.098	387.333	395.469	393.106	388.95	252.612	242.021	184.767	216.298	193.787	176.1	263.607	315.805	337.226	224.038	240.508	220.674	176.209	191.523	201.578	123.783	179.667	198.093	268.706	264.534	258.225	292.509	309.042	305.861	179.937	176.777	181.628	142.715	159.226	173.008
P60866	Small ribosomal subunit protein uS10	158.867	154.817	155.871	49.238	83.6311	78.8218	176.946	174.486	179.12	Filtered	14.8686	15.8838	236.776	241.427	234.129	102.76	83.5232	109.453	Filtered	Filtered	Filtered	Filtered	Filtered	Filtered	186.835	204.353	199.097	14.8311	24.5973	34.0452	Filtered	Filtered	Filtered	Filtered	Filtered	Filtered	Filtered	Filtered	Filtered	Filtered	Filtered	Filtered	14.922	Filtered	Filtered	Filtered	Filtered	Filtered
P60891	Ribose-phosphate pyrophosphokinase 1	103.912	95.5732	87.9735	105.026	120.498	108.01	118.062	108.797	116.323	162.945	150.911	157.139	123.727	140.655	130.088	115.045	113.241	109.105	93.4029	132.711	97.1104	130.693	123.691	134.056	93.719	99.2237	90.754	92.9424	80.2215	84.0263	144.768	97.0455	100.038	157.998	85.2501	99.8759	83.0339	89.7514	96.6965	114.023	105.135	110.264	98.613	95.3026	105.387	170.609	113.964	118.047
P60900	Proteasome subunit alpha type-6	78.265	77.7254	73.9056	47.6905	43.0111	41.6778	96.0842	94.4259	88.2422	99.2285	65.3055	61.3284	128.652	132.827	142.67	41.5903	43.1747	45.5257	115.236	107.006	118.815	209.561	204.174	193.955	77.9189	80.3191	85.0777	139.011	83.8428	143.23	88.4081	82.9089	94.3615	143.033	119.454	122.473	80.0231	76.6431	75.6237	111.233	122.478	116.476	79.6528	122.165	83.8311	70.5266	54.5025	93.3952
P60903	Protein S100-A10	700.352	647.259	583.643	851.645	975.27	911.025	1142	848.322	1168.24	1164.5	1258.17	1075.84	857.104	823.114	841.415	1193.84	1197.45	1162.6	1102.44	1219.29	1042.23	1050.25	1603.18	1478.39	777.329	801.904	805.807	1043.03	937.177	869.326	1332.61	1338.72	1328.21	1606.66	1471.43	1496.84	751.003	641.231	465.68	1071.24	1057.57	1078.33	877.26	952.033	934.523	1370.3	1354.2	1250.27
P60953	Cell division control protein 42 homolog	151.25	122.63	123.177	75.5356	91.7486	105.085	165.823	167.773	169.103	62.1008	97.6508	86.7928	131.971	170.095	133.023	107.841	123.456	122.787	Filtered	Filtered	Filtered	93.5494	165.732	107.148	119.702	115.933	100.7	130.206	133.852	93.566	79.3367	79.0711	79.6201	76.3602	65.8303	65.544	81.7874	89.5288	83.623	102.907	185.397	182.728	131.253	100.335	108.66	219.135	214.742	205.819
P60983	Glia maturation factor beta	23.1089	20.9959	23.9935	16.0012	21.6656	16.2058	31.8668	23.8682	23.3276	12.0223	12.1074	16.5694	27.5407	25.5807	29.7925	14.5031	19.1671	19.807	Filtered	Filtered	Filtered	4.03972	11.4595	14.7772	23.2018	15.0435	27.4668	8.83254	Filtered	12.5239	4.28585	Filtered	Filtered	5.15633	Filtered	Filtered	19.2537	9.26983	8.69663	16.1936	14.1602	12.9902	6.40254	11.5555	10.8455	18.0988	12.7082	13.632
P61006	Ras-related protein Rab-8A	28.1414	29.01	32.2869	Filtered	Filtered	Filtered	20.624	23.6343	22.568	Filtered	Filtered	Filtered	25.0016	24.2294	24.8656	Filtered	Filtered	Filtered	Filtered	Filtered	Filtered	Filtered	Filtered	Filtered	8.56066	Filtered	Filtered	Filtered	Filtered	Filtered	Filtered	Filtered	Filtered	Filtered	Filtered	Filtered	Filtered	Filtered	Filtered	Filtered	Filtered	Filtered	Filtered	Filtered	Filtered	Filtered	Filtered	Filtered
P61011	Signal recognition particle subunit SRP54	22.2332	19.1198	21.698	15.8853	17.8871	14.9113	22.1246	21.822	21.6185	20.9733	19.2556	18.2249	31.498	25.6426	26.221	19.5795	20.1949	21.2317	30.954	33.3936	18.3592	20.8894	20.6345	22.1329	26.5471	24.5399	27.0065	15.5146	16.0784	21.517	19.8373	19.2378	22.604	Filtered	23.8107	27.5101	24.4543	27.6439	18.1795	25.5336	19.2743	26.3555	19.7502	19.9047	18.5388	28.0862	25.2633	22.032
P61019	Ras-related protein Rab-2A	65.9842	34.443	36.4506	85.9468	91.1693	101.976	76.6169	80.0598	40.8937	69.2173	82.4413	72.671	85.5625	77.7973	82.7075	94.1083	42.2615	75.6882	87.8056	85.9988	94.7463	96.0814	83.5163	89.6076	65.2646	64.9273	67.4595	86.64	81.3984	82.3722	79.9498	81.2132	80.41	87.8368	80.1424	86.4335	76.5898	84.0554	79.2314	70.2064	72.715	69.3228	69.3093	62.0105	69.865	70.8581	82.6621	77.3792
P61026	Ras-related protein Rab-10	195.503	188.897	194.615	295.921	343.049	296.293	169.665	184.953	174.685	199.68	191.245	202.902	159.062	177.651	120.27	413.449	422.649	423.031	217.124	214.755	196.207	216.791	194.746	190.501	189.097	185.458	177.101	177.938	190.504	157.554	208.005	174.768	161.668	159.078	121.895	118.097	202.694	233.237	216.891	262.022	214.554	258.721	145.279	156.962	128.531	181.262	179.334	210.293
P61077	Ubiquitin-conjugating enzyme E2 D3	55.8941	54.7008	61.1059	147.401	144.496	144.425	101.292	116.078	106.555	143.797	130.268	123.496	63.2739	71.6488	71.1624	77.9778	78.5209	80.4579	162.982	176.106	164.952	110.059	97.6215	100.853	78.6756	72.3171	81.5792	84.1445	72.8939	64.4435	72.4005	78.4591	75.1419	94.7261	106.537	117.846	131.763	114.773	105.777	73.2786	76.3255	78.3746	116.703	118.854	125.787	60.3612	60.1228	65.7553
P61081	NEDD8-conjugating enzyme Ubc12	71.4189	76.1213	75.737	75.3971	69.8304	69.5513	75.3415	73.2443	74.0949	89.3735	77.8105	72.5981	57.416	55.6883	52.6156	78.6018	74.4529	75.6902	93.9424	102.731	102.349	60.0301	61.3346	55.4806	84.5234	92.8776	89.2806	91.841	66.871	73.1265	84.1945	89.7581	80.4754	66.7435	58.7177	60.0455	73.8969	80.8163	67.102	86.7386	84.5745	85.5183	76.2323	83.6935	72.4738	63.5873	59.5053	61.4715
P61086	Ubiquitin-conjugating enzyme E2 K	106.061	105.219	103.852	111.973	106.081	96.6542	87.3616	84.5105	85.6193	123.24	109.494	104.3	89.895	86.3915	83.7299	81.5478	84.5957	87.2578	122.264	117.174	150.623	112.421	122.6	114.598	96.8852	104.806	83.326	105.498	110.304	94.0143	79.5718	79.7353	82.0647	100.894	107.031	112.527	96.8088	101.703	86.9777	95.8497	95.3303	85.2593	89.5149	94.3259	90.1719	99.4675	94.712	68.7631
P61088	Ubiquitin-conjugating enzyme E2 N	354.164	346.397	345.103	404.359	386.839	428.321	292.085	297.572	291.897	404.065	447.05	412.785	306.241	281.922	276.071	340.211	346.613	366.045	324.499	368.683	444.651	424.314	392.42	435.615	364.312	341.165	332.998	332.706	350.086	330.314	272.552	257.085	286.729	314.228	313.029	303.238	306.371	309.552	292.235	282.24	314.318	291.209	238.413	255.702	255.108	341.009	359.51	356.928
P61106	Ras-related protein Rab-14	96.4084	97.0329	87.5964	103.138	97.1986	94.6293	79.9397	77.9923	79.6275	107.704	125.366	122.923	66.7739	70.3115	72.3606	84.9674	82.5402	71.7161	112.082	97.867	100.27	97.755	104.032	101.855	97.9359	92.8427	95.1977	106.589	95.1315	105.974	86.5381	92.1981	46.3412	75.8437	42.9501	74.9228	51.5967	76.593	85.5886	93.3969	91.6509	83.3442	59.6077	102.535	104.173	94.1223	66.5972	79.5237
P61158	Actin-related protein 3	403.809	390.721	407.569	385.578	384.443	426.368	424.942	433.708	440.657	488.988	545.472	554.239	362.513	381.658	392.362	421.222	405.02	417.005	263.817	286.163	276.442	480.584	451.373	428.813	398.737	415.455	416.234	347.067	340.351	339.815	335.313	346.114	343.132	426.78	387.2	412.646	348.302	370.513	374.891	361.994	367.845	358.857	362.908	367.025	357.26	391.999	407.515	450.101
P61160	Actin-related protein 2	575.329	602.963	564.584	664.536	632.633	663.208	582.882	623.348	617.262	787.369	850.275	795.777	567.423	517.271	545.671	655.475	641.712	638.665	735.773	739.714	837.202	767.002	764.491	742.963	655.002	645.319	620.809	637.761	635.52	700.78	617.276	641.774	637.921	669.727	628.719	643.021	628.217	637.464	643.908	580.217	584.288	587.95	600.694	603.492	568.385	695.373	702.095	767.526
P61163	Alpha-centractin	70.4323	68.1177	73.6069	77.915	86.117	87.33	81.3115	87.4193	90.1927	91.2571	104.607	97.6618	56.1504	51.997	49.4743	87.1046	88.4445	89.4343	157.839	180.837	170.984	119.47	106.652	109.583	70.0252	76.6555	79.6848	81.1976	75.8701	140.679	84.2198	86.9715	151.584	79.4422	154.744	159.333	85.0308	84.4902	78.8412	86.9124	78.3049	77.0979	74.1558	78.5856	79.5544	96.5507	98.7891	109.836
P61165	Transmembrane protein 258	141.05	137.326	155.007	130.705	166.974	180.749	192.269	151.118	148.087	153.924	141.608	161.822	92.8347	99.8544	100.063	148.535	154.654	165.772	123.009	170.675	144.885	188.209	200.819	208.725	111.742	128.796	129.693	161.895	178.978	192.604	255.758	223.27	208.851	218.841	159.989	156.223	156.762	147.536	154.332	116.543	112.967	104.285	132.736	142.703	141.925	128.449	130.766	140.348
P61204	ADP-ribosylation factor 3	696.814	690.199	647.925	852.115	875.128	890.526	685.023	715.891	658.053	1004.56	1024.41	963.697	692.848	687.496	693.731	568.8	567.163	559.354	779.056	793.178	790.94	835.276	851.509	784.08	603.258	609.51	608.159	658.46	681.195	661.263	612.587	594.337	621.709	695.289	685.498	1069.26	594.823	595.459	578.326	577.957	551.066	562.387	635.867	574.525	556.435	640.547	875.075	931.762
P61221	ATP-binding cassette sub-family E member 1	53.941	56.8342	53.32	64.5485	103.985	65.8975	52.8604	53.4564	54.4065	84.2399	84.8496	94.8341	57.9208	56.8777	53.518	65.2356	54.754	56.4637	142.768	148.975	152.882	82.3101	75.9584	79.6615	76.524	54.7401	56.0779	75.7846	63.5083	102.971	73.5341	136.821	153.881	129.236	74.1891	161.939	60.1363	60.3147	70.224	71.6921	79.1793	89.8528	75.1023	68.2644	75.7589	79.9977	161.967	85.5379
P61224	Ras-related protein Rap-1b	266.946	268.871	263.14	409.179	346.854	336.706	253.929	277.472	262.306	389.808	350.237	346.45	359.268	329.737	324.469	316.409	313.395	291.881	355.304	353.64	367.773	364.295	393.472	378.752	268.961	273.985	269.701	279.578	316.171	285.674	283.08	271.567	284.11	337.01	330.475	336.047	317.237	319.448	327.398	269.111	291.778	291.553	308.746	286.749	272.837	327.62	331.873	354.289
P61247	Small ribosomal subunit protein eS1	286.377	280.852	258.556	319.547	332.19	335.225	266.425	269.505	285.482	255.157	275.464	281.661	247.358	232.323	238.43	366.115	359.122	342.071	322.066	283.895	310.183	401.383	354.893	353.484	300.097	287.583	283.391	288.574	321.219	318.394	258.487	257.705	262.535	308.622	317.048	313.151	268.895	284.931	280.261	271.924	275.503	272.951	277.127	286.528	264.963	324.887	335.339	317.433
P61254	Large ribosomal subunit protein uL24	141.169	152.115	150.85	121.069	136.148	133.418	188.726	202.946	193.936	179.946	135.214	180.769	177.709	173.473	172.616	226.477	215.415	230.912	178.869	198.258	185.304	180.874	176.675	166.77	184.08	192.353	194.848	121.609	130.149	120.187	164.812	197.151	170.955	154.78	196.4	149.044	138.585	146.631	150.935	189.66	193.968	183.401	167.002	160.955	163.572	266.505	174.404	188.57
P61289	Proteasome activator complex subunit 3	20.4833	23.386	24.5812	43.8304	41.6369	40.8361	17.6566	22.6085	26.093	35.925	43.462	36.817	48.967	50.6664	56.5822	22.7332	16.1768	19.1802	48.1174	52.1674	46.2461	41.5972	33.9018	38.5867	22.3014	31.1417	28.2413	38.2107	42.1206	24.9952	36.5038	38.9776	27.8313	57.1407	45.8349	48.1108	38.2562	35.6613	22.4235	29.9322	36.7288	22.4094	35.9414	37.3011	38.0271	47.6727	23.6244	30.7372
P61313	Large ribosomal subunit protein eL15	397.423	398.29	364.786	340.402	325.276	337.267	340.797	310.95	368.937	422.758	461.177	475.936	228.829	133.478	196.453	301.997	342.616	323.204	358.853	351.598	353.555	478.843	465.75	416.845	407.006	402.503	426.285	380.161	377.969	339.187	204.777	405.806	398.366	516.084	471.294	492.412	354.417	415.494	416.173	397	370.985	352.876	406.407	385.688	401.245	475.529	549.937	605.611
P61353	Large ribosomal subunit protein eL27	290.038	245.085	243.467	277.489	304.862	247.244	316.655	210.15	237.325	709.107	388.375	367.032	262.658	243.319	241.57	290.32	239.056	230.713	354.38	339.564	323.898	766.672	533.181	551.449	322.329	281.799	545.615	356.512	595.956	588.439	745.016	707.437	717.246	1186.32	1130.58	1221.4	347.865	310.079	300.016	369.485	340.863	332.539	694.351	550.667	299.03	670.393	1068.09	1148.61
P61586	Transforming protein RhoA	1001.57	679.633	989.987	1128.92	1175.6	1170.54	989.457	991.213	689.154	740.139	818.247	788.705	485.716	488.822	732.683	831.03	1241.97	1236.53	1639.76	834.067	844.68	1269.39	1193.77	1232.57	956.749	982.437	652.999	913.975	992.5	998.236	816.338	819.672	878.813	1037.82	1157.63	1018.77	930.797	787.759	803.836	947.155	1077.76	984.372	852.657	847.869	892.487	1101.9	1166.47	1421.07
P61604	10 kDa heat shock protein, mitochondrial	2280.59	2324.23	2327.15	2870.3	2856.38	3096.22	2077.8	2079.68	2096.78	2643.59	2719.79	2741.63	2413.37	2292.38	2335.83	3539.56	3456.09	3319.16	2529.33	2463.01	2412.56	4377.2	4050.13	3966.6	2984.21	2926.38	2999.85	3373.19	3393.29	3529.76	2564.94	2570.65	2645.31	3849.96	3764.8	3656.26	2919.5	2749.39	2795.76	3029.02	3053.96	3122.85	2418.03	2334.64	2316.84	4447.01	4472.56	4518.75
P61619	Protein transport protein Sec61 subunit alpha isoform 1	267.39	241.852	236.179	275.461	253.141	255.762	277.024	163.227	185.456	479.102	483.151	440.92	196.426	225.558	225.358	233.363	228.155	213.641	406.333	390.99	409.828	550.631	500.025	550.777	319.207	304.232	270.272	396.946	327.26	383.546	329.398	329.033	340.054	522.094	488.887	476.234	328.036	341.847	310.353	317.537	292.411	320.077	361.22	358.469	339.497	513.459	484.745	441.077
P61758	Prefoldin subunit 3	49.4084	54.207	51.889	58.7224	53.067	59.8216	37.426	37.5485	36.5545	38.9569	38.4803	39.6698	43.5367	38.6264	44.0014	48.0726	46.4554	46.1233	36.488	49.3069	49.3508	54.6034	58.5939	50.6432	54.4481	50.8965	55.6213	42.7705	36.0225	36.4849	30.1374	28.7362	38.7288	38.7706	38.6472	34.6665	44.0139	51.0151	45.7034	44.7957	40.5963	40.0626	33.99	36.3757	37.1878	51.7763	56.6466	54.6261
P61769	Beta-2-microglobulin	27.3762	27.2663	46.4226	Filtered	Filtered	Filtered	134.164	174.965	188.053	Filtered	7.82357	Filtered	190.564	210.307	205.446	23.0354	22.2876	16.1409	Filtered	Filtered	Filtered	Filtered	Filtered	Filtered	23.9099	32.7085	50.8283	Filtered	Filtered	Filtered	Filtered	Filtered	Filtered	Filtered	Filtered	Filtered	Filtered	Filtered	Filtered	Filtered	Filtered	Filtered	15.1536	Filtered	Filtered	Filtered	Filtered	Filtered
P61803	Dolichyl-diphosphooligosaccharide--protein glycosyltransferase subunit DAD1	53.1575	61.2255	60.4196	47.522	44.8863	54.2702	59.1562	60.5437	56.7891	108.081	117.168	128.96	64.5892	84.7029	83.4993	39.3268	43.9961	40.8686	78.6174	84.2955	85.1644	117.714	128.719	109.654	85.1243	65.5183	53.9597	68.937	73.9617	45.5701	54.0888	51.1904	39.3031	139.798	96.3368	114.779	73.5119	71.3095	67.398	57.1516	59.7487	57.9804	57.9991	53.9455	51.8826	85.2563	75.3044	74.1929
P61923	Coatomer subunit zeta-1	96.931	96.0706	99.9177	107.647	97.8776	97.6042	87.6804	87.4085	86.7423	94.8807	99.4436	95.6407	86.3716	81.1471	79.0881	96.6584	102.646	98.1548	140.77	143.548	122.035	111.583	119.517	114.587	103.172	93.0739	88.7483	101.153	93.1181	92.096	84.975	80.1966	85.2681	130.464	115.31	112.536	98.8404	84.8868	97.2887	101.05	96.9413	96.1432	87.9002	97.1557	93.006	131.423	120.992	127.881
P61956	Small ubiquitin-related modifier 2	527.401	504.893	491.422	619.758	602.394	645.756	261.248	250.343	271.299	552.94	530.809	549.173	259.172	239.671	254.44	653.303	324.699	589.314	541.73	579.628	603.002	549.309	549.951	530.061	539.971	504.526	506.938	590.992	615.396	650.24	528.882	486.961	518.389	414.115	426.594	429.564	554.316	496.673	483.439	572.529	585.816	520.79	511.792	498.874	466.04	488.301	497.394	509.918
P61978	Heterogeneous nuclear ribonucleoprotein K	1193.12	1202.71	1162.04	1243.02	1169.22	1220.12	1107.29	1113.1	1126.37	1071.18	1166.4	1075.48	1001.07	974.422	979.324	1196.79	1181.43	1171.57	1124.29	1177.5	1218.08	902.159	898.066	859.912	1192.65	1178.2	1197.71	1266.9	1311.94	1362.62	1123.53	1187.94	1172.37	880.718	874.617	887.821	1158.54	1113.01	1135.98	1223.66	1203.81	1224.76	1150.29	1111.42	1080.44	865.043	921.609	912.844
P61981	14-3-3 protein gamma	421.863	390.164	406.354	446.701	441.956	412.489	389.905	359.192	389.367	403.147	425.69	415.909	417.705	389.493	398.007	490.401	475.601	457.737	378.92	399.658	392.385	507.26	455.308	440.829	436.351	391.03	392.051	347.461	359.994	362.867	319.471	318.641	336.202	333.173	338.893	354.793	394.908	380.315	381.413	387.385	418.19	408.959	354.505	342.303	347.06	404.837	431.796	438.749
P62081	mall ribosomal subunit protein eS7	223.646	214.963	199.406	283.214	271.929	266.566	191.257	182.993	194.49	149.496	135.822	150.128	223.268	220.286	214.659	313.221	330.95	299.644	214.474	230.532	230.183	335.302	322.314	309.432	239.959	228.598	243.078	218.968	219.293	222.748	217.749	214.423	207.567	264.526	250.933	246.031	228.002	202.507	212.639	246.102	264.416	236.342	195.184	160.195	167.105	314.777	347.01	356.279
P62136	Serine/threonine-protein phosphatase PP1-alpha catalytic subunit	91.8661	84.284	85.2111	70.4328	69.066	69.879	90.6772	99.3547	95.6489	73.1528	56.0361	55.9094	81.7713	86.7911	92.2077	63.8796	75.5082	70.5154	74.0915	71.062	76.959	91.6978	107.174	113.94	94.2185	106.524	104.875	57.262	73.8475	63.0771	81.5268	74.8175	71.7981	86.9731	83.2384	98.6449	50.8045	55.8365	58.707	66.0323	89.603	85.3217	78.2536	67.7982	75.3829	63.8144	65.0352	73.6297
P62191	26S proteasome regulatory subunit 4	25.0918	28.8417	26.7183	28.1564	25.4743	27.7132	23.1125	34.6159	39.0172	37.4333	17.184	18.9893	39.6637	42.8556	41.072	18.7848	20.57	22.6448	33.6629	36.569	29.5616	15.8369	17.4797	24.8083	18.9533	24.6161	28.9991	28.9519	26.7794	15.0752	37.6178	40.4931	38.0549	13.4449	22.8953	18.8799	20.2918	18.7895	23.2424	10.8178	29.7371	17.1583	30.692	38.6521	19.0172	18.4271	19.8204	22.7425
P62195	26S proteasome regulatory subunit 8	25.8897	29.6182	25.483	25.1267	23.3924	23.9008	27.4413	25.391	23.3678	30.6073	34.7781	33.3434	23.1013	18.2715	24.5281	16.4313	17.3421	14.3581	30.8018	33.214	35.9126	12.9774	16.5026	16.0812	29.8657	32.7454	24.6883	24.1941	25.1864	21.2166	31.5454	38.3403	25.653	9.50858	4.75034	8.01003	29.8107	29.9137	29.8748	25.1656	22.6246	25.499	44.784	32.0351	39.0735	20.4996	24.6927	10.0073
P62241	mall ribosomal subunit protein eS8	148.328	147.472	150.34	155.245	156.389	162.507	161.712	156.29	159.389	195.234	204.892	202.127	169.335	167.02	170.716	156.329	149.977	157.833	196.137	185.163	205.803	228.29	217.031	217.557	161.107	153.102	152.284	176.133	183.137	235.905	221.487	228.545	223.441	322.22	236.829	236.295	163.766	161.826	162.401	181.512	169.54	170.205	181.842	182.849	174.45	304.659	247.424	232.651
P62244	Small ribosomal subunit protein uS8	526.318	559.78	553.491	561.468	571.752	574.965	491.596	511.586	514.123	485.896	485.324	482.811	525.044	523.953	529.159	601.607	596.525	575.026	486.744	508.716	571.118	670.206	702.215	679.966	578.72	602.799	607.24	495.354	544.26	715.486	524.969	546.408	572.185	599.761	798.761	826.296	523.534	506.188	513.715	541.713	602.183	616.083	540.806	533.364	536.488	713.675	728.556	759.377
P62249	Small ribosomal subunit protein uS9	216.188	218.105	213.908	214.014	227.212	234.673	201.48	218.236	223.947	260.979	292.256	270.328	218.066	224.063	220.743	234.857	240.59	241.36	241.754	289.161	279.88	225.934	258.669	232.47	219.838	228.585	233.78	186.14	175.834	192.738	140.716	159.355	159.094	204.841	230.916	225.077	224.563	233.625	248.071	211.785	230.624	225.185	213.057	204.872	209.078	221.079	232.748	263.671
P62258	14-3-3 protein epsilon	372.471	373.915	374.291	365.243	358.974	361.041	337.628	358.182	368.369	368.802	395.518	355.296	307.564	313.007	297.004	364.109	371.701	353.833	404.275	407.717	420.389	424.644	416.694	398.418	393.628	361.819	362.502	402.384	383.694	401.154	370.082	375.412	363.905	410.522	369.025	364.858	390.648	376.75	363.513	384.434	381.078	364.395	367.566	363.679	353.254	443.365	431.794	469.494
P62263	Small ribosomal subunit protein uS11	378.476	561.799	378.313	608.818	545.062	548.638	335.816	507.095	348.888	526.587	539.567	530.38	429.441	447.783	463.644	503.218	357.218	490.16	593.791	596.538	611.225	593.411	598.817	577.202	577.13	559.818	564.885	548.888	557.919	579.977	583.371	552.76	547.426	503.619	523.814	535.914	523.997	516.469	488.61	503.513	532.91	506.343	542.765	556.4	570.701	508.497	522.248	513.58
P62266	Small ribosomal subunit protein uS12	Filtered	Filtered	Filtered	Filtered	Filtered	Filtered	Filtered	Filtered	Filtered	Filtered	Filtered	Filtered	121.023	248.707	263.823	Filtered	Filtered	Filtered	Filtered	Filtered	Filtered	Filtered	Filtered	Filtered	Filtered	Filtered	Filtered	Filtered	Filtered	Filtered	Filtered	Filtered	Filtered	Filtered	Filtered	Filtered	Filtered	Filtered	Filtered	Filtered	Filtered	Filtered	Filtered	Filtered	Filtered	Filtered	Filtered	Filtered
P62269	Small ribosomal subunit protein uS13	212.043	210.406	196	219.114	217.161	215.531	154.907	144.625	155.383	155.437	175.618	171.787	161.143	159.308	158.048	193.786	198.693	187.427	188.393	183.328	183.539	230.755	211.96	194.927	197.076	193.528	206.738	137.612	149.619	145.405	153.732	145.231	155.249	173.685	173.53	175.323	170.03	175.348	177.824	164.471	169.121	166.476	150.351	163.048	166.212	206.613	187.095	215.047
P62273	Small ribosomal subunit protein uS14	71.7782	77.8605	75.9224	60.2572	88.5585	84.0926	108.458	121.645	118.839	33.8421	33.4898	34.7195	13.1072	10.3086	10.6157	170.952	131.426	156.632	7.48968	Filtered	Filtered	91.115	69.8601	58.5316	67.3059	51.1488	53.3019	37.5297	44.2596	62.9958	139.638	144.466	176.635	10.9432	20.6968	13.4586	51.3151	56.2214	59.3355	123.984	113.915	136.794	131.348	108.229	104.512	55.4587	49.9546	78.4209
P62277	Small ribosomal subunit protein uS15	363.896	334.448	335.785	344.57	366.814	377.972	276.963	278.715	281.737	425.83	431.11	396.071	421.025	404.539	392.454	414.582	412.18	402.206	314.03	324.65	346.302	525.701	530.091	526.233	373.431	364.552	368.697	288.015	300.176	274.853	257.145	251.518	241.62	439.597	402.385	382.237	316.617	326.995	327.276	338.695	341.944	336.432	248.398	260.702	260.978	525.457	557.79	591.616
P62280	Small ribosomal subunit protein uS17	275.703	251.875	230.342	240.659	301.663	223.862	195.328	153.026	159.088	405.297	377.658	384.131	287.895	221.167	227.721	276.88	275.741	273.982	314.187	340.36	277.84	447.051	315.871	372.635	317.411	251.062	259.179	289.011	235.513	255.989	242.554	237.082	221.082	374.972	319.011	306.665	300.47	235.568	264.721	247.33	257.348	271.364	215.982	203.014	216.593	397.67	410.519	409.625
P62314	Small nuclear ribonucleoprotein Sm D1	Filtered	Filtered	Filtered	Filtered	Filtered	Filtered	Filtered	Filtered	Filtered	Filtered	Filtered	Filtered	Filtered	Filtered	Filtered	Filtered	Filtered	Filtered	Filtered	Filtered	Filtered	Filtered	Filtered	Filtered	Filtered	Filtered	Filtered	Filtered	Filtered	Filtered	Filtered	Filtered	Filtered	Filtered	Filtered	Filtered	Filtered	Filtered	Filtered	Filtered	Filtered	Filtered	Filtered	Filtered	Filtered	Filtered	Filtered	Filtered
P62316	Small nuclear ribonucleoprotein Sm D2	305.067	313.472	274.632	294.109	329.447	315.306	311.121	304.767	302.387	301.195	304.585	316.255	286.136	262.673	284.414	289.015	266.5	260.025	325.201	293.186	301.632	380.656	335.618	352.162	317.474	319.677	310.32	326.842	329.128	304.661	298.468	304.283	302.294	389.533	364.934	364.4	335.389	346.821	340.292	312.464	317.773	312.454	312.975	309.074	318.492	427.346	447.225	481.189
P62318	Small nuclear ribonucleoprotein Sm D3	12.5512	9.17446	12.9312	Filtered	Filtered	Filtered	15.5007	15.0223	17.8852	Filtered	Filtered	Filtered	83.6957	78.3025	91.3964	Filtered	Filtered	11.2971	Filtered	Filtered	Filtered	Filtered	Filtered	Filtered	28.3409	25.9748	32.9398	Filtered	Filtered	Filtered	Filtered	Filtered	Filtered	Filtered	Filtered	Filtered	Filtered	Filtered	Filtered	Filtered	Filtered	Filtered	Filtered	Filtered	Filtered	Filtered	Filtered	Filtered
P62328	Thymosin beta-4	950.363	991.029	939.849	1045.6	955.647	905.57	539.984	587.659	570.589	1054.88	1146.7	1199.97	456.043	496.193	487.853	1561.02	1497.53	1293.64	1354.88	1285.17	1369.42	994.458	1586.74	1560.33	922.805	946.336	939.416	818.316	828.031	758.016	1417.41	1662.31	269.871	1519.47	2295.12	1470.2	592.862	794.672	825.059	916.485	824.231	822.529	371.233	1158.8	1161.86	1892.19	1733.91	2153.69
P62333	26S proteasome regulatory subunit 10B	33.2354	36.5804	33.2472	21.9511	30.7225	24.3197	24.6513	29.9504	26.9845	26.4183	28.2961	37.0343	38.6732	36.1024	42.2921	16.788	24.0918	20.3338	Filtered	Filtered	Filtered	3.97132	24.5065	22.6678	36.4021	38.6786	33.6218	14.6413	Filtered	10.3694	17.7205	16.1181	16.4687	Filtered	Filtered	Filtered	19.1609	19.0004	20.5524	21.5653	27.6992	31.3875	28.9714	20.8337	23.2534	Filtered	6.22785	8.96283
P62424	Large ribosomal subunit protein eL8	494.536	471.513	462.639	449.558	444.977	460.688	441.423	459.703	450.432	600.262	635.317	627.293	500.063	499.503	509.672	494.314	481.783	494.451	532.998	517.753	503.648	825.015	833.282	780.237	528.459	551.832	536.695	482.921	547.557	532.49	534.906	527.103	532.689	719.579	728.857	740.842	527.281	495.667	480.788	504.15	472.817	482.554	443.617	449.172	446.089	721.079	714.057	719.309
P62495	Eukaryotic peptide chain release factor subunit 1	23.7885	24.1732	24.5261	31.6081	37.6629	37.9244	31.1303	32.1028	30.2365	39.9323	36.2974	37.0795	54.1315	46.9929	49.9917	18.0666	24.0809	23.0811	36.8245	35.6111	28.0629	29.1642	31.509	20.0226	30.7208	25.8186	34.2598	23.7934	19.4387	14.7329	18.3887	16.6819	22.1148	20.9666	14.5398	11.7448	32.1884	28.8397	30.2253	25.1401	20.047	23.6764	29.9204	28.2741	30.6459	33.3447	27.74	15.8663
P62701	Small ribosomal subunit protein eS4, X isoform	817.439	732.895	701.19	871.863	1016.56	878.344	843.694	829.294	819.478	974.619	1001.37	987.668	877.933	860.708	872.249	1000.47	966.165	925.672	989.427	969.965	932.82	1166.54	1114.23	1090.83	874.85	837.951	850.454	880.017	870.385	848.048	884.446	886.691	887.238	990.164	1025.34	1070.85	964.057	839.783	896.747	908.385	898.965	906.938	845.497	767.422	778.435	1241.39	1187	1181.89
P62736	Actin, aortic smooth muscle	67.743	93.5621	116.985	74.647	87.3182	77.9713	101.802	161.067	208.004	70.592	87.8601	89.5333	1346.84	1325.48	1384.83	322.78	183.817	179.71	414.65	213.831	83.8534	254.721	223.474	173.626	120.286	132.671	162.891	199.822	121.554	89.5565	85.4454	76.533	76.3569	129.625	115.777	127.001	327.852	233.116	171.305	679.688	210.108	139.28	150.073	158.372	178.051	973.676	298.522	243.121
P62750	Large ribosomal subunit protein uL23	543.529	565.673	556.946	638.768	695.395	705.319	607.312	613.31	624.061	696.016	727.677	621.84	624.897	589.051	487.492	731.913	678.838	650.01	667.39	663.991	614.275	765.792	867.097	863.093	581.158	543.433	599.995	594.783	462.481	461.104	615.755	612.271	608.744	706.514	713.265	712.436	593.489	436.336	472.609	548.222	579.198	531.342	436.684	488.873	399.106	697.52	715.003	699.604
P62753	mall ribosomal subunit protein eS6	331.068	317.625	295.993	371.031	346.899	338.294	323.039	316.63	314.947	479.71	473.598	466.727	325.756	339.777	337.905	277.56	254.091	253.304	451.102	438.02	475.936	450.665	392.608	431.738	350.93	355.226	346.275	332.684	336.078	329.677	390.674	392.24	390.15	521.701	474.95	470.555	358.404	360.812	345.396	329.794	316.904	323.985	389.789	367.178	362.45	369.122	449.311	447.85
P62805	stone H4	778.924	763.018	749.68	663.975	617.338	660.473	871.186	875.855	845.444	1036.32	1045.88	1018.39	1148.92	1135.01	1178.22	785.524	784.822	840.549	1032.27	1020.52	1130.1	1390.77	1398.72	1385.93	1332.87	1217.33	1165.32	1367	1393.78	1413.56	1100.36	1150.82	1140.68	2684.7	2600.53	2525.41	1273.07	1255.09	1300.71	1039.06	1079.13	1081.45	1226.13	1238.68	1272.22	2034.01	1621.29	1634.77
P62820	Ras-related protein Rab-1A	116.319	121.941	96.5494	122.499	124.621	120.752	93.6569	110.755	106.802	129.525	151.888	144.837	74.8847	87.0512	80.0687	127.572	121.122	93.7773	122.531	112.036	127.696	106.126	142.195	144.736	95.8026	94.0062	97.6725	113.967	98.1674	92.6901	133.885	148.972	83.3712	139.073	102.409	126.18	87.7603	94.7736	98.4124	135.13	125.524	113.552	55.3736	121.96	130.769	152.335	161.069	154.386
P62826	TP-binding nuclear protein Ran	837.555	830.482	828.781	817.297	874.78	817.349	775.568	786.202	775.665	951.638	1109.88	952.1	912.367	880.09	891.866	842.942	891.189	869.78	818.102	863.135	947.707	875.158	888.951	857.295	1005.71	1070.05	1024.39	843.908	881.5	958.283	784.942	807.935	819.414	731.983	779.769	788.485	874.746	884.658	892.301	862.701	900.299	890.141	846.659	819.059	804.677	844.115	896.471	896.585
P62829	Large ribosomal subunit protein uL14	146.242	146.133	134.899	151.698	146.583	145.481	148.372	139.659	145.387	184.357	190.623	201.328	116.308	118.108	119.32	177.63	174.818	182.379	196.742	201.755	285.636	160.576	228.681	230.485	167.018	171.803	168.751	148.283	145.933	213.752	169.694	163.491	175.943	232.823	258.352	253.435	171.966	166.706	150.029	151.59	160.179	170.123	153.033	157.028	160.846	165.928	161.739	176.944
P62841	Small ribosomal subunit protein uS19	612.056	341.666	383.229	389.898	498.674	510.064	612.828	393.351	368.702	Filtered	Filtered	Filtered	345.245	390.621	373.678	299.194	268.626	320.663	11.5949	9.42252	12.8572	110.877	16.9475	18.5637	577.887	302.025	336.866	155.181	161.037	303.972	18.5901	19.9853	20.7439	14.1468	11.4653	15.1892	165.107	245.57	289.839	194.088	143.168	157.727	11.9379	Filtered	11.4821	373.514	30.9932	41.2599
P62847	Small ribosomal subunit protein eS24	45.4858	54.1175	39.0723	56.8091	55.4831	52.9518	58.3486	55.6029	52.1685	85.9204	82.6542	77.3984	86.3221	75.7502	72.9385	55.3053	41.4209	47.1186	106.365	131.103	93.7742	86.045	79.0559	82.9809	53.7635	43.4162	49.2418	63.8704	110.532	85.4286	80.8685	67.1729	107.205	94.2777	156.616	146.964	56.8674	55.1098	53.0348	64.5032	50.6277	54.0979	73.5117	58.3103	65.4857	114.548	67.8511	69.8939
P62851	Small ribosomal subunit protein eS25	587.462	571.868	571.79	616.367	577.747	620.502	506.348	534.059	493.811	514.287	529.865	507.869	536.864	527.282	528.21	642.814	655.383	615.493	606.427	614.121	635.36	981.234	810.78	801.908	707.969	650.35	660.969	585.294	606.628	625.529	544.193	563.491	663.854	1024.97	811.637	658.202	557.339	553.197	557.764	592.903	618.88	620.12	548.744	535.848	534.069	767.517	929.851	939.586
P62854	Small ribosomal subunit protein eS26	730.996	708.669	687.291	881.933	871.782	800.49	553.752	525.253	533.476	428.572	414.816	458.55	552.045	526.216	533.341	851.318	793.229	797.285	551.065	673.461	671.621	749.087	855.221	777.623	622.014	606.722	614.846	624.566	594.802	669.473	687.263	685.189	704.853	674.971	609.113	642.269	647.724	651.583	616.818	669.565	663.623	683.254	609.821	609.684	609.079	967.003	942.938	974.623
P62857	Small ribosomal subunit protein eS28	741.684	690.124	728.738	708.977	686.869	693.928	689.659	687.212	644.63	648.87	647.334	703.065	598.479	612.486	609.26	711.295	696.075	690.636	1000.13	1017.15	1033.15	945.558	953.46	926.326	706.625	740.691	686.886	680.074	725.911	727.357	612.583	627.973	666.337	683.438	659.995	665.023	586.64	599.625	574.021	697.754	695.666	663.703	675.527	642.014	574.263	843.99	861.824	896.865
P62861	Ubiquitin-like FUBI-ribosomal protein eS30 fusion protein	1048.09	1136.99	1163.67	1188.22	1461.67	1484.12	1085.89	1130.63	604.206	1458.7	1440.32	1466.72	1266.92	1167.89	1239.83	1287.73	1238.49	1203.25	1300.99	1445.84	1416.52	1975.06	1737.83	1750.28	1437.4	1540.27	1419.24	1166.77	1166.24	1081.05	1114.95	1070.36	1121.86	1251.95	1310.48	1300.25	1141.62	1128.63	1225.77	1002.25	1089.04	991.728	775.724	819.006	830.19	1127.29	1092.29	1202.58
P62873	Guanine nucleotide-binding protein G(I)/G(S)/G(T) subunit beta-1	71.3199	73.114	63.1326	117.291	67.4389	96.8822	55.2609	75.8516	73.5562	51.477	59.6401	61.7523	70.4714	60.4097	56.0245	67.4279	63.6553	60.6559	125.416	75.877	137.903	69.1003	102.681	69.1046	64.0063	65.4964	68.1232	73.111	Filtered	86.5363	81.3152	60.648	73.6379	82.8283	69.9759	78.8728	114.62	122.096	129.739	53.9747	81.3997	72.6787	118.954	125.91	111.411	61.0183	69.3181	70.0548
P62899	Large ribosomal subunit protein eL31	219.083	253.908	246.233	253.107	262.367	269.722	223.753	228.77	229.783	288.229	298.499	299.24	221.672	232.924	235.513	284.13	280.696	276.477	352.105	376.052	369.958	368.991	381.185	324.219	259.82	290.076	270.286	243.402	274.289	251.276	256.496	255.707	261.754	319.113	300.026	305.128	269.149	258.565	267.406	237.208	250.22	261.537	214.049	244.902	251.446	340.498	377.912	350.645
P62906	Large ribosomal subunit protein uL1	247.59	263.858	257.065	205.296	242.557	258.401	282.63	256.494	269.25	436.059	312.563	298.74	347.249	366.33	365.579	258.5	271.335	282.075	324.725	589.08	593.523	551.451	587.15	330.695	290.932	323.219	312.165	231.73	270.497	268.329	281.531	277.747	181.466	416.883	380.538	385.655	391.639	387.606	392.172	256.346	306.525	338.383	224.334	247.545	264.479	604.627	582.624	544.649
P62910	Large ribosomal subunit protein eL32	43.2859	62.8067	47.7824	63.6254	55.3623	64.4903	65.7955	72.2983	65.4095	88.7849	72.0789	94.2683	60.9249	64.1994	69.8824	93.9453	108.153	96.1563	96.3276	102.633	102.772	90.1978	80.0342	73.8226	54.814	71.3821	71.48	73.1708	66.7603	61.9715	88.7369	87.4879	109.466	57.5391	54.8996	75.7311	82.2606	85.302	99.1029	77.6094	87.6727	97.2712	87.8949	93.3978	77.4606	87.2257	82.6623	85.4501
P62913	Large ribosomal subunit protein uL5	561.063	555.555	530.384	619.936	636.816	651.445	585.911	611.46	625.88	744.138	746.925	762.034	580.901	559.135	559.517	659.566	631.748	630.816	598.523	698.27	686.87	791.109	746.886	707.258	629.425	617.452	596.389	648.667	627.507	648.589	638.459	661.709	672.077	722.671	715.454	712.351	607.262	591.498	585.83	654.948	662.432	652.585	546.896	539.575	531.958	696.11	719.942	725.364
P62917	arge ribosomal subunit protein uL2	385.163	353.127	352.739	372.348	409.099	392.85	413.502	390.151	369.44	500.002	474.831	504.568	429.085	398.229	412.035	453.839	468.04	460.969	448.942	439.625	398.267	639.915	611.595	529.053	408.566	392.866	385.452	423.872	427.651	404.284	421.047	390.339	378.117	578.283	507.255	513.486	496.077	473.037	470.569	419.925	429.635	430.554	452.6	429.408	436.811	671.814	651.17	641.786
P62937	Peptidyl-prolyl cis-trans isomerase A	1553.72	1668.23	1708.2	1584.91	2135.43	2149.24	1341.19	1647.94	1644.62	1895.52	1958.19	1935.07	1493.07	1444.13	1461.95	1540.75	1741.88	1722.82	487.042	1338.18	996.813	1652.78	1521.78	1480.01	1839.64	1935.08	1750.32	1647.1	1736.12	1738.42	1081.95	1299.27	1291.6	1229	1335.3	1426.71	1231.54	1400.16	1515.9	1491.33	1408.41	1407.22	1511.02	1504.98	1527.38	1359.8	1303.95	1402.48
P62942	Peptidyl-prolyl cis-trans isomerase FKBP1A	701.626	735.811	701.282	763.271	653.902	722.362	560.104	550.449	535.7	625.163	610.55	663.254	437.686	447.615	427.334	599.534	637.691	639.759	608.311	604.101	648.723	726.083	812.655	747.869	584.529	558.934	578.526	631.067	629.115	668.917	523.316	549.902	526.965	445.575	493.783	436.36	587.834	556.526	593.891	612.269	616.966	638.051	619.802	608.634	584.817	635.547	709.039	631.283
P62993	Growth factor receptor-bound protein 2	184.654	196.131	182.24	210.627	191.887	200.63	209.848	210.693	202.051	151.931	197.649	188.124	155.002	152.809	157.097	226.178	216.819	215.063	184.752	181.738	178.334	234.615	229.919	225.002	176.251	175.135	172.693	169.819	153.012	142.395	154.008	166.034	164.566	177.556	173	173.318	161.567	165.155	173.277	182.857	193.922	141.512	166.183	160.839	161.901	193.129	192.491	232.702
P62995	Transformer-2 protein homolog beta	135.882	142.562	129.453	131.608	142.776	146.213	164.122	159.088	173.722	170.111	357.647	174.741	176.754	177.73	171.867	199.388	187.733	182.986	318.596	362.02	323.83	229.357	236.573	232.482	194.076	183.906	172.442	164.679	184.493	335.169	362.379	330.9	327.917	449.896	448.718	234.391	174.445	173.039	171.705	204.323	189.19	178.184	183.471	326.39	308.695	258.513	259.165	254.16
P63000	Ras-related C3 botulinum toxin substrate 1	8.59233	Filtered	8.51643	Filtered	Filtered	Filtered	12.4522	13.8641	12.0655	Filtered	Filtered	Filtered	Filtered	Filtered	Filtered	Filtered	Filtered	Filtered	Filtered	Filtered	Filtered	Filtered	Filtered	Filtered	Filtered	Filtered	Filtered	Filtered	Filtered	Filtered	Filtered	Filtered	Filtered	Filtered	Filtered	Filtered	Filtered	Filtered	Filtered	Filtered	Filtered	Filtered	Filtered	Filtered	Filtered	Filtered	Filtered	Filtered
P63010	AP-2 complex subunit beta	82.3179	85.2074	80.8969	94.0793	118.241	85.8096	100.95	76.7075	81.3489	116.586	120.125	117.571	103.157	82.7708	91.3753	83.9598	80.6812	85.7384	124.977	112.566	113.457	99.9818	97.9977	100.973	81.9295	82.825	87.0106	102.529	92.2924	86.3285	83.8875	75.401	78.5734	90.5684	89.9469	78.9378	117.306	106.59	107.031	88.8802	77.7815	85.7513	92.7159	89.9951	92.6647	94.4939	168.518	83.3544
P63027	Vesicle-associated membrane protein 2	27.4953	32.9822	32.9371	40.8357	32.3702	44.0048	26.7647	27.1272	18.8521	21.7025	20.9897	26.123	21.309	20.8663	26.1343	31.8968	35.4604	33.0766	27.6633	27.3922	30.1511	33.8239	34.7668	34.4954	37.2675	28.5704	28.4259	37.013	35.2698	33.3573	28.9438	30.2574	29.7189	Filtered	18.9944	17.5174	31.3191	32.8529	36.1908	37.828	28.7167	32.8	29.0666	26.707	29.4282	29.8618	40.4868	21.9862
P63098	Calcineurin subunit B type 1	46.8804	45.286	43.104	54.7551	39.1403	36.9776	43.2204	30.9525	31.7901	38.382	35.2087	33.922	37.1376	33.6433	31.1638	41.1936	38.0399	31.9499	48.4723	49.6686	44.5558	37.621	36.9629	39.8077	44.5908	43.5794	42.9443	39.9127	42.6395	31.4271	35.3874	38.5239	43.169	27.8958	30.3531	26.7898	39.5951	38.0745	44.1183	37.3954	44.8507	40.9468	35.1061	33.3719	36.6684	27.0464	30.8319	30.2702
P63104	14-3-3 protein zeta/delta	765.947	750.279	719.525	925.952	808.042	860.654	810.279	819.556	838.347	1011.76	1072.13	1022.68	681.193	698.08	665.865	671.925	735.768	686.827	1105.56	1062.11	1128.07	1106.46	1080.34	1032.17	734.684	684.873	670.904	869.205	855.041	899.959	842.086	846.189	869.456	1017.18	952.206	913.618	777.298	811.071	723.102	742.406	752.679	747.354	842.719	866.141	873.295	785.137	852.987	812.918
P63151	Serine/threonine-protein phosphatase 2A 55 kDa regulatory subunit B alpha isoform	81.2283	96.2741	83.2625	88.2172	111.025	101.043	86.0045	77.5829	80.2999	106.123	113.51	110.461	59.2712	69.9174	61.8787	62.155	73.757	69.8906	116.193	112.224	111.132	55.3821	61.6915	55.8239	62.8646	59.6068	73.9002	78.3522	88.0837	76.0205	90.156	75.1344	83.0914	54.9422	50.7064	48.0231	82.3329	92.2139	86.6616	79.7075	73.6978	72.8664	87.923	98.1354	86.6792	50.1945	41.1741	45.0021
P63208	S-phase kinase-associated protein 1	60.9034	55.5479	57.8917	70.2633	70.8023	70.3636	59.0264	57.6093	61.9543	66.8683	59.5895	65.857	50.1674	45.0558	44.04	62.2327	60.835	57.0353	83.0278	68.6317	78.5863	50.6578	51.6323	50.7193	43.6002	45.9457	42.4687	63.0376	56.2367	83.9072	50.6856	49.0998	48.7564	40.8311	40.7257	39.3322	63.241	61.0788	61.9987	53.4852	51.9567	57.9799	54.2892	58.0962	54.4206	62.7121	67.6913	67.6376
P63218	Guanine nucleotide-binding protein G(I)/G(S)/G(O) subunit gamma-5	358.393	368.425	345.444	398.08	364.394	384.616	395.125	399.035	398.234	329.69	368.454	382.169	293.489	314.045	323.514	475.116	462.445	470.376	400.59	415.291	445.675	527.777	521.563	540.151	418.55	425.035	423.166	458.413	488.33	468.908	479.319	484.198	493.534	528.215	520.362	553.219	396.232	382.102	390.836	430.398	432.824	471.693	400.507	429.185	417.35	560.561	622.102	617.971
P63220	Small ribosomal subunit protein eS21	227.037	215.746	216.566	238.54	250.96	237.912	205.49	200.249	204.781	324.888	326.555	301.27	188.001	179.581	181.389	206.827	192.478	200.903	463.997	482.952	412.169	263.135	249.533	248.149	202.592	202.871	199.006	190.562	201.586	187.378	171.039	167.148	177.748	340.419	281.704	317.122	169.586	163.786	165.607	170.074	179.195	171.112	166.397	145.917	166.236	288.292	198.814	299.27
P63241	Eukaryotic translation initiation factor 5A-1	726.357	727.471	668.296	839.071	881.554	862.148	630.465	628.34	619.288	773.506	815.215	804.522	687.228	714.157	702.706	790.546	843.465	819.014	767.887	754.221	785.543	612.554	602.369	589.489	736.87	743.765	743.324	725.08	685.002	696.828	644.939	656.944	670.208	601.656	594.459	596.568	644.176	688.388	710.197	675.686	731.507	727.911	570.942	582.124	570.414	603.986	634.672	611.681
P63244	Small ribosomal subunit protein RACK1	243.424	230.554	224.798	278.198	306.019	280.087	297.896	279.852	292.054	474.165	469.96	472.237	400.692	372.905	367.934	227.923	212.238	216.405	373.307	357.808	343.394	452.659	396.514	416.88	325.635	298.817	305.83	310.043	290.218	293.068	267.155	242.552	262.736	463.207	447.624	466.411	302.09	295.53	317.6	286.541	305.112	290.305	297.01	260.857	276.748	343.317	362.472	365.464
P67809	Y-box-binding protein 1	245.984	276.723	254.025	271.058	247.267	290.714	158.68	172.428	180.837	161.393	166.264	169.781	150.183	166.731	159.071	199.151	221.405	207.904	149.309	154.635	170.211	184.092	173.351	171.243	171.059	171.808	165.724	197.557	211.166	204.374	150.878	151.489	152.282	113.603	112.626	115.466	178.622	206.747	197.964	179.671	174.266	177.732	154.684	177.627	166.97	115.533	179.202	134.158
P67936	Tropomyosin alpha-4 chain	765.847	770.458	709.853	871.094	902.503	929.282	821.443	839.414	812.791	919.962	998.019	967.912	684.423	692.212	709.415	880.373	955.746	887.948	861.133	905.928	937.979	1060.43	994.401	990.511	771.819	705.184	677.534	861.887	864.656	944.605	822.746	771.752	781.407	984.489	960.432	934.216	817.375	791.269	813.339	793.466	860.466	851.33	789.947	814.347	795.706	1214.04	1175.99	1170.95
P68036	Ubiquitin-conjugating enzyme E2 L3	138.865	155.075	106.437	335.148	166.469	271.537	179.545	156.922	179.931	259.608	297.609	242.337	155.867	141.968	140.262	157.294	310.301	152.865	276.662	278.73	255.606	387.253	385.083	369.324	251	143.799	98.8764	286.023	297.724	305.68	230.963	228.08	200.362	276.217	275.03	226.039	235.411	198.978	253.635	281.841	258.627	274.576	252.538	252.618	239.773	312.572	318.352	408.098
P68104	Elongation factor 1-alpha 1	1786.77	1737.3	1641.1	1863.02	1849.47	1905.34	1850.15	1880.32	1829	2859.74	2984.8	2954.7	1962.45	1977.13	2053.58	1713.71	1682.06	1672.97	2694.13	2645.95	2447.01	3385.45	1194.79	1143.91	1863.45	1940.22	1915.24	2028.61	2141.67	2085.89	1806.77	1891.26	1852.12	6519.25	1264.38	5543.45	2155.88	2095.29	2105.18	1994.36	1886.28	1880.65	1930.73	1824.87	1858.92	4631.15	938.366	5651.06
P68363	Tubulin alpha-1B chain	1271.63	1229.39	1147.86	1041.67	1042.22	1216.63	1078.35	1163.14	1142.15	2120.93	2172.29	2244.99	1211.84	1289.93	1277.83	1073.86	1111.82	1104.33	3961.74	3726.74	3150.45	1028.51	1137	1088.08	1638.44	1420.26	1296.84	1330.3	1431.46	1485.8	1246.47	1325.5	1274.08	1142.01	1173.03	1157.71	1468.36	1417.38	1359.19	1061.54	980.876	972.327	1438.14	1365.08	1381.25	947.778	1000.14	964.967
P68366	Tubulin alpha-4A chain	26.4263	35.2022	32.0788	22.6458	27.2061	29.8003	24.923	28.07	31.1071	70.2022	69.729	66.4796	33.5267	28.2314	27.972	12.007	27.4991	25.7653	53.3241	62.7039	61.7988	52.8815	32.3838	33.6797	22.765	34.2661	32.3999	20.2967	30.2951	19.846	30.9633	24.886	24.7913	37.3148	42.0475	26.4626	24.4393	33.398	31.8958	33.9251	36.848	35.2392	35.3303	37.7338	38.209	37.1143	31.7972	27.8996
P68371	Tubulin beta-4B chain	920.959	937.987	931.361	523.824	650.458	659.166	806.745	759.706	778.855	870.043	805.399	801.615	735.266	684.994	676.829	899.026	778.3	701.894	1037.04	1134.32	1084.9	687.404	649.267	510.779	1076.44	1135.6	1053	553.999	602.811	607.949	728.41	948.059	935.87	453.498	637.741	477.495	824.812	741.341	560.486	567.736	601.999	636.598	788.825	719.489	747.393	547.951	654.99	482.757
P68402	Platelet-activating factor acetylhydrolase IB subunit alpha2	26.4915	Filtered	Filtered	Filtered	8.38033	Filtered	Filtered	Filtered	Filtered	Filtered	Filtered	Filtered	Filtered	Filtered	Filtered	66.6932	38.5727	Filtered	Filtered	Filtered	Filtered	Filtered	Filtered	Filtered	Filtered	Filtered	Filtered	Filtered	Filtered	Filtered	Filtered	Filtered	Filtered	Filtered	Filtered	Filtered	Filtered	Filtered	Filtered	Filtered	Filtered	Filtered	Filtered	Filtered	Filtered	Filtered	Filtered	Filtered
P68431	istone H3.1	2795.84	2396.87	1571.17	2028.84	2016.1	2155.93	3292.18	2198.07	2181.65	4029.75	2680.09	2683.12	2998.63	2867.76	2898.96	2386.35	2496.98	2388.89	3153.85	3402.02	3244.8	5082.57	4632.83	4671.58	2549.88	2487.94	2499.11	4655.53	4949.63	4914.18	4579.78	4520.66	4471.76	8992.53	5507.52	8560.06	3903.62	3965.31	4181.8	4340.69	4502.57	4582.33	4719.01	4239.14	4581.38	7481.63	7210.58	7663.97
P69849	B complex subunit NOMO3	61.2648	80.136	56.5833	87.9877	57.2271	83.3562	78.0916	52.6652	79.1539	118.45	109.123	103.687	55.0474	45.7167	53.5486	71.4134	71.8708	69.0944	92.4492	99.2926	89.7894	101.356	115.134	111.183	68.1997	69.4157	62.4593	106.179	103.789	89.0449	96.4344	90.1536	93.7067	108.167	112.755	83.8699	100.428	83.876	82.5674	84.0187	84.1234	91.1503	92.7136	95.9292	96.2032	88.6011	98.952	92.9353
P69905	emoglobin subunit alpha	208.057	103.331	99.1117	81.5903	74.4794	97.5548	14.9152	19.1201	16.1603	41.2335	42.9065	52.25	219.179	190.522	197.87	93.7	90.7831	91.0331	Filtered	Filtered	Filtered	57.6195	66.7846	59.1323	88.2248	79.4273	81.1208	Filtered	Filtered	Filtered	Filtered	Filtered	Filtered	Filtered	Filtered	Filtered	72.6993	130.941	126.331	21.1209	17.2524	16.1928	Filtered	5.8389	7.82235	Filtered	19.5076	33.1699
P78344	Eukaryotic translation initiation factor 4 gamma 2	51.9172	56.4415	55.4764	66.8453	65.0123	68.6452	40.312	37.6833	38.3105	41.9548	38.8591	33.1066	37.4306	38.3888	33.1854	43.4631	42.8141	45.1102	50.8148	43.682	36.8102	39.1504	37.9482	35.4021	46.7425	45.4546	51.3979	43.543	37.5843	46.3736	40.9158	29.6099	30.0541	31.7888	32.1947	24.4623	42.9107	45.6005	41.1697	35.4198	38.8134	36.2536	35.0758	39.4117	39.4191	23.1193	16.0298	17.9578
P78371	T-complex protein 1 subunit beta	421.299	416.892	387.011	485.471	479.304	493.513	330.833	325.245	331.152	431.735	459.501	464.784	395.725	391.056	381.873	404.024	406.72	379.866	341.635	321.267	352.547	285.138	292.149	269.663	400.623	373.207	389.747	307.52	325.624	299.506	286.125	281.715	285.4	248.827	239.135	217.526	397.185	415.104	400.395	347.958	348.264	341.73	289.721	316.435	304.452	321.14	286.451	287.732
P78417	Glutathione S-transferase omega-1	300.3	305.638	277.438	334.315	330.042	367.165	418.774	414.713	425.136	442.056	464.46	461.567	300.134	266.14	278.492	376.283	375.59	387.928	468.185	510.984	496.609	531.476	544.114	516.328	334.841	297.273	302.989	315.527	315.337	350.086	399.893	404.914	408.904	416.693	410.23	409.322	302.106	279.398	286.731	385.515	359.795	366.321	363.638	369.757	382.437	368.881	402.444	383.622
P78527	DNA-dependent protein kinase catalytic subunit	59.8822	61.178	58.7645	57.1995	49.1517	48.9333	50.314	57.2469	46.8375	44.8547	43.8382	45.2685	45.7177	48.3252	45.2993	43.2005	50.6961	41.4974	58.5606	53.926	67.1433	22.4519	21.5996	21.9341	59.919	63.4792	55.7644	53.5865	52.6919	54.6725	54.525	55.2348	53.1662	25.6703	30.476	26.0626	70.1835	67.1085	68.1965	49.1097	48.5937	50.6608	70.7745	70.9864	70.6817	35.0127	27.6709	27.7539
P80303	Nucleobindin-2	Filtered	Filtered	Filtered	Filtered	Filtered	Filtered	Filtered	Filtered	Filtered	Filtered	Filtered	Filtered	17.2108	25.3048	26.9428	Filtered	Filtered	Filtered	Filtered	Filtered	Filtered	Filtered	Filtered	Filtered	Filtered	Filtered	Filtered	Filtered	Filtered	Filtered	Filtered	Filtered	Filtered	Filtered	Filtered	Filtered	Filtered	Filtered	Filtered	Filtered	Filtered	Filtered	Filtered	Filtered	Filtered	Filtered	Filtered	Filtered
P80723	Brain acid soluble protein 1	217.927	221.194	207.766	140.622	121.067	129.186	117.294	123.104	126.833	86.7147	103.798	105.592	76.9865	89.4532	85.8397	89.4889	94.1978	92.5831	95.1148	109.283	125.564	94.7777	129.69	116.183	193.432	179.548	184.233	128.225	142.618	146.665	139.914	147.372	137.089	124.282	121.942	110.033	132.647	134.402	135.039	107.042	106.825	114.987	133.468	159.964	156.027	84.9653	103.671	106.394
P81605	ermcidin	66.908	76.5822	68.198	59.2971	57.421	55.0396	54.208	55.7282	60.4449	264.586	307.911	285.846	50.616	53.7368	63.7201	88.5878	90.0051	97.3943	197.989	194.833	212.927	76.6174	73.2583	69.84	68.7313	93.9722	87.5145	147.939	150.089	153.736	205.86	213.043	229.012	211.728	213.318	202.664	92.8608	103.631	95.414	71.234	79.6282	81.0606	641.668	757.455	711.421	69.9919	66.5324	80.6254
P82979	SAP domain-containing ribonucleoprotein	164.679	164.045	153.771	174.197	166.612	172.628	128.012	136.737	124.193	116.927	116.699	110.237	119.572	124.538	117.652	177.562	176.169	169.962	141.654	137.178	146.948	195.069	181.286	166.842	178.497	185.312	187.95	134.675	118.88	121.122	123.449	127.666	129.313	104.343	104.206	115.367	159.229	151.113	146.316	137.47	140.941	137.961	123.347	120.755	118.958	154.037	159.498	136.119
P83731	Large ribosomal subunit protein eL24	149.542	148.185	145.557	132.802	141.78	151.854	127.047	114.724	128.663	137.81	127.495	135.275	145.029	161.755	153.124	166.676	149.192	156.995	278.391	280.414	314.841	194.864	203.841	181.64	162.963	194.691	167.417	117.484	122.62	124.497	115.308	121.21	127.389	127.518	146.738	139.559	113.468	129.809	131.956	131.842	100.062	136.653	101.658	122.335	114.071	170.465	142.991	143.351
P84095	Rho-related GTP-binding protein RhoG	153.733	139.963	136.372	161.754	182.475	166.563	146.248	146.449	150.672	170.255	169.799	158.028	136.933	133.404	128.477	189.084	185.905	174.224	242.864	232.725	238.369	155.929	158.132	153.099	137.294	131.638	134.864	158.527	163.668	156.907	141.052	135.551	144.422	138.585	144.647	126.295	156.209	158.193	146.785	155.295	140.545	141.558	140.5	147.047	139.895	139.938	141.283	126.886
P84098	Large ribosomal subunit protein eL19	626.037	595.568	550.201	593.223	541.081	532.978	232.724	234.367	236.321	625.609	641.931	677.479	265.503	261.081	271.586	464.356	463.233	436.654	547.309	513.003	557.211	536.466	543.128	549.131	608.795	619.862	616.153	479.633	445.955	486.452	516.835	489.353	500.277	544.774	542.222	558.075	535.638	505.685	489.537	458.199	479.992	487.377	504.055	486.155	510.031	525.675	503.921	578.991
P84103	Serine/arginine-rich splicing factor 3	80.3316	128.675	132.078	146.49	163.036	191.57	180.002	165.112	163.686	216.353	214.889	220.495	193.619	101.795	191.145	160.607	135.261	138.301	Filtered	Filtered	Filtered	224.997	227.39	197.241	165.691	121.379	150.102	137.753	132.79	159.455	160.359	183.168	168.927	177.465	219.263	239.391	182.543	157.473	156.477	193.844	165.703	161.329	134.033	145.206	135.963	179.39	162.844	168.924
P98179	RNA-binding protein 3	29.5328	11.5012	12.4443	44.2527	45.9835	35.4081	13.541	9.09221	8.9204	17.0113	5.19743	Filtered	10.2548	Filtered	6.2798	19.0769	16.4328	16.5943	Filtered	Filtered	Filtered	Filtered	Filtered	Filtered	15.3431	7.84492	9.85959	Filtered	Filtered	Filtered	Filtered	Filtered	Filtered	Filtered	Filtered	Filtered	19.9229	16.0185	12.9758	21.5068	11.916	15.0628	Filtered	Filtered	Filtered	11.1984	9.86734	Filtered
P99999	ytochrome c	190.883	173.273	188.728	148.036	121.809	188.749	200.734	186.193	191.675	545.846	554.308	280.987	199.641	186.776	177.312	344.042	309.287	333.769	Filtered	Filtered	Filtered	282.579	282.596	274.108	277.383	261.736	257.551	142.544	156.357	128.188	105.609	111.943	105.469	114.41	132.23	136.045	160.712	124.865	150.69	218.166	220.088	229.44	158.842	118.031	120.358	109.621	228.868	275.391
Q00059	Transcription factor A, mitochondrial	32.2558	31.6083	33.9009	19.4746	25.7375	29.1454	41.7055	36.6132	42.9833	37.2191	40.4542	38.0588	41.0401	55.0947	47.9235	30.5839	27.1217	24.6114	Filtered	Filtered	Filtered	34.0973	47.0008	44.7276	45.7066	56.2005	50.4469	38.0693	49.4637	33.1451	21.9118	20.0709	24.1267	44.931	31.9054	39.9606	29.2204	26.8402	30.8449	27.311	32.2055	30.685	22.087	29.0116	33.7349	30.443	43.2057	55.2185
Q00325	Solute carrier family 25 member 3	128.568	129.865	124.228	160.537	159.563	167.691	168.19	158.302	165.337	212.017	228.971	217.599	126.741	130.043	179.197	176.01	181.293	176.511	272.088	257.461	264.608	314.404	347.324	219.545	180.776	248.991	264.658	387.147	390.406	354.178	394.544	375.361	388.092	479.461	453.057	437.55	263.325	254.128	236.858	222.654	210.657	214.694	286.61	343.753	313.21	485.264	449.902	509.019
Q00341	Vigilin	34.1602	31.4931	32.1659	31.5376	30.1774	27.9308	34.14	29.6332	26.4005	41.2753	46.2803	39.8101	29.7224	32.2412	32.1034	27.322	21.8608	24.8402	57.8071	69.2071	63.3043	11.1758	11.2625	13.1564	24.6804	25.5783	24.6943	31.5028	29.3853	27.5442	29.9809	30.3759	31.4039	8.04282	9.08753	11.3006	36.3697	44.8025	29.4278	31.5115	23.796	33.1449	30.1925	32.7996	36.0928	Filtered	Filtered	Filtered
Q00610	Clathrin heavy chain 1	210.817	231.231	221.665	193.369	185.762	202.623	234.036	242.085	248.403	264.549	275.747	269.67	199.647	214.913	212.137	210.456	218.941	217.68	217.554	230.117	225.589	403.203	356.016	367.349	252.423	251.147	249.413	241.554	237.251	228.039	295.105	298.994	301.543	414.327	389.001	386.799	239.17	230.043	227.301	260.443	272.513	271.555	269.182	266.811	262.066	367.116	377.47	423.976
Q00688	Peptidyl-prolyl cis-trans isomerase FKBP3	127.196	134.624	134.471	103.251	114.605	111.784	111.885	120.064	105.969	103.85	118.179	112.884	118.029	113.777	118.463	128.403	127.377	121.983	93.3522	59.193	83.6394	110.461	125.295	120.791	126.868	142.988	138.156	84.1041	75.8101	73.3867	74.5882	72.7272	78.7191	71.6554	78.0006	80.6553	91.1678	95.5918	93.845	97.751	100.583	89.7131	75.8145	74.5562	73.9077	89.8084	93.1213	86.3904
Q00765	Receptor expression-enhancing protein 5	80.5852	68.8942	74.1635	99.408	100.132	82.4593	75.8109	82.5418	66.3239	100.578	84.9517	106.955	78.3962	68.3193	68.7037	82.6465	85.935	70.2884	99.8684	84.5674	89.0601	127.972	123.73	125.08	57.2218	63.2564	62.1814	83.1939	71.6845	58.4491	76.7078	74.9837	73.0151	125.952	120.416	122.232	69.3706	59.4249	72.8714	81.1129	75.8133	90.9703	86.826	91.1063	86.8425	132.89	149.582	126.482
Q00839	Heterogeneous nuclear ribonucleoprotein U	657.062	631.572	611	700.953	722.733	644.164	643.635	646.869	658.281	487.201	479.851	473.52	663.36	602.131	630.385	879.555	876.541	824.778	672.769	722.787	722.336	383.779	370.83	357.779	948.613	890.144	854.767	754.796	785.267	813.783	689.167	644.073	704.809	446.239	445.872	431.585	826.825	728.73	757.776	749.806	824.524	819.932	727.693	708.932	688.172	455.025	467.509	496.537
Q01081	Splicing factor U2AF 35 kDa subunit	Filtered	Filtered	Filtered	Filtered	Filtered	Filtered	Filtered	Filtered	Filtered	Filtered	Filtered	Filtered	Filtered	8.05932	8.99149	Filtered	Filtered	Filtered	Filtered	Filtered	Filtered	Filtered	Filtered	Filtered	Filtered	Filtered	Filtered	Filtered	Filtered	Filtered	Filtered	Filtered	Filtered	Filtered	Filtered	Filtered	Filtered	Filtered	Filtered	Filtered	Filtered	Filtered	Filtered	Filtered	Filtered	Filtered	Filtered	Filtered
Q01105	rotein SET	227.728	229.717	232.013	236.424	220.721	229.344	330.116	210.044	204.073	350.547	373.842	354.135	350.203	327.15	349.245	211.778	308.731	308.449	299.074	526.514	502.938	283.672	453.277	452.23	224.909	225.974	224.944	232.933	383.87	378.509	294.954	301.33	304.406	407.949	397.472	400.888	337.471	202.566	201.845	201.36	336.476	170.217	188.714	181.327	178.998	451.36	446.337	455.33
Q01130	Serine/arginine-rich splicing factor 2	531.128	518.473	507.754	555.753	580.863	613.281	519.438	515.009	559.341	529.966	513.069	539.357	522.994	503.242	528.705	683.619	692.905	687.214	528.145	528.456	549.323	809.975	780.328	749.508	554.456	589.167	583.411	519.616	535.189	532.491	482.518	457.96	486.213	630.855	606.254	649.851	513.891	525.312	561.389	588.81	622.831	590.816	438.803	448.007	424.663	717.847	832.069	859.652
Q01469	Fatty acid-binding protein 5	916.497	713.293	732.793	926.124	927.293	915.753	697.51	674.539	685.032	888.129	911.316	946.34	637.361	615.262	583.733	776.326	740.403	717.695	510.742	515.001	498.921	733.393	663.504	675.553	631.573	634.026	624.193	521.44	621.035	604.407	483.823	506.761	509.628	655.013	667.203	574.593	556.038	526.514	563.466	581.185	639.931	606.943	613.69	566.948	594.692	714.58	781.382	948.969
Q01518	Adenylyl cyclase-associated protein 1	5521.59	5728.05	5585.88	6213.31	5689.19	5888.18	5786.1	6005.88	6208.91	7724.85	7902.1	8121.86	5770.38	5749.01	5910.98	5569.19	5573.68	5433.57	10463.2	12099.1	13616	8510.71	10443.3	8974.89	7290.32	7015.45	6554.76	7609.9	8271.53	9254.01	8418.56	8544.12	8946.09	11258.3	10896.9	11019.2	7285.57	6495.63	6497.41	6656.46	6514.28	6604.39	8088.64	7775.46	7523.22	10457.4	9449.89	9070.9
Q01650	Large neutral amino acids transporter small subunit 1	15.9268	Filtered	13.4917	Filtered	9.1891	Filtered	18.7553	19.0775	20.5204	Filtered	Filtered	Filtered	Filtered	Filtered	Filtered	Filtered	Filtered	Filtered	Filtered	Filtered	Filtered	Filtered	Filtered	Filtered	9.93758	Filtered	Filtered	Filtered	Filtered	Filtered	Filtered	Filtered	Filtered	Filtered	Filtered	Filtered	Filtered	Filtered	Filtered	Filtered	Filtered	Filtered	Filtered	Filtered	Filtered	Filtered	Filtered	Filtered
Q01658	Protein Dr1	98.383	104.77	85.6753	113.282	98.3193	106.029	93.6984	89.9052	84.1896	118.812	112.047	118.268	104.143	71.2441	88.1744	93.211	98.2985	91.2767	221.671	230.056	266.579	143.567	128.667	160.214	112.904	102.891	87.8955	127.271	120.14	128.136	116.493	97.9264	115.516	111.532	113.278	124.241	123.778	95.8458	99.468	115.979	105.031	104.058	102.124	111.943	104.402	179.618	143.029	142.263
Q01813	ATP-dependent 6-phosphofructokinase, platelet type	97.6374	112.357	115.803	101.02	112.567	120.662	113.228	117.466	115.418	173.685	188.499	175.439	123.13	137.24	130.506	111.866	108.472	105.751	118.516	130.264	125.993	73.3403	68.2188	62.631	108.332	129.778	126.368	90.402	92.6127	78.362	92.2357	91.0075	92.7658	72.681	68.9123	66.9717	98.2763	106.031	106.126	101.945	111.326	106.159	89.239	95.5213	92.6198	60.3587	64.6852	69.025
Q01844	NA-binding protein EWS	215.885	222.147	212.142	185.573	169.538	189.109	179.126	185.187	206.624	179.068	193.483	188.256	176.259	173.25	174.446	186.819	180.462	194.869	362.104	388.454	426.878	300.54	278.878	285.599	194.622	217.909	227.716	262.017	258.996	296.717	232.358	202.573	213.006	200.179	202.996	206.689	209.575	251.162	234.69	271.803	286.604	257.941	258.533	273.65	255.494	185.058	188.182	192.538
Q02487	Desmocollin-2	42.7219	36.3429	46.3687	23.7439	25.2262	30.024	95.88	99.1078	96.3104	82.7164	87.2661	94.3433	29.9571	19.9555	8.95913	Filtered	32.0998	39.0385	96.6569	100.886	105.606	163.072	135.903	134.449	53.3825	51.182	47.3461	54.8938	Filtered	Filtered	103.368	104.835	110.059	166.944	165.233	147.148	47.4715	49.697	41.7043	41.023	52.1339	50.6245	106.727	117.598	116.316	158.528	160.329	185.37
Q02809	Procollagen-lysine,2-oxoglutarate 5-dioxygenase 1	31.1252	22.7302	24.4707	27.3208	27.4892	27.8774	42.8907	30.5326	36.2201	41.4816	50.0656	43.9053	30.7777	25.6867	28.8474	50.0067	23.705	26.5644	79.0079	94.3273	99.8357	56.2392	60.8723	67.7393	48.8142	45.2917	42.6979	106.081	103.593	102.285	53.2327	49.4581	80.6912	86.6742	124.742	152.609	40.7017	40.9363	43.2499	49.7996	40.742	50.7578	48.8409	54.9425	54.5986	59.0273	68.0671	59.621
Q02818	Nucleobindin-1	47.2415	45.6008	45.8288	46.5361	45.0846	50.2902	32.1786	38.7249	34.4763	4.72697	17.047	16.0373	26.375	27.1574	31.953	40.4347	52.8282	51.3122	Filtered	Filtered	Filtered	37.0203	50.9797	31.899	43.1453	29.6133	41.1304	34.0986	43.5692	42.8702	43.1975	44.4515	47.2832	60.0456	56.9216	42.6411	30.2594	31.5501	27.3221	25.4329	54.4254	65.086	73.171	50.4825	64.3802	62.018	75.0191	79.9943
Q02878	arge ribosomal subunit protein eL6	596.353	543.178	532.491	550.415	588.83	544.959	544.469	549.815	534.247	853.487	659.714	602.191	516.842	520.138	511.213	664.565	679.46	654.121	628.735	627.326	619.356	729.721	742.239	694.572	644.228	615.647	615.006	561.53	537.719	600.318	630.477	814.893	870.61	978.552	947.867	965.518	586.853	538.286	564.817	619.06	621.03	621.487	586.268	746.23	549.781	813.041	1144.39	822.201
Q03252	Lamin-B2	21.7175	22.1804	21.5485	21.4641	20.9175	20.8767	24.4435	24.5266	22.2343	28.3587	24.759	26.6579	21.0881	29.1053	33.1498	14.3019	16.6157	16.1607	20.4052	23.7624	21.4495	30.3669	28.2631	34.2694	18.7587	21.3576	17.9993	20.564	23.5103	20.5052	17.1832	14.3135	17.896	27.1761	29.3251	34.6904	28.7022	24.0663	26.0725	20.1951	19.9391	19.8839	26.1441	26.145	27.1766	31.1515	27.1863	20.8379
Q03518	Antigen peptide transporter 1	30.8565	32.3847	30.6974	30.1452	30.4518	27.9513	38.9759	34.2316	35.0921	28.3097	26.8588	28.8829	23.391	23.3743	22.9971	29.8362	26.6695	28.9299	30.5801	35.8402	38.7421	10.7324	15.3055	16.1099	27.7522	21.7533	25.8027	24.9977	22.3645	25.8373	27.4619	24.1775	28.7599	12.3491	12.4351	14.5776	24.8532	25.3988	24.3388	23.6457	20.355	24.2776	20.9959	26.2866	27.1893	9.23285	9.51253	13.1451
Q03519	Antigen peptide transporter 2	163.329	167.527	162.237	186.597	157.444	151.734	193.511	189.314	204.317	271.152	288.318	255.174	131.846	126.967	138.437	163.044	171.351	163.598	233.128	204.988	224.752	187.882	187.512	168.308	114.32	120.97	107.235	175.448	180.167	204.903	226.2	209.073	215.516	133.493	151.488	156.916	161.452	148.947	165.154	180.419	184.612	180.3	230.909	215.165	221.975	164.266	178.534	164.204
Q04446	1,4-alpha-glucan-branching enzyme	41.6313	39.9365	38.3126	45.3316	48.6586	46.3161	36.1351	44.5509	53.3764	68.0088	70.0924	67.7561	44.485	51.9438	83.7904	60.5367	56.3931	61.3772	50.9903	48.4968	51.9207	54.0486	75.3802	65.5348	58.4022	39.1756	57.1906	65.1363	40.7596	47.9767	59.3654	53.1978	60.1106	69.1233	74.123	76.5396	47.6624	43.7772	52.5279	69.8867	72.3546	69.2595	69.8967	59.7716	62.2275	68.9731	72.9106	72.6396
Q04637	Eukaryotic translation initiation factor 4 gamma 1	112.599	96.8113	97.0584	139.602	121.419	121.347	107.619	104.032	105.008	130.518	128.698	123.152	97.1464	78.3924	78.9713	121.552	112.61	111.584	184.024	178.492	189.728	120.426	115.695	108.133	104.971	88.2198	88.174	115.315	114.908	99.7912	113.998	113.588	112.97	97.0233	87.9331	85.9059	119.002	102.306	101.513	105.167	104.14	102.157	102.407	107.626	99.5496	97.0925	93.8689	99.1214
Q04760	Lactoylglutathione lyase	240.374	213.583	224.095	220.76	245.666	233.83	225.993	225.367	221.842	233.859	226.469	247.142	207.468	200.431	189.695	270.592	255.867	261.358	222.77	211.032	217.822	242.394	223.284	221.219	240.223	242.597	231.188	192.932	174.171	177.871	237.985	204.732	210.91	231.44	206.616	225.942	207.068	210.057	208.534	227.83	231.426	231.258	207.653	201.551	197.398	224.703	211.973	215.153
Q04837	Single-stranded DNA-binding protein, mitochondrial	120.537	114.745	104.803	134.834	132.423	131.539	135.851	135.816	135.398	146.251	141.583	149.082	117.098	120.699	125.04	153.681	152.612	142.321	234.993	223.389	237.166	192.681	199.004	180.545	124.643	127.246	124.34	213.364	200.272	177.424	177.113	171.136	168.532	240.174	214.488	241.76	163.866	172.88	158.708	174.882	180.207	175.615	199.236	192.8	195.248	251.346	277.23	296.585
Q04917	14-3-3 protein eta	97.011	93.7638	94.0862	108.255	103.928	96.9938	78.0235	77.623	84.2006	86.1734	85.8599	76.6083	80.3694	77.1874	74.4231	87.0235	80.8004	82.0742	98.1649	101.297	105.645	100.622	104.487	103.489	101.212	99.5132	96.5918	101.005	88.3555	85.8932	89.2515	92.1361	92.5407	78.6947	62.4714	71.53	88.6358	95.9805	90.1535	88.0205	86.2595	89.5855	82.1086	89.0205	78.9583	80.1474	76.5877	71.5369
Q04941	Proteolipid protein 2	144.965	115.057	122.332	107.38	113.783	100.854	114.652	119.478	108.653	113.405	110.066	115.57	88.6411	77.0886	91.0942	108.154	104.629	105.592	109.073	120.729	119.811	159.388	172.79	160.731	122.099	118.45	113.762	144.032	121.765	146.1	148.505	133.315	151.407	166.08	186.838	170.174	104.613	107.548	107.054	114.877	111.575	129.264	154.368	138.27	136.283	170.275	165.271	151.27
Q05519	Serine/arginine-rich splicing factor 11	31.1517	25.7177	26.2125	Filtered	19.04	Filtered	37.1857	32.6697	31.7923	Filtered	Filtered	Filtered	48.6945	62.5254	97.6101	Filtered	Filtered	Filtered	Filtered	Filtered	Filtered	Filtered	Filtered	Filtered	45.3334	36.1293	Filtered	Filtered	Filtered	Filtered	Filtered	Filtered	Filtered	Filtered	Filtered	Filtered	Filtered	Filtered	Filtered	Filtered	Filtered	Filtered	Filtered	Filtered	Filtered	Filtered	Filtered	Filtered
Q05655	Protein kinase C delta type	45.4165	40.4396	33.8372	54.8201	34.3492	34.824	22.1711	25.8724	20.9602	43.3147	40.7232	36.9027	21.6544	20.4844	13.0179	31.5822	25.8986	32.5702	29.4528	34.4238	39.209	17.976	14.1526	17.2279	39.7575	29.0796	33.492	24.7062	23.0982	16.222	22.7649	19.4997	23.0841	13.8204	Filtered	Filtered	35.4129	24.467	29.4197	23.8182	27.2797	28.2527	27.3657	28.0326	26.6422	17.4333	14.4564	22.333
Q06124	Tyrosine-protein phosphatase non-receptor type 11	35.581	52.3409	52.3288	40.8737	37.8499	58.1786	30.7889	35.5429	34.7887	38.3088	42.8442	41.5726	32.2703	46.2713	33.9566	30.854	43.1307	49.7221	34.6864	34.6445	50.892	25.4405	40.2147	30.1371	33.3875	44.0531	51.4346	27.3703	35.8208	26.8254	29.3937	61.9325	44.369	14.8941	Filtered	40.9909	36.3985	34.0021	30.4241	33.6603	51.8436	45.6818	34.7935	48.3315	38.8101	24.9559	46.145	45.8594
Q06210	Glutamine--fructose-6-phosphate aminotransferase [isomerizing] 1	23.9115	20.7386	23.437	23.8043	21.0248	22.6445	22.5243	21.5824	19.1798	36.2114	35.8912	36.4297	20.836	20.8929	21.8269	13.9505	17.0862	14.9752	47.3389	33.5094	44.1806	13.9607	15.7608	13.4337	18.1096	16.6966	17.2481	21.0235	25.1203	18.1854	19.498	20.5379	20.0435	24.2928	19.5964	17.5826	27.3581	25.2191	27.0487	18.3133	17.5862	20.6431	26.5584	22.337	22.0674	15.0182	12.0104	13.9755
Q06323	Proteasome activator complex subunit 1	440.199	422.035	413.106	534.006	539.907	547.82	356.335	370.213	370.033	461.829	462.867	457.976	435.439	422.235	436.939	562.957	591.134	544.915	513.676	484.625	527.664	599.94	589.188	566.031	425.976	425.607	381.003	425.888	474.752	417.328	327.264	331.372	328.46	469.964	454.406	435.365	432.745	416.844	431.364	370.379	396.391	379.275	348.523	364.006	341.796	481.409	491.254	476.17
Q06830	Peroxiredoxin-1	2835.09	2798.23	2743.57	3014.68	2858.39	3038.07	2561.55	2735.92	2668.66	2705.17	2922.99	2872.25	2590.1	2513.43	2586.01	3023	3079.86	2951.54	2683.75	2607.07	2748.79	2730.01	2772.25	2640.14	2570.93	2631.48	2573.96	2971.18	3132.86	3000.85	2702.53	2789.44	2758.52	2470.32	2491.07	2566.8	2775.04	2901.42	2867.76	2889.4	2945.39	2964.14	2617.73	2705.74	2694.41	2462.24	2601.09	2729.45
Q07020	Large ribosomal subunit protein eL18	198.743	190.342	197.066	199.724	188.331	183.323	188.396	208.744	197.015	286.375	294.776	286.074	243.012	222.04	220.514	169.395	160.955	165.903	362.491	309.337	285.039	234.269	240.3	237.455	216.179	236.098	215.824	219.821	224.897	228.892	215.115	199.536	218.621	270.528	262.115	250.355	251.664	238.952	236.445	213.36	219.99	217.532	258.993	232.885	223.12	239.69	240.952	264.947
Q07021	Complement component 1 Q subcomponent-binding protein, mitochondrial	102.041	114.272	120.48	118.09	114.799	127.313	95.8091	118.835	100.168	88.5716	88.4961	95.3951	97.4102	89.7234	105.73	144.91	129.797	136.101	185.976	173.862	151.79	145.576	168.22	156.789	150.21	159.099	134.013	203.192	211.56	204.996	113.879	118.913	113.689	154.118	153.798	147.914	123.799	133.946	150.43	136.509	136.348	128.522	114.918	136.155	127.796	227.66	160.459	139.082
Q07666	KH domain-containing, RNA-binding, signal transduction-associated protein 1	173.118	166.473	160.898	248.098	151.822	156.044	167.799	164.076	157.015	229.017	226.985	226.122	173.319	181.298	183.217	215.687	172.532	174.84	202.16	211.843	195.907	258.103	223.068	216.974	158.076	163.508	175.096	206.279	187.844	204.419	182.818	176.414	172.285	150.811	111.979	145.951	260.182	256.032	235.423	208.616	218.318	204.018	179.236	164.393	172.673	203.51	170.873	234.752
Q07812	poptosis regulator BAX	50.5671	48.922	47.0883	53.2751	50.6445	46.3123	33.9546	34.3982	34.8864	36.8285	42.0185	41.5434	32.7028	38.3948	35.1794	29.7639	30.5896	30.3914	40.6586	42.1136	47.6221	48.4117	48.9001	44.8663	43.8673	41.6636	42.3834	35.4412	41.4867	36.6346	28.6147	30.1214	44.8773	36.5994	56.2162	38.6628	38.2639	43.6792	39.8473	33.686	34.6649	31.8444	39.6576	44.6728	44.1764	36.2821	41.4035	48.2761
Q07955	Serine/arginine-rich splicing factor 1	319.809	351.82	312.743	283.91	348.494	330.617	318.582	307.793	314.028	301.874	281.825	291.304	254.312	244.119	191.191	442.101	435.06	456.488	366.598	342.041	357.24	412.115	335.453	341.392	279.717	299.872	347.464	277.446	239.076	274.45	337.268	339.809	348.025	303.044	296.158	281.414	337.279	262.56	303.091	382.596	343.907	366.44	270.836	290.832	299.819	423.384	493.894	443.004
Q07960	Rho GTPase-activating protein 1	52.4248	52.2902	43.8786	77.4788	58.1662	58.5838	49.8344	33.976	41.5524	81.3904	104.986	115.166	49.2151	58.2183	49.6326	45.9844	47.5755	44.1479	Filtered	Filtered	Filtered	69.5227	60.3878	75.3868	35.7152	57.0752	48.3722	22.037	32.3169	Filtered	41.9213	43.0777	42.2234	49.7501	28.3482	42.6523	57.8477	43.3376	40.6678	45.6684	41.4139	43.0606	48.8687	40.639	45.9753	61.4672	53.4749	50.0951
Q08211	ATP-dependent RNA helicase A	169.975	172.394	167.178	193.64	170.15	165.701	146.888	138.014	146.089	175.542	151.342	153.333	160.603	143.217	154.013	174.916	171.653	179.565	169.694	195.997	192.827	140.219	141.739	136.647	198.463	202.584	204.127	176.814	187.346	191.827	144.381	141.645	151.987	116.412	129.085	124.533	190.588	184.873	192.453	170.031	170.761	165.727	153.358	164.454	151.523	132.559	119.198	132.898
Q08752	Peptidyl-prolyl cis-trans isomerase D	61.0822	59.397	57.5534	67.3781	62.0673	69.4238	36.8007	33.7293	37.1627	56.7102	57.9923	57.3846	40.1649	43.4823	44.6827	60.8492	55.0877	54.5533	36.5992	33.994	33.9455	12.9029	12.8048	9.88389	46.6557	42.2111	47.1758	18.8044	21.4757	17.9054	17.9446	21.8564	22.4752	Filtered	Filtered	Filtered	40.6	40.5464	45.6736	36.4713	38.1321	33.0661	22.3461	19.6256	22.3377	21.9144	18.0819	20.5954
Q08945	FACT complex subunit SSRP1	17.9259	39.0614	35.1854	Filtered	19.309	87.3603	7.95648	39.3531	49.3502	Filtered	Filtered	Filtered	37.6968	57.8963	53.1911	Filtered	Filtered	83.3837	Filtered	Filtered	Filtered	23.1932	Filtered	Filtered	25.898	88.0946	51.4265	Filtered	Filtered	Filtered	Filtered	Filtered	Filtered	Filtered	Filtered	Filtered	Filtered	Filtered	Filtered	Filtered	Filtered	Filtered	Filtered	Filtered	Filtered	Filtered	Filtered	Filtered
Q09028	Histone-binding protein RBBP4	83.5689	81.789	89.365	108.784	66.0234	75.4049	63.4394	64.3132	64.8505	151.83	163.52	84.2058	78.3669	80.1676	71.7891	81.5953	82.6202	87.2266	85.1107	86.6181	73.9139	168.232	88.9935	158.912	84.421	92.425	89.8304	89.4583	98.6747	161.72	50.9476	77.0688	60.0756	135.028	150.25	155.621	96.2705	93.8458	94.6502	69.035	68.0871	71.8209	73.4659	86.711	73.9652	98.0757	82.7412	92.6069
Q09666	Neuroblast differentiation-associated protein AHNAK	459.13	454.419	419.24	461.039	448.204	431.861	462.327	472.888	458.311	470.635	508.362	465.729	383.623	421.259	357.982	481.358	424.63	474.493	536.07	511.76	526.536	613.118	636.931	587.822	553.196	425.439	505.2	566.413	441.516	471.036	482.398	555.481	545.576	630.275	597.163	615.682	527.441	527.985	538.045	530.945	536.041	529.992	545.687	541.197	505.428	673.569	640.333	630.526
Q0VD83	Apolipoprotein B receptor	10.8996	8.92744	10.2775	14.7794	11.3974	13.0665	9.12416	7.38101	7.14282	12.3959	13.5015	12.477	4.18343	4.76188	5.02899	6.85555	6.87838	7.35535	10.9692	11.8459	8.77532	9.27835	11.5772	9.78432	4.61402	4.77733	2.88908	8.20906	9.08139	9.83323	6.76311	7.98539	9.0137	Filtered	10.95	Filtered	8.91432	11.1448	10.0898	6.20293	8.11655	8.51027	9.63778	12.0999	11.4893	11.6943	11.3491	5.18924
Q10713	Mitochondrial-processing peptidase subunit alpha	45.8313	50.8481	57.2282	50.842	51.1679	50.0554	39.4279	37.4334	38.6652	40.4303	45.2821	47.6098	36.8579	35.0996	33.9656	24.346	35.7586	39.8228	49.9812	43.7776	49.1154	30.1877	33.2623	31.4037	39.8898	36.3476	42.8805	48.9946	48.1281	48.3365	40.774	47.4984	45.6229	19.5879	20.0364	36.543	58.6361	50.4143	54.3577	38.2875	41.5025	44.3785	33.9514	49.5978	50.5139	24.2675	20.121	32.4692
Q12792	Twinfilin-1	16.0098	15.6225	16.4509	21.9714	17.634	21.7881	9.23146	15.6725	11.9053	10.7026	11.553	13.6105	9.78905	6.46915	9.39271	9.22624	10.1227	13.1169	12.9445	Filtered	16.557	Filtered	10.5261	11.6578	9.97391	11.0188	12.9771	13.0802	9.35139	8.45073	14.18	10.8289	14.2146	10.5983	Filtered	Filtered	12.3041	15.1393	11.6305	14.7104	10.6413	13.467	16.6081	15.7386	16.5909	Filtered	Filtered	Filtered
Q12797	Aspartyl/asparaginyl beta-hydroxylase	60.9414	54.789	51.6081	78.8497	76.5849	71.1376	81.5361	74.6296	74.6155	89.8116	80.8044	76.1776	57.7702	63.1864	58.4333	82.0812	74.4379	71.8671	189.946	218.935	189.154	97.5171	118.347	116.337	57.1359	53.7293	48.0162	105.431	101.789	77.9718	109.781	109.608	105.791	141.289	124.806	120.483	84.748	78.3447	70.8365	79.6511	78.5409	80.5658	82.0395	92.3762	87.4997	102.127	107.175	95.8682
Q12874	Splicing factor 3A subunit 3	84.4469	86.6248	84.5831	104.693	81.6453	106.986	89.1367	83.4526	87.9414	113.893	105.408	111.77	79.5597	90.6664	90.9164	100.104	83.4884	83.7849	138.239	201.397	127.623	150.953	157.195	167.38	117.983	112.049	120.257	139.538	117.475	101.605	111.217	113.747	129.041	122.532	108.325	138.29	118.811	111.746	113.448	100.312	91.4043	85.3306	96.7915	96.8171	84.3339	115.236	100.649	95.2222
Q12904	Aminoacyl tRNA synthase complex-interacting multifunctional protein 1	41.3626	41.3016	39.2585	37.1966	41.2972	35.9492	43.8552	48.2572	44.5135	56.3193	67.1335	68.7727	51.0485	44.7362	46.9292	43.9038	39.1035	40.1895	103.265	110.769	128.539	77.1648	48.7073	45.7152	44.7783	49.3141	47.0114	57.9259	50.0772	59.7649	49.5841	58.7781	62.7708	46.5173	46.5441	49.4115	55.4107	52.0909	50.5721	58.476	49.0656	51.839	50.7463	54.1755	49.6763	42.6233	35.9391	37.7636
Q12905	Interleukin enhancer-binding factor 2	34.9628	33.5633	31.9999	45.2741	36.5035	47.3697	27.1087	31.5861	31.7777	62.8022	54.3244	61.2929	22.3215	33.6047	28.6524	23.9795	27.619	28.4605	149.253	128.26	110.294	36.5447	77.1087	45.3185	27.3047	25.8924	29.7158	39.6039	47.4871	33.9073	28.9526	37.5784	37.4715	36.2094	42.0274	53.1689	48.467	52.9929	46.2972	45.2416	35.2145	33.5661	44.4484	46.8478	46.5641	46.1598	40.087	46.2695
Q12906	Interleukin enhancer-binding factor 3	310.858	314.462	317.477	347.451	334.686	350.043	275.328	282.422	282.188	323.681	322.664	309.921	314.959	296.562	297.69	356.031	359.636	376.138	280.46	298.84	298.443	426.4	419.195	382.064	320.493	335.983	320.995	302.056	304.687	297.939	248.48	262.074	273.206	330.762	330.32	308.339	319.912	313.003	312.62	317.477	294.987	310.862	222.435	248.049	238.232	365.708	387.781	401.858
Q12907	Vesicular integral-membrane protein VIP36	184.322	166.927	178.108	217.265	214.605	193.003	155.526	155.92	156.135	163.719	176.655	177.754	138.504	118.104	127.517	208.328	194.311	199.56	143.339	153.509	159.569	166.326	185.929	167.961	159.843	157.656	161.967	242.113	263.731	250.823	218.864	199.606	223.979	224.651	195.065	217.484	211.212	198.149	195.668	246.618	240.321	249.569	202.104	234.159	227.341	230.26	246.206	233.86
Q12931	Heat shock protein 75 kDa, mitochondrial	81.4999	75.9759	69.4261	81.3434	71.887	80.5491	73.5784	63.9698	68.1107	74.4984	77.8643	75.8633	73.4392	73.2316	73.1291	71.2084	70.5073	68.9681	82.5364	77.9664	88.0383	63.6191	62.9005	63.8844	88.4145	89.2006	89.5882	99.9966	94.3168	90.3782	80.361	92.7375	90.6126	69.7963	68.5169	63.7896	92.5373	89.8946	89.029	99.0393	95.1272	112.141	83.4529	87.7157	76.256	79.6164	84.1108	84.5696
Q12965	Unconventional myosin-Ie	52.8512	45.0337	42.831	70.9079	47.759	62.1791	24.3654	20.4256	21.9081	58.9017	48.9461	58.3233	25.0645	26.2067	28.3309	28.8717	35.2468	39.3107	21.0996	18.2375	17.2245	18.3607	18.8467	16.785	15.848	24.2437	27.2932	11.0627	Filtered	7.50227	Filtered	Filtered	Filtered	33.5598	Filtered	Filtered	41.4618	38.7605	35.542	16.3217	8.1693	18.3885	14.0317	15.7136	14.9149	14.3696	Filtered	11.7628
Q13011	Delta(3,5)-Delta(2,4)-dienoyl-CoA isomerase, mitochondrial	81.065	72.6632	71.23	84.0698	89.3747	77.0049	57.2844	56.5779	63.7812	81.6527	82.5339	81.4957	60.44	60.8385	56.333	79.4038	67.9329	83.4855	112.608	104.646	119.554	126.812	141.263	135.854	90.8995	72.074	95.4053	164.24	175.012	176.154	118.306	118.386	114.922	175.432	173.36	170.167	114.624	105.245	108.793	85.1871	86.2383	84.4071	107.699	116.486	103.23	131.978	140.881	120.006
Q13043	Serine/threonine-protein kinase 4	66.6073	26.2566	24.7687	26.1462	21.924	27.2294	26.0511	25.2465	25.9898	34.7978	35.3748	28.1402	19.7225	25.546	25.9135	75.4238	26.3045	25.0782	27.4224	24.5861	18.1048	10.0469	8.14044	71.2932	57.9561	16.5993	17.435	72.4749	22.5938	11.7468	25.2314	21.978	20.7884	Filtered	Filtered	Filtered	21.2825	21.5681	24.259	22.7838	20.8052	18.5622	71.7717	20.7031	19.0413	14.242	Filtered	Filtered
Q13045	Protein flightless-1 homolog	99.3083	80.3366	80.5613	57.2878	88.1788	81.9277	84.8367	83.37	78.6001	82.665	88.112	89.4252	75.7831	84.4199	91.2813	81.1774	87.7918	76.1354	28.2633	29.3974	26.8573	56.7226	63.455	134.324	88.7127	84.9428	77.1425	56.9682	35.3978	50.8665	48.4406	41.0869	45.2663	12.1561	91.4816	Filtered	57.7933	59.5003	69.5231	63.1949	71.4889	78.6344	50.7251	42.9593	52.2803	160.22	82.7408	103.667
Q13148	TAR DNA-binding protein 43	23.6427	27.7069	16.5038	24.2723	16.9552	20.8595	24.9179	23.27	26.7971	13.2226	12.9375	15.8001	39.4115	41.2375	39.7236	13.2677	16.4777	19.4632	15.1565	24.2047	21.2423	Filtered	4.54304	4.91015	28.428	29.9289	21.184	19.2987	9.91129	19.3113	14.7151	11.6576	12.6367	Filtered	Filtered	Filtered	23.9672	26.3234	22.3337	15.5331	19.3445	25.4677	13.7213	17.6731	18.6738	Filtered	1.75159	Filtered
Q13151	Heterogeneous nuclear ribonucleoprotein A0	48.9076	48.559	47.934	50.3665	43.3605	43.5503	34.8005	29.8153	54.171	29.8981	51.3184	27.3314	35.0265	35.4357	37.4378	36.9141	39.4421	38.8332	49.1479	48.2376	47.8314	Filtered	5.14202	8.18842	49.5663	94.3228	52.0527	69.362	62.7565	45.4724	62.0792	64.9004	57.6229	Filtered	Filtered	Filtered	43.8549	47.4094	47.7046	39.7345	67.686	39.0239	58.1718	56.8732	54.8535	6.44844	Filtered	10.7011
Q13155	Aminoacyl tRNA synthase complex-interacting multifunctional protein 2	15.0538	14.4442	12.3901	15.2395	10.1352	12.1686	12.157	12.6701	11.7921	Filtered	Filtered	Filtered	14.0419	13.7896	8.3263	6.95236	9.027	12.041	Filtered	Filtered	Filtered	Filtered	Filtered	Filtered	7.5732	12.3491	10.3327	Filtered	Filtered	Filtered	Filtered	Filtered	Filtered	Filtered	Filtered	Filtered	10.3973	5.86806	5.91754	Filtered	Filtered	9.43862	Filtered	Filtered	Filtered	Filtered	Filtered	Filtered
Q13177	Serine/threonine-protein kinase PAK 2	153.773	148.571	136.703	169.92	146.471	160.448	114.467	118.461	120.326	129.221	131.149	144.739	95.2217	113.097	101.044	146.222	149.089	149.47	110.352	120.653	130.345	131.253	133.795	120.523	107.504	126.348	127.934	111.027	109.289	109.713	103.769	107.504	93.9295	102.041	93.0462	92.9723	121.125	121.865	120.285	101.015	109.638	107.215	89.8869	110.061	107.094	132.286	111.119	129.177
Q13185	Chromobox protein homolog 3	34.6302	38.0821	39.17	27.1406	32.5562	31.8657	42.3806	41.454	43.2166	41.6874	24.958	38.3679	70.6197	72.1153	63.7611	25.5437	23.2269	33.7931	46.9714	44.9066	37.8442	25.1131	29.439	25.3987	38.6428	43.3196	45.3717	51.3337	42.4371	37.8657	18.9623	25.3147	29.267	35.4956	36.9258	43.2985	50.6662	50.6037	26.5745	40.6901	25.5818	26.5751	23.0239	20.8925	19.815	19.813	21.3183	16.1834
Q13200	26S proteasome non-ATPase regulatory subunit 2	59.5023	59.8616	55.4848	59.9356	51.7318	54.6599	60.06	63.2195	57.1692	76.7904	80.3556	74.5405	55.4597	56.077	58.1575	43.1676	47.3001	44.3377	34.675	35.0368	35.0215	49.8509	47.9006	56.4712	56.0057	57.0746	57.5333	58.6879	53.8854	49.5349	69.9557	70.932	75.6693	63.6678	65.0846	54.0453	45.4153	54.1043	53.2962	58.3643	66.1955	73.0686	84.7918	82.8982	73.3436	36.6787	50.7442	54.2748
Q13242	Serine/arginine-rich splicing factor 9	168.446	159.626	165.552	167.133	172.924	142.529	140.884	152.301	164.867	153.697	158.555	156.848	141.438	128.759	131.681	177.195	177.996	179.061	173.188	161.882	179.49	190.197	193.778	197.394	205.044	198.514	180.932	134.706	161.096	189.445	137.393	148.577	137.086	142.481	142.822	125.594	171.624	158.278	162.623	153.164	177.673	172.482	148.846	134.164	153	186.984	173.265	201.723
Q13243	Serine/arginine-rich splicing factor 5	95.8614	91.9753	96.7632	87.2704	81.7588	71.9238	79.5848	74.2382	73.1247	65.3132	58.24	64.4793	62.5811	49.2617	63.9058	81.7682	80.1716	84.1607	78.6563	73.154	96.0074	80.469	85.1088	78.0858	69.5954	83.3149	86.5503	85.2719	97.4874	83.526	86.8052	79.6344	74.8362	60.8069	58.2417	65.4736	91.4017	81.7855	83.5256	94.6544	94.6594	94.3647	79.8152	77.5339	89.1805	83.2122	73.9594	63.917
Q13247	Serine/arginine-rich splicing factor 6	264.975	398.068	277.332	427.327	435.337	414.55	241.414	234.984	238.942	305.661	300.599	303.595	253.743	247.428	233.042	476.382	468.945	458.469	339.528	352.76	362.587	483.886	452.879	432.983	438.154	294.307	436.591	427.096	439.972	408.565	414.679	410.078	418.453	395.968	403.824	380.657	425.868	399.146	430.139	453.711	476.626	477.564	370.031	355.734	371.416	509.946	562.242	585.477
Q13263	Transcription intermediary factor 1-beta	147.618	136.261	136.157	149.178	133.643	144.709	118.317	123.145	111.065	127.079	122.435	112.888	111.223	120.318	115.804	137.671	144.461	143.078	142.233	151.038	164.874	48.6387	44.209	50.0108	144.57	137.212	129.815	147.708	156.133	141.648	137.756	123.898	124.515	61.4726	48.1331	44.7093	140.479	141.229	140.49	145.631	141.401	150.105	117.905	136.511	130.929	66.7612	71.6122	60.9554
Q13283	Ras GTPase-activating protein-binding protein 1	28.7245	40.1714	39.6873	25.4806	30.4243	30.2772	19.0541	29.7034	26.9639	Filtered	Filtered	3.65369	19.9788	22.4507	20.476	45.4782	53.6335	53.8841	Filtered	Filtered	Filtered	17.4421	17.5234	15.4941	32.9823	33.4191	35.1235	10.0712	Filtered	Filtered	22.3776	Filtered	16.0218	Filtered	Filtered	Filtered	15.9485	19.6254	20.8449	38.3428	40.0024	39.332	19.2828	18.8429	16.3759	13.7939	16.1443	12.2506
Q13287	myc interactor	28.628	29.648	26.0683	36.1681	30.9114	32.5326	19.9805	18.9778	21.9761	28.717	33.8835	32.4856	27.8757	26.0232	23.7975	19.0352	9.13828	18.62	32.0523	25.2909	28.7717	23.0364	27.1007	31.2739	23.0335	23.0928	23.6102	22.5541	22.5563	22.4021	22.808	18.7482	22.47	39.3884	31.5791	48.248	22.467	24.9045	24.8942	19.8737	22.5338	21.821	21.1017	21.6599	17.3664	30.2016	22.584	25.4166
Q13303	Voltage-gated potassium channel subunit beta-2	54.2179	40.4967	35.9289	29.7298	23.5252	24.9691	35.4889	31.8517	31.4658	80.8784	74.0673	77.6916	71.5713	38.4891	42.8985	17.8502	13.9771	26.3696	102.118	90.9575	96.6597	68.7045	69.4488	78.6662	24.1041	18.3643	35.1492	72.2878	84.2008	36.0298	48.2046	49.8078	75.7611	72.0776	66.9874	129.415	45.6116	48.7504	48.064	33.6292	35.8216	40.4722	60.2718	62.1536	63.6051	46.7721	64.7219	72.8862
Q13310	Polyadenylate-binding protein 4	97.3184	96.498	93.9281	70.6563	87.2454	87.3962	97.882	92.4827	97.3806	70.7287	80.198	84.6769	98.621	101.531	105.802	121.305	111.319	115.501	105.611	118.652	95.6959	85.9509	82.1914	78.3278	99.2255	109.459	116.521	99.6227	105.381	88.838	84.1131	90.2638	89.4957	71.48	78.479	71.1325	93.7269	99.6634	99.5426	103.583	111.966	102.939	81.5087	78.1643	86.2171	60.033	78.5767	66.5382
Q13347	Eukaryotic translation initiation factor 3 subunit I	46.6683	48.3837	45.7439	41.7593	43.6991	43.9216	39.6511	43.7808	35.8107	37.6742	38.1611	39.6076	31.4435	37.0631	35.4538	39.6483	35.1554	38.7447	37.1089	36.3664	34.757	32.0052	46.0952	42.4562	47.1671	42.3595	44.453	30.1043	38.9005	36.9318	38.8413	33.3468	38.694	37.7427	29.9166	29.8449	45.7564	42.6149	48.3569	31.0007	39.5778	43.8194	49.7814	49.1801	46.1006	35.4671	42.2805	45.1227
Q13404	Ubiquitin-conjugating enzyme E2 variant 1	240.282	214.486	221.373	256.638	239.991	238.967	222.68	240.405	249.643	288.465	276.472	293.655	226.686	228.556	235.269	265.619	267.613	266.541	254.094	269.266	265.339	291.931	287.855	279.877	218.71	239.149	232.442	210.425	188.116	184.597	245.766	226.396	239.225	241.298	242.279	236.161	194.276	198.785	204.239	240.378	241.151	253.477	202.119	208.109	200.502	295.706	309.295	331.128
Q13409	Cytoplasmic dynein 1 intermediate chain 2	45.6105	48.6028	48.5763	50.3805	33.4387	39.7867	38.9851	40.5335	40.0031	43.7893	47.5618	43.9327	31.2003	33.2834	30.06	42.0153	45.0615	39.0742	82.9304	70.5305	76.8388	61.422	111.242	54.9342	44.2995	44.8448	43.9377	55.1292	85.2272	48.7444	47.9659	46.8506	47.1518	46.548	44.0484	71.5594	58.0454	52.7755	55.7419	56.1326	41.85	41.2567	52.0029	49.5719	48.9755	37.7035	53.3639	40.8595
Q13418	ntegrin-linked protein kinase	39.4853	49.5854	47.9098	37.1202	46.5194	56.6676	39.7859	70.9731	78.4911	101.24	121.414	121.091	51.8836	59.8085	54.3505	39.7557	53.2452	48.8604	Filtered	Filtered	Filtered	27.3691	9.33167	22.7005	54.3	71.3859	67.1117	33.4185	46.2234	49.0916	39.1775	41.7485	43.1933	21.1325	31.7213	28.513	32.174	35.7384	33.0672	44.4351	47.4702	52.4484	56.6045	50.5963	55.2429	7.19638	16.7703	19.684
Q13423	NAD(P) transhydrogenase, mitochondrial	164.289	153.266	151.108	164.466	163.661	159.685	139.202	133.824	138.715	185.253	197.11	193.422	166.766	157.291	159.768	144.192	139.433	150.487	115.683	176.765	167.97	164.575	196.849	186.095	188.913	165.385	158.378	220.839	165.517	173.461	196.89	187.381	200.069	252.387	227.17	230.074	199.634	184.026	182.603	165.675	172.557	168.477	187.307	181.711	191.085	249.128	251.161	230.411
Q13435	Splicing factor 3B subunit 2	116.571	125.696	116.635	103.458	112.15	103.924	91.1125	96.4094	92.7738	112.494	121.575	114.239	78.7117	81.3521	77.3252	119.158	91.8555	89.2895	120.28	124.088	139.141	148.378	141.349	148.107	111.764	110.943	162.338	131.195	124.212	132.292	121.738	128.572	139.184	108.509	118.464	103.391	165.07	167.308	152.668	128.903	126.903	122.529	133.929	135.248	139.125	145.985	154.501	148.867
Q13442	28 kDa heat- and acid-stable phosphoprotein	121.328	106.115	111.874	127.133	107.707	104.396	79.7275	93.7854	88.8054	112.035	109.792	113.419	97.7176	110.842	115.476	106.185	98.0203	103.269	106.343	112.596	140.129	123.851	123.395	118.839	109.205	101.67	101.617	103.468	113.126	125.435	97.8845	87.1953	95.4351	103.915	104.871	106.728	102.49	106.861	96.7503	96.3338	101.342	111.829	105.544	112.824	119.376	108.391	140.839	141.158
Q13526	Peptidyl-prolyl cis-trans isomerase NIMA-interacting 1	5.90126	5.15529	Filtered	Filtered	Filtered	Filtered	12.1304	Filtered	11.7284	Filtered	Filtered	Filtered	8.31559	11.7772	9.24704	Filtered	Filtered	Filtered	Filtered	Filtered	Filtered	Filtered	Filtered	Filtered	Filtered	Filtered	Filtered	Filtered	Filtered	Filtered	Filtered	Filtered	Filtered	Filtered	Filtered	Filtered	Filtered	Filtered	Filtered	Filtered	Filtered	Filtered	Filtered	Filtered	Filtered	Filtered	Filtered	Filtered
Q13547	Histone deacetylase 1	Filtered	Filtered	Filtered	Filtered	Filtered	Filtered	Filtered	Filtered	Filtered	Filtered	Filtered	Filtered	16.4752	16.1886	18.9531	Filtered	Filtered	Filtered	Filtered	Filtered	Filtered	Filtered	Filtered	Filtered	Filtered	Filtered	Filtered	Filtered	Filtered	Filtered	Filtered	Filtered	Filtered	Filtered	Filtered	Filtered	Filtered	Filtered	Filtered	Filtered	Filtered	Filtered	Filtered	Filtered	Filtered	Filtered	Filtered	Filtered
Q13561	Dynactin subunit 2	34.3079	33.2813	31.8705	47.4221	34.4305	33.0087	28.8621	26.6679	24.9346	43.481	41.7052	45.7791	23.8712	23.634	25.7968	27.2942	27.7253	26.4221	56.064	68.1328	58.5063	38.8824	47.9133	46.1461	34.3714	25.4954	26.8996	39.5127	35.2732	56.6361	35.6055	33.815	32.0123	37.8421	36.2221	37.1295	38.9203	35.2517	34.806	28.4969	33.485	30.2487	34.1995	41.2238	36.777	46.6608	41.6427	40.7976
Q13564	NEDD8-activating enzyme E1 regulatory subunit	30.3792	27.9025	19.9446	43.5413	32.1533	24.6355	30.6275	22.3551	23.4076	36.1478	29.3827	26.7361	25.4568	23.6165	22.893	25.757	17.3284	21.5767	30.0725	31.4743	22.3558	29.4152	29.0027	40.5216	20.4864	27.1299	34.2472	28.8264	26.7866	13.1616	52.1952	26.4432	25.997	50.8551	36.1616	17.3206	30.5511	35.9505	41.1402	20.1418	28.8364	30.426	17.8638	30.1701	33.8985	42.4371	17.5759	Filtered
Q13586	Stromal interaction molecule 1	16.3495	18.9972	20.0127	17.7024	18.4748	16.9546	14.0764	11.6677	9.23807	19.2072	17.6692	16.9515	14.2599	13.798	14.1626	11.6157	11.7347	10.4666	14.4253	14.0075	10.0648	18.0847	14.7125	13.3639	16.0235	17.1429	14.758	12.2937	10.7056	17.4613	11.553	8.49253	8.15277	11.4163	16.914	Filtered	21.0829	20.8099	18.8205	17.0507	16.4109	16.0653	14.9362	15.5011	16.9132	15.4937	15.3646	Filtered
Q13618	Cullin-3	8.97605	6.83979	6.48703	7.0871	8.4036	5.11889	4.58586	3.52303	3.17468	6.39592	5.99819	4.64732	6.1496	3.15663	5.34912	4.74531	3.8143	4.26661	Filtered	7.34054	Filtered	8.40574	8.83755	Filtered	Filtered	Filtered	4.36124	Filtered	Filtered	Filtered	6.91264	5.76042	4.88913	11.0883	Filtered	Filtered	13.0746	4.60713	5.61281	3.2956	8.33048	7.61557	8.19814	4.78646	7.7177	11.5236	Filtered	Filtered
Q13637	Ras-related protein Rab-32	69.7128	63.8835	59.9072	70.0292	70.4668	49.404	42.8556	43.8765	49.389	47.456	55.9402	46.5138	42.9889	42.5857	43.7574	45.4282	47.4532	52.3161	43.7541	46.9952	43.7609	16.9221	16.6879	20.0336	47.8159	54.223	46.8301	55.0422	44.8854	39.3126	49.2996	55.4289	47.2576	23.0541	Filtered	Filtered	55.6513	60.796	51.5751	48.1021	41.8749	47.8624	48.588	55.6807	42.1336	Filtered	29.2846	26.6677
Q13724	Mannosyl-oligosaccharide glucosidase	Filtered	Filtered	Filtered	Filtered	Filtered	Filtered	Filtered	Filtered	6.23193	Filtered	Filtered	Filtered	21.3096	16.5362	16.5897	Filtered	Filtered	Filtered	Filtered	Filtered	Filtered	Filtered	Filtered	Filtered	Filtered	Filtered	Filtered	Filtered	Filtered	Filtered	Filtered	Filtered	Filtered	Filtered	Filtered	Filtered	Filtered	Filtered	Filtered	Filtered	Filtered	Filtered	Filtered	Filtered	Filtered	Filtered	Filtered	Filtered
Q13740	CD166 antigen	92.5465	86.149	89.4526	135.427	138.517	127.711	100.699	104.154	102.445	109.197	112.241	110.623	88.1304	84.8675	87.5522	132.962	139.123	143.947	118.148	116.328	121.488	126.13	118.448	110.451	73.3579	72.5241	75.6819	128.672	135.667	124.354	101.657	95.7525	97.6723	105.707	105.42	132.836	82.7942	84.8425	90.2497	102.921	104.243	103.942	100.513	95.9471	101.852	123.844	109.729	111.854
Q13813	Spectrin alpha chain, non-erythrocytic 1	17.6014	18.1245	15.7009	11.3541	6.64411	9.98774	11.635	8.53109	8.18934	9.93864	6.31747	6.3275	5.02707	7.01045	6.35987	9.42377	Filtered	Filtered	8.27431	Filtered	8.41764	10.8359	8.47932	12.1001	11.4655	10.5189	9.04298	Filtered	Filtered	16.2381	10.3595	13.7225	9.78556	Filtered	Filtered	Filtered	15.7251	11.2437	14.0062	11.8173	9.72248	11.7289	13.1975	12.5398	14.7307	13.2634	Filtered	Filtered
Q13838	Spliceosome RNA helicase DDX39B	233.439	229.807	215.174	234.743	234.841	245.21	244.112	260.969	249.321	259.263	288.427	279.859	236.939	217.688	222.371	263.026	250.292	243.758	207.938	240.01	244.011	194.192	196.419	184.755	293.058	301.197	289.437	252.359	249.29	244.357	199.502	220.535	218.612	181.65	197.803	202.234	242.316	235.865	246.721	241.443	244.525	241.154	214.832	227.943	220.13	168.692	176.891	172.045
Q14008	Cytoskeleton-associated protein 5	Filtered	Filtered	Filtered	Filtered	Filtered	Filtered	Filtered	Filtered	Filtered	Filtered	Filtered	Filtered	Filtered	Filtered	Filtered	Filtered	Filtered	Filtered	Filtered	Filtered	Filtered	Filtered	Filtered	Filtered	Filtered	Filtered	Filtered	Filtered	Filtered	Filtered	Filtered	Filtered	Filtered	Filtered	Filtered	Filtered	Filtered	Filtered	Filtered	Filtered	Filtered	Filtered	Filtered	Filtered	Filtered	Filtered	Filtered	Filtered
Q14011	Cold-inducible RNA-binding protein	48.9712	48.0194	46.9711	73.656	72.0206	69.7044	42.6903	30.718	34.2214	48.0381	45.2504	48.8341	33.9175	32.1713	32.1137	53.8764	53.9283	49.046	70.229	62.3362	74.123	38.3679	42.2714	36.0676	49.3008	25.5972	27.5136	53.4282	66.5358	47.9503	30.9621	28.3713	33.476	Filtered	28.7373	15.3708	50.1298	44.4267	49.0647	36.0402	40.4776	43.3928	36.8121	41.9185	43.4402	27.1531	27.6911	31.4178
Q14012	Calcium/calmodulin-dependent protein kinase type 1	91.8132	90.3599	90.8435	105.351	116.329	115.344	91.4841	86.755	83.8987	147.743	142.386	148.61	98.8147	93.5588	90.9275	90.4841	82.8508	86.6002	81.4124	81.2949	64.4682	69.9615	58.8463	56.3184	74.4653	77.8744	80.8819	75.4666	73.4005	70.5381	81.5635	82.9049	85.1083	72.5398	71.5471	73.446	73.4544	69.5003	68.5902	80.6319	71.9919	72.5005	76.9135	70.0162	78.2216	32.6489	35.8932	35.5767
Q14019	Coactosin-like protein	96.5662	203.409	114.774	85.3561	103.936	205.605	187.226	193.18	221.372	215.48	248.644	228.866	81.0158	171.57	187.044	192.239	197.537	195.032	207.243	221.095	202.73	238.054	456.412	196.484	101.723	205.495	204.461	177.013	172.55	170.517	185.017	198.374	210.301	441.835	430.201	384.961	142.033	153.386	153.448	190.519	191.725	199.983	297.29	155.999	168.755	346.128	370.207	401.013
Q14061	Cytochrome c oxidase copper chaperone	210.482	212.571	194.743	226.631	212.673	182.83	154.486	130.387	149.607	153.002	162.312	136.225	143.616	120.769	141.403	187.658	201.337	180.444	166.048	159.049	151.327	170.603	140.575	160.29	181.408	192.252	186.376	207.983	230.873	204.865	162.722	161.555	154.902	120.872	107.671	115.562	197.391	182.324	181.444	217.477	205.684	185.437	162.576	156.561	152.551	110.288	124.691	118.608
Q14103	Heterogeneous nuclear ribonucleoprotein D0	566.185	574.1	568.032	639.679	642.76	672.669	622.268	587.856	637.887	703.682	736.184	701.769	578.954	550.98	580.927	699.136	712.911	716.593	680.327	742.41	761.121	795.56	767.043	719.422	679.157	677.996	660.725	675.12	733.478	685.897	706.216	638.764	618.351	747.465	624.434	578.817	672.67	679.529	649.505	648.144	676.092	667.75	603.782	607.732	591.665	780.732	688.632	827.54
[truncated: 374 more rows]
[truncated: 12 more columns]
