# Supplementary material for: Temporal Profiling of Host Proteome against Different M. tuberculosis Strains Reveals Delayed Epigenetic Orchestration
Source: Microorganisms. 2023 Dec 16;11(12):2998. doi: 10.3390/microorganisms11122998 (PMC10745383; doi:10.3390/microorganisms11122998)
Supplement: Supplementary file 1 [file microorganisms-11-02998-s001.zip › Table S2.xlsx]

## Sheet: RA6
Accession	Protein name	Fold change	P-value
P28062	Proteasome subunit beta type-8	26.4518	0.00232307
P02042	Hemoglobin subunit beta	22.5247	0.00141872
O43169	Cytochrome b5 type B	21.9467	9.99693e-06
P56134	ATP synthase subunit f, mitochondrial	21.7514	0.0065674
P62736	Actin, gamma-enteric smooth muscle	14.5788	9.36508e-07
P13473	Lysosome-associated membrane glycoprotein 2	10.5762	0.00113612
Q9P1F3	Costars family protein ABRACL	8.1916	0.00614594
P62318	Small nuclear ribonucleoprotein Sm D3	7.31153	0.00125594
P61769	Beta-2-microglobulin	5.99928	4.36677e-05
Q9NZP5	Olfactory receptor 5AC2	5.21058	0.00661753
P43307	Translocon-associated protein subunit alpha	4.64815	0.000268383
P14678	Small nuclear ribonucleoprotein-associated protein N	4.50929	0.00265968
P07108	Acyl-CoA-binding protein	3.98917	0.00917089
Q9UNH7	Sorting nexin-6	3.485	0.0059832
P06454	Prothymosin alpha	3.03096	0.0205109
Q99729	Heterogeneous nuclear ribonucleoprotein A/B	2.76243	0.00880297
P25789	Proteasome subunit alpha type-4	2.6014	0.000954091
O15127	Secretory carrier-associated membrane protein 2	2.42601	0.00373511
P09429	High mobility group protein B1	2.38117	0.00152256
P21796	Voltage-dependent anion-selective channel protein 1	2.32615	0.00135311
O00487	26S proteasome non-ATPase regulatory subunit 14	2.30086	0.000122838
P61289	Proteasome activator complex subunit 3	2.28217	0.00144808
O14828	Secretory carrier-associated membrane protein 3	2.25896	0.00729347
O43865	Adenosylhomocysteinase 3	2.2103	0.00262907
O43670	BUB3-interacting and GLEBS motif-containing protein ZNF207	2.11826	0.0116801
P05161	Ubiquitin-like protein ISG15	2.09591	0.00213345
P62495	Eukaryotic peptide chain release factor subunit 1	2.08471	0.00576292
P02788	Lactotransferrin	2.08429	0.00727684
P55809	Succinyl-CoA:3-ketoacid coenzyme A transferase 1, mitochondrial	2.05257	0.031542
P15559	NAD(P)H dehydrogenase [quinone] 1	2.02746	0.000164448
P46778	60S ribosomal protein L21	1.90312	0.02029
P09012	U1 small nuclear ribonucleoprotein A	1.90217	0.0454192
Q9Y3B4	Splicing factor 3B subunit 6	1.88292	0.0137808
Q13185	Chromobox protein homolog 3	1.84565	0.00156915
Q9HB71	Calcyclin-binding protein	1.82702	0.0174642
O15371	Eukaryotic translation initiation factor 3 subunit D	1.81349	0.00142023
O43760	Synaptogyrin-2	1.79052	0.000870372
P49721	Proteasome subunit beta type-2	1.7798	0.00466215
P09669	Cytochrome c oxidase subunit 6C	1.77891	0.00553373
Q13148	TAR DNA-binding protein 43	1.77401	0.030195
Q13526	Peptidyl-prolyl cis-trans isomerase NIMA-interacting 1	1.76908	0.0429157
O75340	Programmed cell death protein 6	1.76851	0.00142032
P60900	Proteasome subunit alpha type-6	1.75796	0.00250547
Q9UI12	V-type proton ATPase subunit H	1.75492	0.00011894
P49207	60S ribosomal protein L34	1.7521	0.0207536
P26583	High mobility group protein B2	1.74509	0.0228779
P37108	Signal recognition particle 14 kDa protein	1.74494	0.00136136
Q9UIF8	Bromodomain adjacent to zinc finger domain protein 2B	1.71731	0.00682868
Q9UQE7	Structural maintenance of chromosomes protein 3	1.71649	2.78557e-06
Q969V3	Nicalin	1.7128	0.00306817
Q8NAB2	Kelch repeat and BTB domain-containing protein 3	1.70988	0.00220506
Q9H0U4	Ras-related protein Rab-1B	1.70694	0.000263049
Q9NR31	GTP-binding protein SAR1b	1.70194	0.0159602
P62847	40S ribosomal protein S24	1.69468	0.00583579
P43243	Matrin-3	1.66632	0.000612296
P05386	60S acidic ribosomal protein P1	1.64697	0.0359067
P63244	Receptor of activated protein C kinase 1	1.63362	0.000921222
P06702	Protein S100-A9	1.62939	0.00515831
O60361	Putative nucleoside diphosphate kinase	1.62423	0.0482616
P13073	Cytochrome c oxidase subunit 4 isoform 1, mitochondrial	1.62199	0.00422145
P16152	Carbonyl reductase [NADPH] 1	1.61221	0.0321521
P12259	Coagulation factor V	1.57802	0.00197811
P53618	Coatomer subunit beta	1.57632	0.01805
P46781	40S ribosomal protein S9	1.56619	0.0003376
P02656	Apolipoprotein C-III	1.55079	0.00127185
P62191	26S proteasome regulatory subunit 4	1.53241	0.000627733
P60866	40S ribosomal protein S20	1.51704	3.94293e-05
P12236	ADP/ATP translocase 3	1.51592	0.00104683
P09651	Heterogeneous nuclear ribonucleoprotein A1	1.51398	0.000648693
P62805	Histone H4	1.51078	4.43476e-05
Q9BPU6	Dihydropyrimidinase-related protein 5	1.50507	6.24519e-05
P14927	Cytochrome b-c1 complex subunit 7	0.669434	0.0181454
Q13637	Ras-related protein Rab-32	0.668371	0.016159
Q14978	Nucleolar and coiled-body phosphoprotein 1	0.666353	0.0442169
P78344	Eukaryotic translation initiation factor 4 gamma 2	0.665332	0.00107684
Q9Y2W1	Thyroid hormone receptor-associated protein 3	0.662587	0.0183322
Q13409	Cytoplasmic dynein 1 intermediate chain 2	0.662119	0.000305606
Q13435	Splicing factor 3B subunit 2	0.661431	0.00220275
O43175	D-3-phosphoglycerate dehydrogenase	0.661374	0.0156997
P14174	Macrophage migration inhibitory factor	0.659652	0.0052599
Q92597	Protein NDRG1	0.657871	1.74664e-05
Q14061	Cytochrome c oxidase copper chaperone	0.656832	0.00197061
Q15714	TSC22 domain family protein 1	0.656705	0.0114651
P52907	F-actin-capping protein subunit alpha-1	0.655941	0.000996206
O75934	Pre-mRNA-splicing factor SPF27	0.655692	0.0170087
P46109	Crk-like protein	0.653245	0.045724
P58546	Myotrophin	0.651888	0.00606305
Q14444	Caprin-1	0.650931	0.00752588
O75351	Vacuolar protein sorting-associated protein 4B	0.647745	0.00131801
P31146	Coronin-1A	0.647225	0.000274659
P13798	Acylamino-acid-releasing enzyme	0.647006	0.0032783
O60925	Prefoldin subunit 1	0.645026	0.0088507
P40121	Macrophage-capping protein	0.643609	1.65132e-05
O94925	Glutaminase kidney isoform, mitochondrial	0.642252	0.0283991
O14618	Copper chaperone for superoxide dismutase	0.642096	0.0100101
Q92974	Rho guanine nucleotide exchange factor 2	0.640271	0.000826074
P11279	Lysosome-associated membrane glycoprotein 1	0.635888	0.00162564
Q9UHL4	Dipeptidyl peptidase 2	0.633938	0.00363215
Q9NZT2	Opioid growth factor receptor	0.633151	0.0129437
Q9ULZ3	Apoptosis-associated speck-like protein containing a CARD	0.63281	0.000298926
Q9NZL9	Methionine adenosyltransferase 2 subunit beta	0.6323	0.0391476
Q9UH65	Switch-associated protein 70	0.626567	0.00124277
Q15124	Phosphoglucomutase-like protein 5	0.624414	0.0330084
Q14203	Dynactin subunit 1	0.620605	0.0126216
Q9Y285	Phenylalanine--tRNA ligase alpha subunit	0.619677	0.000977477
P55010	Eukaryotic translation initiation factor 5	0.618193	2.6819e-05
Q13243	Serine/arginine-rich splicing factor 5	0.617529	0.0105971
Q9UNP9	Peptidyl-prolyl cis-trans isomerase E	0.61737	0.0110916
Q99733	Nucleosome assembly protein 1-like 4	0.617116	0.0170017
P48960	Adhesion G protein-coupled receptor E5	0.616612	0.0256073
Q02818	Nucleobindin-1	0.616461	0.00598863
Q9UJU6	Drebrin-like protein	0.615548	0.00152895
Q8TC90	Coiled-coil domain-containing glutamate-rich protein 1	0.61473	0.00112907
Q9UI08	Ena/VASP-like protein	0.614048	0.00138103
P62942	Peptidyl-prolyl cis-trans isomerase FKBP1A	0.613749	0.000233554
P67809	Y-box-binding protein 1	0.612805	0.00233072
Q7Z4V5	Hepatoma-derived growth factor-related protein 2	0.611902	0.0141187
Q99961	Endophilin-A2	0.610175	0.0240006
Q4V328	GRIP1-associated protein 1	0.607678	0.00912162
Q8N684	Cleavage and polyadenylation specificity factor subunit 7	0.604441	0.0327019
Q9UL25	Ras-related protein Rab-21	0.599846	0.00657186
Q9UJ70	N-acetyl-D-glucosamine kinase	0.598419	0.0306948
O15212	Prefoldin subunit 6	0.598371	5.98888e-05
O60664	Perilipin-3	0.596956	0.0022988
O95747	Serine/threonine-protein kinase R1	0.595807	0.00240734
Q9BT09	Protein canopy homolog 3	0.592524	0.0159563
P01024	Complement C3	0.591072	0.000390709
Q16576	Histone-binding protein RBBP7	0.590652	0.0287092
Q9Y3Y2	Chromatin target of PRMT1 protein	0.586973	0.0049652
O75821	Eukaryotic translation initiation factor 3 subunit G	0.582491	0.00210202
O00429	Dynamin-1-like protein	0.58029	0.0315209
A0FGR8	Extended synaptotagmin-2	0.580152	0.00116962
P28799	Progranulin	0.579765	0.00743787
Q8IYB3	Serine/arginine repetitive matrix protein 1	0.579539	0.0112692
Q13283	Ras GTPase-activating protein-binding protein 1	0.57933	0.050331
Q99816	Tumor susceptibility gene 101 protein	0.579038	0.000830526
O43504	Ragulator complex protein LAMTOR5	0.577792	0.000155216
P49591	Serine--tRNA ligase, cytoplasmic	0.574852	0.0230142
P00338	L-lactate dehydrogenase A chain	0.574708	3.09778e-05
Q99623	Prohibitin-2	0.570956	0.00169409
Q9Y2V2	Calcium-regulated heat-stable protein 1	0.570332	0.00189254
Q12965	Unconventional myosin-Ie	0.565693	0.0148309
Q9NP79	Vacuolar protein sorting-associated protein VTA1 homolog	0.562864	0.000655409
O75534	Cold shock domain-containing protein E1	0.55192	0.00583986
Q99829	Copine-1	0.550378	0.00146233
Q9H3P7	Golgi resident protein GCP60	0.547049	5.16902e-05
O95817	BAG family molecular chaperone regulator 3	0.543388	0.039052
P52888	Thimet oligopeptidase	0.53985	0.00454442
Q9Y570	Protein phosphatase methylesterase 1	0.53827	0.00122885
Q12792	Twinfilin-1	0.533471	0.0152921
P27701	CD82 antigen	0.527906	0.000341016
Q9Y4P3	Transducin beta-like protein 2	0.526857	0.0116943
O76021	Ribosomal L1 domain-containing protein 1	0.523247	0.00663534
A6NC05	Glutaredoxin-like protein C5orf63	0.521947	0.000380948
O94903	Pyridoxal phosphate homeostasis protein	0.516365	0.00357785
P20962	Parathymosin	0.515108	0.00932713
P48506	Glutamate--cysteine ligase catalytic subunit	0.512043	0.00496691
Q15942	Zyxin	0.502579	0.000140532
P62328	Thymosin beta-4	0.499815	2.72501e-05
O95373	Importin-7	0.498956	6.18709e-05
P61956	Small ubiquitin-related modifier 2	0.494372	0.000166191
P55327	Tumor protein D52	0.491133	0.0251654
P08195	4F2 cell-surface antigen heavy chain	0.488883	0.0445788
O95721	Synaptosomal-associated protein 29	0.487641	0.02256
P49006	MARCKS-related protein	0.486041	0.017683
P61313	60S ribosomal protein L15	0.481483	0.0105389
P09104	Gamma-enolase	0.472028	3.40621e-05
Q99417	c-Myc-binding protein	0.470615	0.00181133
Q02487	Desmocollin-2	0.469346	0.0485796
Q15121	Astrocytic phosphoprotein PEA-15	0.469344	0.000114468
Q0VD83	Apolipoprotein B receptor	0.464192	0.00498675
Q05655	Protein kinase C delta type	0.460817	0.00843534
P18754	Regulator of chromosome condensation	0.459123	0.00128289
P27694	Replication protein A 70 kDa DNA-binding subunit	0.458533	0.00376656
Q9H299	SH3 domain-binding glutamic acid-rich-like protein 3	0.452138	0.000160855
O95182	NADH dehydrogenase [ubiquinone] 1 alpha subcomplex subunit 7	0.450928	0.0054492
O15479	Melanoma-associated antigen B2	0.450662	0.000119301
P84098	60S ribosomal protein L19	0.450484	0.00399615
Q9BRA2	Thioredoxin domain-containing protein 17	0.450029	0.0100067
O75439	Mitochondrial-processing peptidase subunit beta	0.442111	0.0250622
P0DP23	Calmodulin-3	0.440433	0.00103773
P47914	60S ribosomal protein L29	0.431361	0.0231132
Q9UH99	SUN domain-containing protein 2	0.425481	0.000197167
P01137	Transforming growth factor beta-1 proprotein	0.424559	0.000165019
Q8WU90	Zinc finger CCCH domain-containing protein 15	0.419193	0.00881294
P10644	cAMP-dependent protein kinase type I-alpha regulatory subunit	0.40753	0.00112791
Q15050	Ribosome biogenesis regulatory protein homolog	0.39415	0.0182045
P80723	Brain acid soluble protein 1	0.38999	1.90876e-05
Q13813	Spectrin alpha chain, non-erythrocytic 1	0.357739	0.000401669
Q16671	Anti-Muellerian hormone type-2 receptor	0.340431	0.0028225
P12004	Proliferating cell nuclear antigen	0.314527	0.0147567
P07602	Prosaposin	0.298032	6.63201e-05
P62273	40S ribosomal protein S29	0.150875	8.27893e-05

## Sheet: RV6
Accession	Protein name	Fold change	P-value
P07602	Prosaposin	7.62575	7.39698e-07
P13473	Lysosome-associated membrane glycoprotein 2	5.05608	0.0127353
Q9NZP5	Olfactory receptor 5AC2	4.68665	0.0148367
P06454	Prothymosin alpha	3.80697	0.000222956
P05114	Non-histone chromosomal protein HMG-14	2.93838	0.00324822
P02656	Apolipoprotein C-III	2.84751	0.0123564
O75874	Isocitrate dehydrogenase [NADP] cytoplasmic	2.57717	0.00117193
P62318	Small nuclear ribonucleoprotein Sm D3	2.5177	0.00397632
Q99729	Heterogeneous nuclear ribonucleoprotein A/B	2.4571	0.0264754
Q9UI12	V-type proton ATPase subunit H	2.14351	0.000533812
O94979	Protein transport protein Sec31A	2.13616	0.00217879
P12259	Coagulation factor V	2.03527	1.81903e-05
Q96A26	Protein FAM162A	1.95763	0.00802724
P11166	Solute carrier family 2, facilitated glucose transporter member 1	1.95289	0.0135877
P02788	Lactotransferrin	1.93284	0.00336348
P16104	Histone H2AX	1.92942	0.00113454
O75964	ATP synthase subunit g, mitochondrial	1.9126	0.0263706
O95248	Myotubularin-related protein 5	1.8312	0.00361708
Q02809	Procollagen-lysine,2-oxoglutarate 5-dioxygenase 1	1.74659	0.0048484
O00487	26S proteasome non-ATPase regulatory subunit 14	1.74166	0.0329396
Q7RTS5	Proton channel OTOP3	1.73462	2.66792e-05
Q8NBS9	Thioredoxin domain-containing protein 5	1.72401	0.0060422
Q969V3	Nicalin	1.7024	0.000167167
P0DP23	Calmodulin-3	1.70144	0.00139126
P54709	Sodium/potassium-transporting ATPase subunit beta-3	1.66653	0.0226643
P36776	Lon protease homolog, mitochondrial	1.66426	0.0322803
Q9NR30	Nucleolar RNA helicase 2	1.65572	0.000677665
P13073	Cytochrome c oxidase subunit 4 isoform 1, mitochondrial	1.64776	0.0017025
O60814	Histone H2B type 1-M	1.63796	0.0188469
P00367	Glutamate dehydrogenase 1, mitochondrial	1.62999	0.00624682
P09669	Cytochrome c oxidase subunit 6C	1.6281	0.00813064
P62805	Histone H4	1.62135	0.00914882
P51114	Fragile X mental retardation syndrome-related protein 1	1.60328	0.00229347
P13674	Prolyl 4-hydroxylase subunit alpha-1	1.60212	0.000589893
P25789	Proteasome subunit alpha type-4	1.58082	0.000922908
P30048	Thioredoxin-dependent peroxide reductase, mitochondrial	1.57352	5.96482e-06
O75531	Barrier-to-autointegration factor	1.57192	0.0420387
Q92597	Protein NDRG1	1.56624	0.000199608
P14324	Farnesyl pyrophosphate synthase	1.56594	5.68704e-05
Q00059	Transcription factor A, mitochondrial	1.55837	0.0222799
Q8TDZ2	[F-actin]-monooxygenase MICAL1	1.5548	0.0128444
Q9H8V3	Protein ECT2	1.53286	0.000213183
P05386	60S acidic ribosomal protein P1	1.52151	0.0500822
Q9Y3B4	Splicing factor 3B subunit 6	1.51074	0.0123964
P12236	ADP/ATP translocase 3	1.50996	0.000451309
Q5CZ79	Ankyrin repeat domain-containing protein 20B	1.50138	0.0102578
Q9Y570	Protein phosphatase methylesterase 1	0.669399	0.00257266
P12109	Collagen alpha-1(VI) chain	0.669258	0.00825278
Q9NZT2	Opioid growth factor receptor	0.668404	0.017637
P01024	Complement C3	0.665692	0.0103944
P28482	Mitogen-activated protein kinase 1	0.663171	0.00482695
O43252	Bifunctional 3'-phosphoadenosine 5'-phosphosulfate synthase 1	0.657184	0.0086721
P19012	Keratin, type I cytoskeletal 15	0.655209	0.00376511
P67809	Y-box-binding protein 1	0.654784	0.00826554
P54920	Alpha-soluble NSF attachment protein	0.648327	0.00275691
P09914	Interferon-induced protein with tetratricopeptide repeats 1	0.639317	0.000744554
Q7Z2W4	Zinc finger CCCH-type antiviral protein 1	0.638218	0.00250354
P11215	Integrin alpha-M	0.637629	0.005109
Q8WU90	Zinc finger CCCH domain-containing protein 15	0.628334	0.0455366
P23381	Tryptophan--tRNA ligase, cytoplasmic	0.621483	0.000275816
Q9P2E9	Ribosome-binding protein 1	0.618566	0.00335467
P09913	Interferon-induced protein with tetratricopeptide repeats 2	0.616499	0.00234365
P48506	Glutamate--cysteine ligase catalytic subunit	0.609603	0.0125311
P10644	cAMP-dependent protein kinase type I-alpha regulatory subunit	0.609079	0.00977192
P19971	Thymidine phosphorylase	0.607063	0.000457962
Q15714	TSC22 domain family protein 1	0.605004	0.00496858
Q13813	Spectrin alpha chain, non-erythrocytic 1	0.603331	0.00264193
P20592	Interferon-induced GTP-binding protein Mx2	0.59888	0.00276963
Q14258	E3 ubiquitin/ISG15 ligase TRIM25	0.593878	0.0024248
Q9UN86	Ras GTPase-activating protein-binding protein 2	0.590137	0.0149476
O00429	Dynamin-1-like protein	0.581404	0.0265592
Q15121	Astrocytic phosphoprotein PEA-15	0.581344	0.000271497
P36222	Chitinase-3-like protein 1	0.573104	0.00769162
Q16762	Thiosulfate sulfurtransferase	0.561982	0.00259722
Q4V328	GRIP1-associated protein 1	0.560434	0.000700853
P55957	BH3-interacting domain death agonist	0.55717	0.0443868
Q14203	Dynactin subunit 1	0.545585	0.0323345
Q9UJ70	N-acetyl-D-glucosamine kinase	0.535895	0.0123673
P20962	Parathymosin	0.535196	0.00807158
O14879	Interferon-induced protein with tetratricopeptide repeats 3	0.527138	6.21159e-05
Q5EBM0	UMP-CMP kinase 2, mitochondrial	0.518439	0.00153412
O95721	Synaptosomal-associated protein 29	0.514574	0.0342792
P20702	Integrin alpha-X	0.507617	0.0199102
Q12965	Unconventional myosin-Ie	0.478872	0.00615926
Q99961	Endophilin-A2	0.446327	0.00818354
Q9H1B7	Probable E3 ubiquitin-protein ligase IRF2BPL	0.43942	0.000830412
P32455	Guanylate-binding protein 1	0.415545	0.000864069
Q0VD83	Apolipoprotein B receptor	0.407926	0.00210865
P18510	Interleukin-1 receptor antagonist protein	0.334037	0.000396577
P49006	MARCKS-related protein	0.281771	0.00160929

## Sheet: BND6
Accession	Protein name	Fold change	P-value
P07602	Prosaposin	4.94279	0.000714089
P02656	Apolipoprotein C-III	3.3259	0.00902572
P13693	Translationally-controlled tumor protein	2.95245	0.00106749
O75874	Isocitrate dehydrogenase [NADP] cytoplasmic	2.84217	0.00177967
O00487	26S proteasome non-ATPase regulatory subunit 14	2.67433	0.0016257
P35908	Keratin, type II cytoskeletal 2 epidermal	2.57066	0.00041005
P30050	60S ribosomal protein L12	2.54872	4.02595e-05
Q9UI12	V-type proton ATPase subunit H	2.39141	0.00756298
P13645	Keratin, type I cytoskeletal 10	2.3842	4.92237e-05
Q99460	26S proteasome non-ATPase regulatory subunit 1	2.3245	0.00245591
P04264	Keratin, type II cytoskeletal 1	2.30949	3.03489e-06
P06737	Glycogen phosphorylase, liver form	2.24722	0.00567713
Q53GQ0	Very-long-chain 3-oxoacyl-CoA reductase	2.23419	0.00291311
P12259	Coagulation factor V	2.17377	0.00181875
P06454	Prothymosin alpha	2.13383	9.93865e-05
Q15019	Septin-2	2.09837	0.000670708
Q8WW12	PEST proteolytic signal-containing nuclear protein	2.06681	0.00101705
O00410	Importin-5	2.06338	0.000145683
P35527	Keratin, type I cytoskeletal 9	2.05356	0.000786293
P61077	Ubiquitin-conjugating enzyme E2 D2	2.0519	0.0115816
P21796	Voltage-dependent anion-selective channel protein 1	2.03067	0.00126818
P50213	Isocitrate dehydrogenase [NAD] subunit alpha, mitochondrial	1.9814	0.02554
O60739	Eukaryotic translation initiation factor 1	1.97507	0.0094725
Q00325	Phosphate carrier protein, mitochondrial	1.97122	0.00274174
P02787	Serotransferrin	1.94167	0.000526791
P19012	Keratin, type I cytoskeletal 15	1.93138	0.00300701
P01584	Interleukin-1 beta	1.88348	0.00799328
Q969V3	Nicalin	1.87896	0.00137158
Q9UQE7	Structural maintenance of chromosomes protein 3	1.8478	0.0105913
O00170	AH receptor-interacting protein	1.81844	0.0453546
P51114	Fragile X mental retardation syndrome-related protein 1	1.79078	0.00240991
O43670	BUB3-interacting and GLEBS motif-containing protein ZNF207	1.78719	0.0173492
P68431	Histone H3.2	1.78163	0.033722
P62873	Guanine nucleotide-binding protein subunit beta-4	1.76548	0.000975542
P00441	Superoxide dismutase [Cu-Zn]	1.76133	0.00241174
Q5ZPR3	CD276 antigen	1.75215	0.018603
P62910	60S ribosomal protein L32	1.733	0.0090982
Q9NR30	Nucleolar RNA helicase 2	1.71852	0.000156686
P68036	Ubiquitin-conjugating enzyme E2 L3	1.71845	0.0115226
P13804	Electron transfer flavoprotein subunit alpha, mitochondrial	1.71054	0.021466
O75964	ATP synthase subunit g, mitochondrial	1.70569	0.00248125
P20702	Integrin alpha-X	1.69015	0.00414486
P62805	Histone H4	1.67081	2.33747e-05
Q9Y2Q3	Glutathione S-transferase kappa 1	1.65659	0.0083092
O95352	Ubiquitin-like modifier-activating enzyme ATG7	1.65074	0.00317937
P12236	ADP/ATP translocase 3	1.62669	0.00130734
P08648	Integrin alpha-5	1.61661	0.000591545
P05023	Sodium/potassium-transporting ATPase subunit alpha-1	1.61064	9.64523e-05
Q8NBJ5	Procollagen galactosyltransferase 1	1.60418	0.00228019
O75439	Mitochondrial-processing peptidase subunit beta	1.60318	0.0279256
Q7RTS5	Proton channel OTOP3	1.60051	0.0123216
Q02809	Procollagen-lysine,2-oxoglutarate 5-dioxygenase 1	1.59446	0.0184896
Q9BPU6	Dihydropyrimidinase-related protein 5	1.58583	0.00109886
Q9H8V3	Protein ECT2	1.56791	2.08597e-05
P06753	Tropomyosin alpha-3 chain	1.56639	3.57251e-05
P30048	Thioredoxin-dependent peroxide reductase, mitochondrial	1.56001	0.00295715
Q99714	3-hydroxyacyl-CoA dehydrogenase type-2	1.55827	0.0351535
Q9BVC6	Transmembrane protein 109	1.5469	0.00890372
P04899	Guanine nucleotide-binding protein G(i) subunit alpha-2	1.54682	0.00364803
P50914	60S ribosomal protein L14	1.53877	0.000619452
O94979	Protein transport protein Sec31A	1.52792	0.000109598
P30084	Enoyl-CoA hydratase, mitochondrial	1.52694	0.000161078
P62906	60S ribosomal protein L10a	1.52426	0.000514581
Q99798	Aconitate hydratase, mitochondrial	1.50761	4.48751e-05
Q07666	KH domain-containing, RNA-binding, signal transduction-associated protein 1	1.5018	0.00283332
P28482	Mitogen-activated protein kinase 1	0.667149	0.000333459
Q9H299	SH3 domain-binding glutamic acid-rich-like protein 3	0.662547	0.00115524
Q15942	Zyxin	0.657305	0.0140651
Q15121	Astrocytic phosphoprotein PEA-15	0.642896	0.000445762
Q02818	Nucleobindin-1	0.642755	0.00208794
P60953	Cell division control protein 42 homolog	0.642071	0.0314434
P62136	Serine/threonine-protein phosphatase PP1-alpha catalytic subunit	0.632642	0.000652704
Q92688	Acidic leucine-rich nuclear phosphoprotein 32 family member B	0.622073	0.00652968
P80723	Brain acid soluble protein 1	0.621575	0.00188682
Q15124	Phosphoglucomutase-like protein 5	0.619006	0.0467791
P49458	Signal recognition particle 9 kDa protein	0.612816	0.0179144
O75368	SH3 domain-binding glutamic acid-rich-like protein	0.610207	0.0118795
P48444	Coatomer subunit delta	0.605306	0.001178
Q9HB71	Calcyclin-binding protein	0.594917	0.0132011
Q9UKY7	Protein CDV3 homolog	0.594409	0.00248422
P49006	MARCKS-related protein	0.593902	0.0114616
Q9P258	Protein RCC2	0.585636	0.0166612
P10644	cAMP-dependent protein kinase type I-alpha regulatory subunit	0.571806	0.00776259
P62333	26S proteasome regulatory subunit 10B	0.569687	0.0017917
Q9UMS4	Pre-mRNA-processing factor 19	0.55372	0.000366064
P18077	60S ribosomal protein L35a	0.543114	0.000718678
P33992	DNA replication licensing factor MCM5	0.539075	0.0325072
P48506	Glutamate--cysteine ligase catalytic subunit	0.529719	0.00384843
Q13155	Aminoacyl tRNA synthase complex-interacting multifunctional protein 2	0.529575	0.0297153
Q13283	Ras GTPase-activating protein-binding protein 1	0.51959	0.0301319
Q9H444	Charged multivesicular body protein 4b	0.516083	0.001458
O75340	Programmed cell death protein 6	0.479122	0.0178676
P36551	Oxygen-dependent coproporphyrinogen-III oxidase, mitochondrial	0.471834	0.00171314
P0DP23	Calmodulin-3	0.470455	0.000305179
Q9Y3B4	Splicing factor 3B subunit 6	0.458438	0.00885269
O43768	Alpha-endosulfine	0.438507	0.0225667
P15170	Eukaryotic peptide chain release factor GTP-binding subunit ERF3A	0.416553	0.0302734
Q9Y2V2	Calcium-regulated heat-stable protein 1	0.401108	5.06472e-05
Q9NRV9	Heme-binding protein 1	0.287809	0.000174803
Q96IU4	Protein ABHD14B	0.283097	0.00229679
P41218	Myeloid cell nuclear differentiation antigen	0.280183	0.000729693

## Sheet: JAL6
Accession	Protein name	Fold change	P-value
P07602	Prosaposin	12.5036	0.000425151
Q9NZP5	Olfactory receptor 5AC2	5.62331	0.0158808
P35908	Keratin, type II cytoskeletal 2 epidermal	4.63329	0.00034378
P35527	Keratin, type I cytoskeletal 9	4.53081	1.53297e-06
Q99729	Heterogeneous nuclear ribonucleoprotein A/B	3.89739	0.00647169
O75874	Isocitrate dehydrogenase [NADP] cytoplasmic	3.76475	0.00265721
Q8NAB2	Kelch repeat and BTB domain-containing protein 3	3.52295	0.000705497
P04264	Keratin, type II cytoskeletal 1	3.50784	1.48854e-05
P13645	Keratin, type I cytoskeletal 10	3.41239	0.0171612
P61077	Ubiquitin-conjugating enzyme E2 D2	3.29623	1.35052e-05
P49207	60S ribosomal protein L34	3.16487	0.0307016
P25789	Proteasome subunit alpha type-4	3.1347	0.00138126
Q9UQE7	Structural maintenance of chromosomes protein 3	3.09543	0.00036798
P02656	Apolipoprotein C-III	2.95912	0.00626457
P06730	Eukaryotic translation initiation factor 4E	2.88549	0.0204447
P30048	Thioredoxin-dependent peroxide reductase, mitochondrial	2.857	0.000424879
P99999	Cytochrome c	2.81331	0.00199216
O60814	Histone H2B type 1-M	2.55799	0.00593019
P08962	CD63 antigen	2.52957	0.00358218
Q00059	Transcription factor A, mitochondrial	2.52115	0.0166165
P81605	Dermcidin	2.52003	2.27571e-05
P14866	Heterogeneous nuclear ribonucleoprotein L	2.44668	0.0283772
P07477	Serine protease 1	2.44582	4.5104e-05
O75937	DnaJ homolog subfamily C member 8	2.43424	4.22605e-05
P12259	Coagulation factor V	2.38238	0.00718842
P63244	Receptor of activated protein C kinase 1	2.36611	6.23431e-05
P07711	Procathepsin L	2.3584	0.0257881
P06737	Glycogen phosphorylase, liver form	2.2834	1.5294e-06
O94979	Protein transport protein Sec31A	2.27161	0.00929953
P51114	Fragile X mental retardation syndrome-related protein 1	2.23443	0.0084045
P13073	Cytochrome c oxidase subunit 4 isoform 1, mitochondrial	2.17265	0.00160083
Q7RTS5	Proton channel OTOP3	2.16351	0.000775378
P16104	Histone H2AX	2.16024	0.000103439
P15153	Ras-related C3 botulinum toxin substrate 2	2.1214	2.82484e-05
G2XKQ0	Small ubiquitin-related modifier 1	2.09139	0.00329011
P49721	Proteasome subunit beta type-2	2.08678	0.000277034
P11172	Uridine 5'-monophosphate synthase	2.08483	0.00687865
O95379	Tumor necrosis factor alpha-induced protein 8	2.08241	0.0136512
Q92688	Acidic leucine-rich nuclear phosphoprotein 32 family member B	2.05177	0.00155759
P09651	Heterogeneous nuclear ribonucleoprotein A1	2.03495	0.0107777
P62805	Histone H4	2.03413	0.00307067
P05161	Ubiquitin-like protein ISG15	2.0332	0.0139455
O00410	Importin-5	2.02601	0.00702701
P02647	Apolipoprotein A-I	2.00656	0.00148211
P19823	Inter-alpha-trypsin inhibitor heavy chain H2	1.96982	0.00152971
P26641	Elongation factor 1-gamma	1.96917	0.000127823
P06454	Prothymosin alpha	1.95248	0.00068427
Q01105	Protein SET	1.94875	0.000658842
P07858	Cathepsin B	1.94554	0.00251145
Q9BPU6	Dihydropyrimidinase-related protein 5	1.93976	0.0001294
Q9HB71	Calcyclin-binding protein	1.92033	0.000839053
P19012	Keratin, type I cytoskeletal 15	1.9175	0.00782652
P27635	60S ribosomal protein L10	1.91324	0.0342591
P84103	Serine/arginine-rich splicing factor 3	1.91129	0.0112998
P12236	ADP/ATP translocase 3	1.91079	0.000220879
P49720	Proteasome subunit beta type-3	1.90969	0.000318845
P18085	ADP-ribosylation factor 4	1.90661	0.0116489
P21796	Voltage-dependent anion-selective channel protein 1	1.8972	0.0029304
P18859	ATP synthase-coupling factor 6, mitochondrial	1.89103	0.000504273
P62847	40S ribosomal protein S24	1.8838	0.0038519
Q9H0U4	Ras-related protein Rab-1B	1.86909	0.00127496
Q13185	Chromobox protein homolog 3	1.85985	0.0221623
O00584	Ribonuclease T2	1.85789	0.000451633
P09669	Cytochrome c oxidase subunit 6C	1.83252	0.0183589
P49756	RNA-binding protein 25	1.83155	0.0433301
P62328	Thymosin beta-4	1.82682	0.0222499
O43760	Synaptogyrin-2	1.82552	0.00107648
P46781	40S ribosomal protein S9	1.81772	0.000143093
O15144	Actin-related protein 2/3 complex subunit 2	1.80983	0.00470025
P0C221	Coiled-coil domain-containing protein 175	1.79447	0.0213796
P61289	Proteasome activator complex subunit 3	1.78866	0.000429282
P00367	Glutamate dehydrogenase 1, mitochondrial	1.77598	0.000394959
P08579	U2 small nuclear ribonucleoprotein B''	1.76023	0.0183485
Q00325	Phosphate carrier protein, mitochondrial	1.75996	2.37938e-06
O15371	Eukaryotic translation initiation factor 3 subunit D	1.7421	0.0140009
P54709	Sodium/potassium-transporting ATPase subunit beta-3	1.73477	0.0146555
Q9NR31	GTP-binding protein SAR1b	1.73124	0.000500287
P32969	60S ribosomal protein L9	1.72848	0.0124414
P02787	Serotransferrin	1.72014	0.0186523
O75367	Core histone macro-H2A.1	1.71138	1.84674e-05
P49773	Adenosine 5'-monophosphoramidase HINT1	1.70865	0.00205399
Q8TC90	Coiled-coil domain-containing glutamate-rich protein 1	1.70396	0.00490134
Q15185	Prostaglandin E synthase 3	1.70305	0.00717295
P15880	40S ribosomal protein S2	1.70027	0.000894173
P52306	Rap1 GTPase-GDP dissociation stimulator 1	1.69659	0.045357
Q9NW08	DNA-directed RNA polymerase III subunit RPC2	1.69432	0.000246592
Q9NR30	Nucleolar RNA helicase 2	1.6938	0.00374769
Q8NBS9	Thioredoxin domain-containing protein 5	1.68343	0.00252237
P14324	Farnesyl pyrophosphate synthase	1.68322	0.00174469
P05388	60S acidic ribosomal protein P0	1.6819	0.00032192
P56378	ATP synthase subunit ATP5MJ, mitochondrial	1.68052	0.0186557
P48735	Isocitrate dehydrogenase [NADP], mitochondrial	1.67814	0.000163983
O43447	Peptidyl-prolyl cis-trans isomerase H	1.66735	0.0170036
P09211	Glutathione S-transferase P	1.6652	0.0219271
P52895	Aldo-keto reductase family 1 member C2	1.65768	0.00136704
O75665	Oral-facial-digital syndrome 1 protein	1.64382	0.0253195
P02768	Albumin	1.63342	0.0400476
Q96QK1	Vacuolar protein sorting-associated protein 35	1.63167	1.15729e-05
P42766	60S ribosomal protein L35	1.62781	0.000455495
P00387	NADH-cytochrome b5 reductase 3	1.62701	0.00954864
Q04446	1,4-alpha-glucan-branching enzyme	1.61964	0.0342809
P0CG47	Ubiquitin-60S ribosomal protein L40	1.61185	0.0211589
Q96A26	Protein FAM162A	1.60735	0.00508347
P11166	Solute carrier family 2, facilitated glucose transporter member 1	1.60192	0.0158526
P21283	V-type proton ATPase subunit C 1	1.59804	0.00720428
Q9UI09	NADH dehydrogenase [ubiquinone] 1 alpha subcomplex subunit 12	1.59401	0.00537036
P68104	Putative elongation factor 1-alpha-like 3	1.59269	6.80268e-05
P25788	Proteasome subunit alpha type-3	1.58815	0.0038078
P60842	Eukaryotic initiation factor 4A-I	1.58783	2.25469e-05
O00560	Syntenin-1	1.58435	0.0134286
P62873	Guanine nucleotide-binding protein subunit beta-4	1.58071	0.0177923
O75131	Copine-3	1.5762	0.0144202
P62995	Transformer-2 protein homolog beta	1.57533	0.00112022
P28066	Proteasome subunit alpha type-5	1.57135	0.000540296
Q96JA4	Membrane-spanning 4-domains subfamily A member 14	1.57128	0.00287578
O15523	ATP-dependent RNA helicase DDX3Y	1.57015	0.000226702
P60903	Protein S100-A10	1.56556	0.0116316
P20674	Cytochrome c oxidase subunit 5A, mitochondrial	1.56446	0.000979479
P26885	Peptidyl-prolyl cis-trans isomerase FKBP2	1.56254	0.0104506
P04843	Dolichyl-diphosphooligosaccharide--protein glycosyltransferase subunit 1	1.56211	0.000527021
P61224	Ras-related protein Rap-1b	1.55663	0.00438112
Q13838	Spliceosome RNA helicase DDX39B	1.55571	0.000118797
P62277	40S ribosomal protein S13	1.55438	0.000281804
Q15181	Inorganic pyrophosphatase	1.54547	0.00124178
Q09028	Histone-binding protein RBBP4	1.53524	0.000130528
P20290	Transcription factor BTF3	1.53498	0.010875
Q14697	Neutral alpha-glucosidase AB	1.53451	0.00176164
P10599	Thioredoxin	1.53315	8.8893e-06
Q14240	Eukaryotic initiation factor 4A-II	1.52142	0.00202501
Q53GQ0	Very-long-chain 3-oxoacyl-CoA reductase	1.51986	0.0136888
P02788	Lactotransferrin	1.51507	0.0451009
P00403	Cytochrome c oxidase subunit 2	1.51356	0.00128854
Q9H254	Spectrin beta chain, non-erythrocytic 4	1.50873	0.0324098
Q9UL46	Proteasome activator complex subunit 2	1.50586	0.0240344
O95881	Thioredoxin domain-containing protein 12	1.50434	0.00666094
P47985	Cytochrome b-c1 complex subunit Rieske, mitochondrial	1.50293	0.0384585
P25705	ATP synthase subunit alpha, mitochondrial	1.50116	0.000202377
Q9H1B7	Probable E3 ubiquitin-protein ligase IRF2BPL	0.664312	0.0221653
Q9NQR4	Omega-amidase NIT2	0.662736	0.00804603
P67809	Y-box-binding protein 1	0.662022	0.00803428
Q14155	Rho guanine nucleotide exchange factor 6	0.660708	0.00920335
O75368	SH3 domain-binding glutamic acid-rich-like protein	0.659324	0.00168519
Q9UJ70	N-acetyl-D-glucosamine kinase	0.657024	0.030935
Q6P2Q9	Pre-mRNA-processing-splicing factor 8	0.652837	0.00140568
Q14258	E3 ubiquitin/ISG15 ligase TRIM25	0.648676	0.00994429
Q99816	Tumor susceptibility gene 101 protein	0.648502	0.00122061
P15374	Ubiquitin carboxyl-terminal hydrolase isozyme L3	0.646408	0.00507221
Q99733	Nucleosome assembly protein 1-like 4	0.643777	0.0311982
Q9UH65	Switch-associated protein 70	0.64068	0.00462562
Q96B97	SH3 domain-containing kinase-binding protein 1	0.637357	0.00939838
O43491	Band 4.1-like protein 2	0.636633	0.00978879
Q03518	Antigen peptide transporter 1	0.629965	0.0193935
O00429	Dynamin-1-like protein	0.629062	0.0380897
Q9H299	SH3 domain-binding glutamic acid-rich-like protein 3	0.628476	0.000333621
P78344	Eukaryotic translation initiation factor 4 gamma 2	0.627934	0.000561074
P43243	Matrin-3	0.624471	0.00371605
P06702	Protein S100-A9	0.621591	0.00928436
Q9P2E9	Ribosome-binding protein 1	0.614588	0.00119522
P48444	Coatomer subunit delta	0.612728	0.00380066
Q15637	Splicing factor 1	0.604286	0.0436516
Q9Y570	Protein phosphatase methylesterase 1	0.60234	0.0326021
O94925	Glutaminase kidney isoform, mitochondrial	0.59464	0.0379674
O43861	Probable phospholipid-transporting ATPase IIB	0.590924	0.00974327
P06703	Protein S100-A6	0.584338	0.00253332
O95372	Acyl-protein thioesterase 2	0.582772	0.00809619
Q15287	RNA-binding protein with serine-rich domain 1	0.57981	0.0227633
Q12792	Twinfilin-1	0.57015	0.0157715
O60664	Perilipin-3	0.569391	0.00235788
Q14444	Caprin-1	0.5674	0.00101993
P14174	Macrophage migration inhibitory factor	0.557763	0.000855554
O43488	Aflatoxin B1 aldehyde reductase member 2	0.54905	0.00263961
P49589	Cysteine--tRNA ligase, cytoplasmic	0.533319	0.0127956
O75439	Mitochondrial-processing peptidase subunit beta	0.529128	0.0321546
Q12965	Unconventional myosin-Ie	0.528847	0.0198002
Q9NP79	Vacuolar protein sorting-associated protein VTA1 homolog	0.527521	0.017164
P52888	Thimet oligopeptidase	0.522762	0.00221669
P09104	Gamma-enolase	0.521424	0.00175636
Q9NZT2	Opioid growth factor receptor	0.516148	0.0123442
P60953	Cell division control protein 42 homolog	0.501186	0.0179312
O00193	Small acidic protein	0.497383	0.012551
P01137	Transforming growth factor beta-1 proprotein	0.493302	0.00259238
Q15942	Zyxin	0.493202	5.99287e-06
O94903	Pyridoxal phosphate homeostasis protein	0.490813	0.0020246
Q13283	Ras GTPase-activating protein-binding protein 1	0.488359	0.0306622
Q8WU90	Zinc finger CCCH domain-containing protein 15	0.485565	0.00862074
O95747	Serine/threonine-protein kinase R1	0.485211	0.0067559
Q7Z2W4	Zinc finger CCCH-type antiviral protein 1	0.478591	0.00117056
P15170	Eukaryotic peptide chain release factor GTP-binding subunit ERF3A	0.478522	0.026775
P23588	Eukaryotic translation initiation factor 4B	0.468466	0.000565482
Q14554	Protein disulfide-isomerase A5	0.463602	0.0122225
Q9Y2V2	Calcium-regulated heat-stable protein 1	0.448384	0.000335395
P55957	BH3-interacting domain death agonist	0.441365	0.0295779
P63027	Vesicle-associated membrane protein 3	0.437295	0.00500512
P80723	Brain acid soluble protein 1	0.43636	3.22411e-05
P49006	MARCKS-related protein	0.432019	0.00412379
Q99829	Copine-1	0.431384	0.000113882
P10644	cAMP-dependent protein kinase type I-alpha regulatory subunit	0.427426	0.00678864
Q13813	Spectrin alpha chain, non-erythrocytic 1	0.427285	0.000750226
Q05655	Protein kinase C delta type	0.426399	0.0126257
O95721	Synaptosomal-associated protein 29	0.419198	0.0104542
Q9UN86	Ras GTPase-activating protein-binding protein 2	0.414088	0.00726972
P20962	Parathymosin	0.413308	0.0086104
P18754	Regulator of chromosome condensation	0.411762	0.000310071
P55769	NHP2-like protein 1	0.371915	0.000166416
P47914	60S ribosomal protein L29	0.362501	0.00917548
O15479	Melanoma-associated antigen B2	0.354257	6.21615e-05
Q9UMS4	Pre-mRNA-processing factor 19	0.35291	0.0122747
P48506	Glutamate--cysteine ligase catalytic subunit	0.352485	0.0019278
Q9Y4P3	Transducin beta-like protein 2	0.340017	0.00248341
Q16671	Anti-Muellerian hormone type-2 receptor	0.327973	0.00148415
P0DP23	Calmodulin-3	0.319758	0.00368442
Q58FG1	Putative heat shock protein HSP 90-alpha A4	0.303061	0.00180722
P33992	DNA replication licensing factor MCM5	0.246531	0.0183093
Q96IU4	Protein ABHD14B	0.241588	0.000948016
P62273	40S ribosomal protein S29	0.214138	0.000775467
