# Supplementary material for: Temporal Profiling of Host Proteome against Different M. tuberculosis Strains Reveals Delayed Epigenetic Orchestration
Source: Microorganisms. 2023 Dec 16;11(12):2998. doi: 10.3390/microorganisms11122998 (PMC10745383; doi:10.3390/microorganisms11122998)
Supplement: Supplementary file 1 [file microorganisms-11-02998-s001.zip › Table S3.xlsx]

## Sheet: RA18
Accession	Protein name	Fold change	P-value
P13473	Lysosome-associated membrane glycoprotein 2	7.73216	0.0239095
P35527	Keratin, type I cytoskeletal 9	6.12042	0.00042051
P21912	Succinate dehydrogenase [ubiquinone] iron-sulfur subunit, mitochondrial	5.07043	0.0102594
P07602	Prosaposin	4.66203	4.23602e-05
P04264	Keratin, type II cytoskeletal 1	3.73942	0.000133198
P43307	Translocon-associated protein subunit alpha	3.6027	0.00859902
P35908	Keratin, type II cytoskeletal 2 epidermal	3.42016	0.00135476
P05386	60S acidic ribosomal protein P1	3.02097	0.0047306
Q7RTS5	Proton channel OTOP3	2.99406	6.13285e-06
O95248	Myotubularin-related protein 5	2.62313	0.0145539
P13645	Keratin, type I cytoskeletal 10	2.60528	0.000271928
G2XKQ0	Small ubiquitin-related modifier 1	2.57524	0.00429608
P99999	Cytochrome c	2.15244	0.0038951
P27701	CD82 antigen	2.14151	0.00734612
P12259	Coagulation factor V	2.13796	5.36392e-05
P04080	Cystatin-B	2.11876	2.80402e-05
P09669	Cytochrome c oxidase subunit 6C	2.04403	0.000525058
Q96JA4	Membrane-spanning 4-domains subfamily A member 14	2.03826	0.000278185
P07858	Cathepsin B	2.02371	0.000487873
P00367	Glutamate dehydrogenase 1, mitochondrial	2.01421	0.00227858
P19012	Keratin, type I cytoskeletal 15	2.00367	0.00694087
P62273	40S ribosomal protein S29	1.97078	0.00789247
O60739	Eukaryotic translation initiation factor 1	1.94268	0.00420986
P02647	Apolipoprotein A-I	1.90697	0.00555398
Q9P1F3	Costars family protein ABRACL	1.85166	0.0111245
P49458	Signal recognition particle 9 kDa protein	1.84197	0.0091253
P30405	Peptidyl-prolyl cis-trans isomerase F, mitochondrial	1.81632	0.000880978
P11166	Solute carrier family 2, facilitated glucose transporter member 1	1.77923	0.000782768
Q13283	Ras GTPase-activating protein-binding protein 1	1.77526	0.00475423
P08962	CD63 antigen	1.77472	0.000176663
Q9H8V3	Protein ECT2	1.72581	2.42714e-05
P61254	60S ribosomal protein L26-like 1	1.72233	0.000135768
Q9NW08	DNA-directed RNA polymerase III subunit RPC2	1.72003	0.00250309
O75901	Ras association domain-containing protein 9	1.71573	0.00296606
O95777	U6 snRNA-associated Sm-like protein LSm8	1.71304	0.00058107
Q5CZ79	Ankyrin repeat domain-containing protein 20B	1.70682	0.00975893
P02656	Apolipoprotein C-III	1.67051	0.00192806
O75494	Serine/arginine-rich splicing factor 10	1.65551	0.00719504
O14979	Heterogeneous nuclear ribonucleoprotein D-like	1.64327	0.00698031
Q8WW12	PEST proteolytic signal-containing nuclear protein	1.63935	0.00883251
P62910	60S ribosomal protein L32	1.62556	0.00330909
Q9Y3U8	60S ribosomal protein L36	1.62147	0.00124432
P81605	Dermcidin	1.60684	0.001943
P37235	Hippocalcin-like protein 1	1.59789	0.0108592
Q8NI22	Multiple coagulation factor deficiency protein 2	1.58812	0.010844
P0DP23	Calmodulin-3	1.57439	0.00537315
P27797	Calreticulin	1.57401	0.00320011
Q969V3	Nicalin	1.57035	7.79572e-05
P08648	Integrin alpha-5	1.56923	0.00057598
Q9ULZ3	Apoptosis-associated speck-like protein containing a CARD	1.5571	0.00540194
P05161	Ubiquitin-like protein ISG15	1.55222	0.0027639
P23786	Carnitine O-palmitoyltransferase 2, mitochondrial	0.667272	0.0235092
P62195	26S proteasome regulatory subunit 8	0.664616	0.00324032
O00182	Galectin-9	0.664166	0.0113308
Q6IBS0	Twinfilin-2	0.658126	0.0128083
P78344	Eukaryotic translation initiation factor 4 gamma 2	0.65529	0.000147477
P54577	Tyrosine--tRNA ligase, cytoplasmic	0.653532	7.62905e-05
Q9UIF8	Bromodomain adjacent to zinc finger domain protein 2B	0.651843	0.000356487
P12277	Creatine kinase B-type	0.649135	0.000485575
P61204	ADP-ribosylation factor 1	0.647619	0.000695004
Q15121	Astrocytic phosphoprotein PEA-15	0.646523	0.00275318
P15170	Eukaryotic peptide chain release factor GTP-binding subunit ERF3A	0.646091	0.0197734
P18085	ADP-ribosylation factor 4	0.645207	0.00136218
Q9H3P7	Golgi resident protein GCP60	0.644421	0.00411561
P38919	Eukaryotic initiation factor 4A-III	0.644374	0.0193877
P27348	14-3-3 protein theta	0.641023	0.00846924
Q9UI08	Ena/VASP-like protein	0.63969	0.0369368
P07195	L-lactate dehydrogenase B chain	0.637978	0.00178857
Q9UNP9	Peptidyl-prolyl cis-trans isomerase E	0.637365	0.0241564
Q13586	Stromal interaction molecule 1	0.636473	0.000433503
P62841	40S ribosomal protein S15	0.63525	0.033593
Q7L014	Probable ATP-dependent RNA helicase DDX46	0.630081	0.0479339
Q15833	Syntaxin-binding protein 2	0.626341	0.00381279
O75874	Isocitrate dehydrogenase [NADP] cytoplasmic	0.623039	0.00747072
Q12905	Interleukin enhancer-binding factor 2	0.619905	0.0256759
Q15404	Ras suppressor protein 1	0.614746	0.0131916
P62495	Eukaryotic peptide chain release factor subunit 1	0.608502	0.00751316
Q9Y5K5	Ubiquitin carboxyl-terminal hydrolase isozyme L5	0.60638	0.00755187
Q07812	Apoptosis regulator BAX	0.604032	0.00949524
O00410	Importin-5	0.600453	0.00515635
Q6Y7W6	GRB10-interacting GYF protein 2	0.599292	0.0221291
Q9Y6E2	eIF5-mimic protein 1	0.587423	0.0435479
P48147	Prolyl endopeptidase	0.580422	0.00113751
O00567	Nucleolar protein 56	0.576823	0.00807112
Q15714	TSC22 domain family protein 1	0.574428	0.00160929
Q12965	Unconventional myosin-Ie	0.571919	0.0449195
P46109	Crk-like protein	0.57116	0.0140721
P00966	Argininosuccinate synthase	0.558853	0.00128306
Q86UX7	Fermitin family homolog 3	0.558634	0.0399343
P13804	Electron transfer flavoprotein subunit alpha, mitochondrial	0.556685	0.0333351
Q9NR31	GTP-binding protein SAR1b	0.555863	0.00453743
P48165	Gap junction alpha-8 protein	0.553001	0.0078059
O95352	Ubiquitin-like modifier-activating enzyme ATG7	0.545146	0.0119195
P61077	Ubiquitin-conjugating enzyme E2 D2	0.543078	1.48841e-06
O43583	Density-regulated protein	0.538389	0.0135982
Q0VD83	Apolipoprotein B receptor	0.537398	0.0225542
Q99816	Tumor susceptibility gene 101 protein	0.53112	0.0364808
Q12792	Twinfilin-1	0.528816	0.00695555
P49006	MARCKS-related protein	0.527678	0.00343498
Q99623	Prohibitin-2	0.521933	0.0233686
P30044	Peroxiredoxin-5, mitochondrial	0.520371	0.000192077
Q8N1G4	Leucine-rich repeat-containing protein 47	0.518252	0.00641923
Q9UL25	Ras-related protein Rab-21	0.508097	0.0371783
O75934	Pre-mRNA-splicing factor SPF27	0.501626	0.00139605
P15374	Ubiquitin carboxyl-terminal hydrolase isozyme L3	0.483644	0.0211794
Q13287	N-myc-interactor	0.469757	0.0178229
Q9NR30	Nucleolar RNA helicase 2	0.464719	0.0299527
P61289	Proteasome activator complex subunit 3	0.459926	0.00210123
O95721	Synaptosomal-associated protein 29	0.434321	0.0118939
O15372	Eukaryotic translation initiation factor 3 subunit H	0.427693	0.00153279
P98179	RNA-binding protein 3	0.414694	0.0129598
Q9NX46	ADP-ribosylhydrolase ARH3	0.392156	0.000130249
O14980	Exportin-1	0.385104	0.00737625
O00193	Small acidic protein	0.370709	0.0474878
P09429	High mobility group protein B1	0.362597	0.00197733
P07477	Serine protease 1	0.245319	0.00369026
P48059	LIM and senescent cell antigen-like-containing domain protein 1	0.242368	0.00311214
A6NC05	Glutaredoxin-like protein C5orf63	0.23786	0.000705297

## Sheet: RV18
Accession	Protein name	Fold change	P-value
Q7RTS5	Proton channel OTOP3	8.07735	8.63034e-05
Q9H8V3	Protein ECT2	5.91066	0.000696495
Q9Y3L3	SH3 domain-binding protein 1	5.50717	0.0350102
O95248	Myotubularin-related protein 5	5.1607	0.00102513
P27701	CD82 antigen	5.05879	0.0023076
Q96JA4	Membrane-spanning 4-domains subfamily A member 14	4.59327	0.000511875
P12259	Coagulation factor V	4.47626	0.00521339
P35527	Keratin, type I cytoskeletal 9	4.19629	0.000747347
P02647	Apolipoprotein A-I	4.15134	0.0299056
P35908	Keratin, type II cytoskeletal 2 epidermal	4.00968	3.53694e-08
Q9Y608	Leucine-rich repeat flightless-interacting protein 2	3.99685	0.00656042
O75901	Ras association domain-containing protein 9	3.81659	0.0128178
Q02809	Procollagen-lysine,2-oxoglutarate 5-dioxygenase 1	3.77275	0.000158823
P04264	Keratin, type II cytoskeletal 1	3.73541	0.0020871
Q9NW08	DNA-directed RNA polymerase III subunit RPC2	3.55111	0.00012556
P0C221	Coiled-coil domain-containing protein 175	3.52198	0.00110887
P02656	Apolipoprotein C-III	3.27072	0.0455375
P19012	Keratin, type I cytoskeletal 15	3.2501	0.00400428
Q8WXE9	Stonin-2	3.11987	0.00970375
Q9BRT2	Ubiquinol-cytochrome-c reductase complex assembly factor 2	3.05742	0.0426933
P06454	Prothymosin alpha	2.94423	0.00371473
P13645	Keratin, type I cytoskeletal 10	2.87632	0.000130902
O75964	ATP synthase subunit g, mitochondrial	2.77796	8.12248e-07
P49721	Proteasome subunit beta type-2	2.73616	0.00206326
P19823	Inter-alpha-trypsin inhibitor heavy chain H2	2.72633	0.0234895
P19404	NADH dehydrogenase [ubiquinone] flavoprotein 2, mitochondrial	2.71587	0.0060709
P22695	Cytochrome b-c1 complex subunit 2, mitochondrial	2.66412	0.0309269
P81605	Dermcidin	2.63024	3.89135e-06
P49207	60S ribosomal protein L34	2.57978	0.00011595
P07602	Prosaposin	2.55033	2.86365e-05
P28072	Proteasome subunit beta type-6	2.51164	0.00175134
P21796	Voltage-dependent anion-selective channel protein 1	2.49755	0.0120473
P13073	Cytochrome c oxidase subunit 4 isoform 1, mitochondrial	2.44694	0.000520547
P21589	5'-nucleotidase	2.43204	0.00974962
P30048	Thioredoxin-dependent peroxide reductase, mitochondrial	2.41725	0.0001194
P09669	Cytochrome c oxidase subunit 6C	2.41197	0.0309173
Q99541	Perilipin-2	2.39599	0.00438825
P12236	ADP/ATP translocase 3	2.37809	0.000198364
P68431	Histone H3.2	2.3415	0.000149398
Q00325	Phosphate carrier protein, mitochondrial	2.32012	0.00196617
P49257	Protein ERGIC-53	2.28089	0.0189152
P45880	Voltage-dependent anion-selective channel protein 2	2.27934	0.010946
Q99460	26S proteasome non-ATPase regulatory subunit 1	2.21764	0.00699261
Q96A26	Protein FAM162A	2.21356	0.0190206
Q16891	MIC complex subunit MIC60	2.21019	0.00769328
P49720	Proteasome subunit beta type-3	2.19986	0.00981831
O96000	NADH dehydrogenase [ubiquinone] 1 beta subcomplex subunit 10	2.18847	0.000144243
P08648	Integrin alpha-5	2.18321	0.004289
P35232	Prohibitin 1	2.15066	0.000309124
P62805	Histone H4	2.14974	3.60198e-06
P10809	60 kDa heat shock protein, mitochondrial	2.14751	4.73839e-05
P05114	Non-histone chromosomal protein HMG-14	2.07476	0.0316984
P13674	Prolyl 4-hydroxylase subunit alpha-1	2.06689	0.000661107
Q13011	Delta(3,5)-Delta(2,4)-dienoyl-CoA isomerase, mitochondrial	2.05792	7.31982e-05
Q9NSE4	Isoleucine--tRNA ligase, mitochondrial	2.04663	0.00030284
P20674	Cytochrome c oxidase subunit 5A, mitochondrial	2.03867	0.00201486
Q5T1J5	Coiled-coil-helix-coiled-coil-helix domain-containing protein 2	2.03177	0.00302693
Q9UQE7	Structural maintenance of chromosomes protein 3	2.0312	0.00241557
P11166	Solute carrier family 2, facilitated glucose transporter member 1	2.0294	0.0453139
P11279	Lysosome-associated membrane glycoprotein 1	1.99615	6.70667e-05
O75947	ATP synthase subunit d, mitochondrial	1.99354	0.000474356
P04843	Dolichyl-diphosphooligosaccharide--protein glycosyltransferase subunit 1	1.98118	0.00416782
Q9NS69	Mitochondrial import receptor subunit TOM22 homolog	1.9774	0.0234345
Q8TC90	Coiled-coil domain-containing glutamate-rich protein 1	1.93514	0.00287976
P48047	ATP synthase subunit O, mitochondrial	1.91075	0.000380625
P25789	Proteasome subunit alpha type-4	1.88437	0.0104146
P0DP23	Calmodulin-3	1.86789	0.00158391
P18859	ATP synthase-coupling factor 6, mitochondrial	1.86724	4.69839e-05
P49755	Transmembrane emp24 domain-containing protein 10	1.86408	0.0287146
P24539	ATP synthase F(0) complex subunit B1, mitochondrial	1.86004	0.0117404
P10606	Cytochrome c oxidase subunit 5B, mitochondrial	1.85339	0.014496
P00403	Cytochrome c oxidase subunit 2	1.85163	0.00243651
Q9H9B4	Sideroflexin-1	1.84964	0.0013989
P11021	Endoplasmic reticulum chaperone BiP	1.82865	0.000310801
P56385	ATP synthase subunit e, mitochondrial	1.81879	0.000822544
P14927	Cytochrome b-c1 complex subunit 7	1.81825	0.00214796
Q9BPU6	Dihydropyrimidinase-related protein 5	1.81783	0.000518006
Q92974	Rho guanine nucleotide exchange factor 2	1.81695	0.034824
P04439	HLA class I histocompatibility antigen, A alpha chain	1.81214	1.80799e-06
P30049	ATP synthase subunit delta, mitochondrial	1.812	0.00275722
P02787	Serotransferrin	1.8093	0.00261919
Q15084	Protein disulfide-isomerase A6	1.80803	0.00385213
Q9HAV7	GrpE protein homolog 1, mitochondrial	1.78986	0.0274701
P06576	ATP synthase subunit beta, mitochondrial	1.78505	0.00018397
O15427	Monocarboxylate transporter 4	1.78168	4.84371e-05
Q9UBQ7	Glyoxylate reductase/hydroxypyruvate reductase	1.77289	0.0155914
P36957	Dihydrolipoyllysine-residue succinyltransferase component of 2-oxoglutarate dehydrogenase complex, mitochondrial	1.72838	3.33718e-06
P14625	Endoplasmin	1.72544	3.68251e-05
P07954	Fumarate hydratase, mitochondrial	1.72075	0.00025757
Q07021	Complement component 1 Q subcomponent-binding protein, mitochondrial	1.72056	0.000110555
P05023	Sodium/potassium-transporting ATPase subunit alpha-1	1.71853	0.00647981
P25705	ATP synthase subunit alpha, mitochondrial	1.71155	0.000480391
Q8TE73	Dynein axonemal heavy chain 5	1.70616	9.99749e-05
O60739	Eukaryotic translation initiation factor 1	1.68626	0.00582563
Q9NX63	MIC complex subunit MIC19	1.68405	0.028562
P00505	Aspartate aminotransferase, mitochondrial	1.67768	0.00538602
Q16740	ATP-dependent Clp protease proteolytic subunit, mitochondrial	1.6704	0.00869918
P27797	Calreticulin	1.66909	5.93813e-05
P47985	Cytochrome b-c1 complex subunit Rieske, mitochondrial	1.66527	0.00264984
Q14697	Neutral alpha-glucosidase AB	1.66063	0.00173406
P16104	Histone H2AX	1.65932	0.00443846
Q9UIF8	Bromodomain adjacent to zinc finger domain protein 2B	1.65336	0.0135177
Q16864	V-type proton ATPase subunit F	1.64903	0.0235002
P10321	HLA class I histocompatibility antigen, C alpha chain	1.64704	0.000777694
Q9NYU2	UDP-glucose:glycoprotein glucosyltransferase 1	1.63302	0.000422854
P0DMV8	Heat shock 70 kDa protein 1B	1.61085	0.00206422
P05362	Intercellular adhesion molecule 1	1.60998	0.00318206
A6NCW0	Ubiquitin carboxyl-terminal hydrolase 17-like protein 1	1.60524	0.014757
Q9BVC6	Transmembrane protein 109	1.60205	0.00326482
P02768	Albumin	1.59877	0.0001947
P14314	Glucosidase 2 subunit beta	1.59784	7.08054e-05
P38646	Stress-70 protein, mitochondrial	1.59036	0.000531755
O14818	Proteasome subunit alpha type-7	1.58609	0.000342845
P31040	Succinate dehydrogenase [ubiquinone] flavoprotein subunit, mitochondrial	1.58127	0.0123261
P08195	4F2 cell-surface antigen heavy chain	1.5759	0.00577922
Q9Y2R0	Cytochrome c oxidase assembly factor 3 homolog, mitochondrial	1.57529	0.0253622
P23141	Liver carboxylesterase 1	1.56598	1.02571e-05
P43034	Platelet-activating factor acetylhydrolase IB subunit beta	1.56561	0.00483894
Q99798	Aconitate hydratase, mitochondrial	1.56521	0.00115512
O43760	Synaptogyrin-2	1.56437	0.00160502
P30101	Protein disulfide-isomerase A3	1.55728	0.000432375
Q9Y333	U6 snRNA-associated Sm-like protein LSm2	1.55524	0.0464509
Q9Y6N5	Sulfide:quinone oxidoreductase, mitochondrial	1.55476	0.0055612
Q9P0J0	NADH dehydrogenase [ubiquinone] 1 alpha subcomplex subunit 13	1.55305	0.0258689
Q99623	Prohibitin-2	1.54893	0.00956733
P28799	Progranulin	1.54746	0.0442586
P09622	Dihydrolipoyl dehydrogenase, mitochondrial	1.54504	6.04713e-05
P24534	Elongation factor 1-beta	1.54477	0.0407868
P20618	Proteasome subunit beta type-1	1.53862	2.99104e-05
P08670	Vimentin	1.52095	0.000192042
Q5SSJ5	Heterochromatin protein 1-binding protein 3	1.52049	0.00081316
P25788	Proteasome subunit alpha type-3	1.51375	0.0108725
Q9Y2W1	Thyroid hormone receptor-associated protein 3	1.51056	0.00474946
P53007	Tricarboxylate transport protein, mitochondrial	1.50815	0.0017128
P42166	Lamina-associated polypeptide 2, isoform alpha	1.50266	0.00384943
Q01844	RNA-binding protein EWS	1.50257	0.007145
P36222	Chitinase-3-like protein 1	0.669997	0.0279182
O95336	6-phosphogluconolactonase	0.666577	0.012219
P48444	Coatomer subunit delta	0.665037	0.0118545
Q9UHV9	Prefoldin subunit 2	0.664869	0.0180346
P62269	40S ribosomal protein S18	0.663752	0.00114027
Q562R1	Beta-actin-like protein 2	0.662617	0.0441721
Q8NAB2	Kelch repeat and BTB domain-containing protein 3	0.658327	0.000409967
P18621	60S ribosomal protein L17	0.657985	7.42396e-05
P53621	Coatomer subunit alpha	0.65736	0.04345
Q9Y5K5	Ubiquitin carboxyl-terminal hydrolase isozyme L5	0.656926	0.00289508
P30085	UMP-CMP kinase	0.656626	0.00219787
Q14012	Calcium/calmodulin-dependent protein kinase type 1	0.65101	0.00325356
P11233	Ras-related protein Ral-A	0.648199	0.0106645
Q9H299	SH3 domain-binding glutamic acid-rich-like protein 3	0.645783	0.00967843
Q92688	Acidic leucine-rich nuclear phosphoprotein 32 family member B	0.64498	0.0239058
P30086	Phosphatidylethanolamine-binding protein 1	0.643575	7.14678e-05
P35606	Coatomer subunit beta'	0.641987	0.0181981
P78371	T-complex protein 1 subunit beta	0.639551	0.00024546
Q14444	Caprin-1	0.63899	0.0005664
Q9Y383	Putative RNA-binding protein Luc7-like 2	0.636285	0.0373217
P78344	Eukaryotic translation initiation factor 4 gamma 2	0.635906	0.00514622
P08865	40S ribosomal protein SA	0.633359	4.2701e-05
P43243	Matrin-3	0.632456	0.0442297
Q01469	Fatty acid-binding protein 5	0.630832	0.00741352
O75351	Vacuolar protein sorting-associated protein 4B	0.630129	0.0425441
P28838	Cytosol aminopeptidase	0.620936	0.00355438
P07195	L-lactate dehydrogenase B chain	0.62031	0.0028366
P13796	Plastin-2	0.616152	1.39471e-05
Q99816	Tumor susceptibility gene 101 protein	0.612403	0.0439314
O15511	Actin-related protein 2/3 complex subunit 5	0.609902	0.00159107
Q15121	Astrocytic phosphoprotein PEA-15	0.604717	0.000404754
O94903	Pyridoxal phosphate homeostasis protein	0.597942	0.0444882
P32455	Guanylate-binding protein 1	0.597786	0.000235327
P22061	Protein-L-isoaspartate(D-aspartate) O-methyltransferase	0.594804	2.13672e-05
Q9NZT2	Opioid growth factor receptor	0.594214	0.0467572
A6NC05	Glutaredoxin-like protein C5orf63	0.593764	0.0336766
Q8WU79	Stromal membrane-associated protein 2	0.588886	0.000230368
P54920	Alpha-soluble NSF attachment protein	0.586307	0.0100944
P50452	Serpin B8	0.583067	0.0271628
P55010	Eukaryotic translation initiation factor 5	0.583038	0.00258616
Q9UNP9	Peptidyl-prolyl cis-trans isomerase E	0.577863	0.00881713
Q9UJ70	N-acetyl-D-glucosamine kinase	0.577822	0.0285206
Q99733	Nucleosome assembly protein 1-like 4	0.577663	0.00255297
P00966	Argininosuccinate synthase	0.575486	0.0310601
P19971	Thymidine phosphorylase	0.569118	0.000109501
P29218	Inositol monophosphatase 1	0.565369	0.00505106
P28482	Mitogen-activated protein kinase 1	0.564148	0.0014195
Q9Y6G9	Cytoplasmic dynein 1 light intermediate chain 1	0.562472	0.0481643
P61026	Ras-related protein Rab-10	0.562404	0.00353661
P48147	Prolyl endopeptidase	0.562135	0.0243512
Q9NQR4	Omega-amidase NIT2	0.559537	0.0348364
Q9NUQ9	CYFIP-related Rac1 interactor B	0.559317	6.26411e-05
O95372	Acyl-protein thioesterase 2	0.558138	0.00735283
Q9H4A4	Aminopeptidase B	0.550665	0.0156635
O75368	SH3 domain-binding glutamic acid-rich-like protein	0.545169	0.000240236
P62495	Eukaryotic peptide chain release factor subunit 1	0.540742	0.00904153
O75534	Cold shock domain-containing protein E1	0.529742	0.011949
P30043	Flavin reductase (NADPH)	0.519227	0.0331427
O15144	Actin-related protein 2/3 complex subunit 2	0.518273	0.00375822
Q9Y6K5	2'-5'-oligoadenylate synthase 3	0.514743	0.00227012
P20962	Parathymosin	0.513565	0.00632606
P61077	Ubiquitin-conjugating enzyme E2 D2	0.507611	0.0052015
Q9NT62	Ubiquitin-like-conjugating enzyme ATG3	0.504827	0.000105007
P04179	Superoxide dismutase [Mn], mitochondrial	0.504383	0.0189472
Q12792	Twinfilin-1	0.503022	0.00709861
O14929	Histone acetyltransferase type B catalytic subunit	0.498675	0.0222643
O95747	Serine/threonine-protein kinase R1	0.498207	0.00725251
P60842	Eukaryotic initiation factor 4A-I	0.493875	0.000204975
O15479	Melanoma-associated antigen B2	0.49202	0.00252299
P62333	26S proteasome regulatory subunit 10B	0.487265	0.0311271
Q9UL25	Ras-related protein Rab-21	0.47343	0.00010719
P20290	Transcription factor BTF3	0.46973	0.00525117
Q9NRV9	Heme-binding protein 1	0.467843	0.0292718
Q5EBM0	UMP-CMP kinase 2, mitochondrial	0.466047	0.000431799
O43396	Thioredoxin-like protein 1	0.465211	1.23353e-05
Q9UMS4	Pre-mRNA-processing factor 19	0.46487	0.0418885
O60361	Putative nucleoside diphosphate kinase	0.463104	0.00761251
P00568	Adenylate kinase isoenzyme 1	0.452173	0.04356
P30740	Leukocyte elastase inhibitor	0.451574	0.0182624
P62841	40S ribosomal protein S15	0.443426	0.0154319
Q96SZ5	2-aminoethanethiol dioxygenase	0.442794	0.0199675
P18754	Regulator of chromosome condensation	0.439708	0.0375906
Q07960	Rho GTPase-activating protein 1	0.419768	0.0201425
P14550	Aldo-keto reductase family 1 member A1	0.417444	0.00206187
P15374	Ubiquitin carboxyl-terminal hydrolase isozyme L3	0.412922	0.00703535
Q9UIA0	Cytohesin-4	0.392535	0.0030569
Q9P258	Protein RCC2	0.385813	0.0330439
Q86XP3	ATP-dependent RNA helicase DDX42	0.354017	0.0188344
O95721	Synaptosomal-associated protein 29	0.350347	0.00166599
P60866	40S ribosomal protein S20	0.347079	0.0319446
O43768	Alpha-endosulfine	0.343986	0.000485244
Q9UN86	Ras GTPase-activating protein-binding protein 2	0.340801	0.0209312
Q96IU4	Protein ABHD14B	0.313918	0.00302921
P52895	Aldo-keto reductase family 1 member C2	0.307823	0.000707004
O43681	ATPase GET3	0.296497	0.0399043
Q08752	Peptidyl-prolyl cis-trans isomerase D	0.292582	0.000374504
Q9H3K6	BolA-like protein 2	0.264154	0.000136553
P18077	60S ribosomal protein L35a	0.219053	0.00959194
P49006	MARCKS-related protein	0.173625	0.00126269
Q12965	Unconventional myosin-Ie	0.153984	0.0128055

## Sheet: BND18
Accession	Protein name	Fold change	P-value
Q7RTS5	Proton channel OTOP3	6.07458	7.18967e-05
P21912	Succinate dehydrogenase [ubiquinone] iron-sulfur subunit, mitochondrial	6.00008	0.00016413
O95248	Myotubularin-related protein 5	4.29587	0.00211651
P12259	Coagulation factor V	3.98486	6.53148e-05
Q96JA4	Membrane-spanning 4-domains subfamily A member 14	3.95778	0.00237032
P27701	CD82 antigen	3.90898	0.000288418
Q9H8V3	Protein ECT2	3.80765	0.00554581
P02647	Apolipoprotein A-I	3.75832	0.0047203
Q9NW08	DNA-directed RNA polymerase III subunit RPC2	3.55609	0.00497203
P49720	Proteasome subunit beta type-3	3.48901	3.90164e-05
Q9Y608	Leucine-rich repeat flightless-interacting protein 2	3.40698	0.00113554
O75901	Ras association domain-containing protein 9	3.35317	0.00041538
P35527	Keratin, type I cytoskeletal 9	3.23763	0.000350074
P06454	Prothymosin alpha	3.09058	1.80964e-05
P0C221	Coiled-coil domain-containing protein 175	3.05014	0.00938132
Q8NI22	Multiple coagulation factor deficiency protein 2	2.84869	0.00827453
P60900	Proteasome subunit alpha type-6	2.64532	0.000218654
P11166	Solute carrier family 2, facilitated glucose transporter member 1	2.60743	0.000754181
P35908	Keratin, type II cytoskeletal 2 epidermal	2.59467	0.00275746
P19404	NADH dehydrogenase [ubiquinone] flavoprotein 2, mitochondrial	2.57543	0.00165202
P02656	Apolipoprotein C-III	2.56116	0.00634571
Q99541	Perilipin-2	2.55479	0.00951965
Q5CZ79	Ankyrin repeat domain-containing protein 20B	2.46993	0.000338788
P30405	Peptidyl-prolyl cis-trans isomerase F, mitochondrial	2.41014	0.00143092
Q99460	26S proteasome non-ATPase regulatory subunit 1	2.4089	0.000111257
Q969V3	Nicalin	2.40808	1.03153e-06
O96000	NADH dehydrogenase [ubiquinone] 1 beta subcomplex subunit 10	2.36063	0.000327745
P09669	Cytochrome c oxidase subunit 6C	2.35624	0.000536154
P07602	Prosaposin	2.33828	0.00158711
P30048	Thioredoxin-dependent peroxide reductase, mitochondrial	2.33306	0.000109527
P04264	Keratin, type II cytoskeletal 1	2.26622	0.00301797
P25789	Proteasome subunit alpha type-4	2.23111	0.00448902
P68431	Histone H3.2	2.16511	3.85105e-05
Q8WXE9	Stonin-2	2.1567	0.0303847
P04080	Cystatin-B	2.14335	0.0001003
P28072	Proteasome subunit beta type-6	2.14257	1.73586e-06
P08648	Integrin alpha-5	2.08544	2.85061e-05
P49721	Proteasome subunit beta type-2	2.08452	0.0223304
P21589	5'-nucleotidase	1.97939	0.000399968
Q99714	3-hydroxyacyl-CoA dehydrogenase type-2	1.97809	0.000690799
Q9NS69	Mitochondrial import receptor subunit TOM22 homolog	1.93315	0.0149283
P47985	Cytochrome b-c1 complex subunit Rieske, mitochondrial	1.91624	0.000744755
P36551	Oxygen-dependent coproporphyrinogen-III oxidase, mitochondrial	1.91409	0.0190762
P13645	Keratin, type I cytoskeletal 10	1.89357	0.00123245
P49756	RNA-binding protein 25	1.89127	0.00428701
P12236	ADP/ATP translocase 3	1.88506	7.09268e-05
P48047	ATP synthase subunit O, mitochondrial	1.84539	7.47759e-05
P28066	Proteasome subunit alpha type-5	1.84444	2.83797e-05
P22695	Cytochrome b-c1 complex subunit 2, mitochondrial	1.84366	0.0013778
P04439	HLA class I histocompatibility antigen, A alpha chain	1.83547	5.92332e-05
Q02487	Desmocollin-2	1.82015	0.0112198
O75947	ATP synthase subunit d, mitochondrial	1.80954	0.000807922
Q96B97	SH3 domain-containing kinase-binding protein 1	1.79798	0.00570867
Q16891	MIC complex subunit MIC60	1.7857	0.0194381
P05114	Non-histone chromosomal protein HMG-14	1.76044	0.0165118
P19823	Inter-alpha-trypsin inhibitor heavy chain H2	1.75042	0.0053439
P11279	Lysosome-associated membrane glycoprotein 1	1.74178	0.00835741
P60033	CD81 antigen	1.73966	0.02851
O14979	Heterogeneous nuclear ribonucleoprotein D-like	1.73459	0.000154713
O75964	ATP synthase subunit g, mitochondrial	1.73173	0.000280231
Q02809	Procollagen-lysine,2-oxoglutarate 5-dioxygenase 1	1.70884	0.0253919
P13073	Cytochrome c oxidase subunit 4 isoform 1, mitochondrial	1.7055	0.00391377
O00754	Lysosomal alpha-mannosidase	1.70446	0.00569298
P49458	Signal recognition particle 9 kDa protein	1.70414	0.00608192
Q5T1J5	Coiled-coil-helix-coiled-coil-helix domain-containing protein 2	1.69223	0.0204236
P51970	NADH dehydrogenase [ubiquinone] 1 alpha subcomplex subunit 8	1.69155	0.0209725
P10809	60 kDa heat shock protein, mitochondrial	1.68506	0.00101564
P24539	ATP synthase F(0) complex subunit B1, mitochondrial	1.68211	0.0293525
P13674	Prolyl 4-hydroxylase subunit alpha-1	1.6801	0.00136022
P31040	Succinate dehydrogenase [ubiquinone] flavoprotein subunit, mitochondrial	1.67444	0.0329963
P0DMV8	Heat shock 70 kDa protein 1B	1.66834	0.00268857
P07858	Cathepsin B	1.6668	0.00258479
Q9BPU6	Dihydropyrimidinase-related protein 5	1.66671	4.17454e-05
P27797	Calreticulin	1.66351	6.3103e-05
P20674	Cytochrome c oxidase subunit 5A, mitochondrial	1.65962	0.00017662
P38646	Stress-70 protein, mitochondrial	1.64843	0.00123102
P62805	Histone H4	1.64778	3.47179e-05
P24534	Elongation factor 1-beta	1.64276	0.0165942
Q9UNM6	26S proteasome non-ATPase regulatory subunit 13	1.64251	0.0249164
P20618	Proteasome subunit beta type-1	1.64142	8.09305e-05
Q9H9B4	Sideroflexin-1	1.62548	0.00422016
P36776	Lon protease homolog, mitochondrial	1.62404	0.000891536
Q8TE73	Dynein axonemal heavy chain 5	1.61714	0.000177914
P62273	40S ribosomal protein S29	1.60876	0.0148421
O14818	Proteasome subunit alpha type-7	1.60302	0.000671896
P25788	Proteasome subunit alpha type-3	1.5911	0.000231444
Q9Y3U8	60S ribosomal protein L36	1.59068	0.00413878
Q9UKM9	RNA-binding protein Raly	1.57811	0.000280963
P56192	Methionine--tRNA ligase, cytoplasmic	1.56678	0.0093833
P00505	Aspartate aminotransferase, mitochondrial	1.56663	0.00282862
P14866	Heterogeneous nuclear ribonucleoprotein L	1.56577	0.00773435
Q9NSE4	Isoleucine--tRNA ligase, mitochondrial	1.55686	0.00318058
P28070	Proteasome subunit beta type-4	1.55266	0.0228649
Q9HAV7	GrpE protein homolog 1, mitochondrial	1.55004	0.024877
P04843	Dolichyl-diphosphooligosaccharide--protein glycosyltransferase subunit 1	1.54991	0.000419687
O75131	Copine-3	1.54862	0.00577461
P43243	Matrin-3	1.54819	0.0166115
P11021	Endoplasmic reticulum chaperone BiP	1.54375	0.00147317
P16104	Histone H2AX	1.53789	0.00121863
O95202	Mitochondrial proton/calcium exchanger protein	1.5223	0.0172572
P45880	Voltage-dependent anion-selective channel protein 2	1.52032	0.0139555
P56385	ATP synthase subunit e, mitochondrial	1.50918	0.00324172
Q04446	1,4-alpha-glucan-branching enzyme	1.50742	6.53207e-05
Q01844	RNA-binding protein EWS	1.50003	0.00134026
Q8IYB3	Serine/arginine repetitive matrix protein 1	0.669813	0.0264324
O15144	Actin-related protein 2/3 complex subunit 2	0.668876	0.0164421
Q14012	Calcium/calmodulin-dependent protein kinase type 1	0.667979	0.00140455
P30740	Leukocyte elastase inhibitor	0.6679	0.0332605
Q07812	Apoptosis regulator BAX	0.666937	0.00720063
Q13177	Serine/threonine-protein kinase PAK 2	0.666616	0.00896878
P00966	Argininosuccinate synthase	0.666427	0.0011212
P30085	UMP-CMP kinase	0.663328	0.0331895
Q01469	Fatty acid-binding protein 5	0.660147	0.00202772
P55010	Eukaryotic translation initiation factor 5	0.659801	0.00650775
Q7L014	Probable ATP-dependent RNA helicase DDX46	0.659401	0.0304035
Q14444	Caprin-1	0.658575	0.000750801
Q9UJU6	Drebrin-like protein	0.657695	0.00111871
P67809	Y-box-binding protein 1	0.65716	0.0167381
O43488	Aflatoxin B1 aldehyde reductase member 2	0.654782	0.0167843
P60842	Eukaryotic initiation factor 4A-I	0.654021	0.00106639
O15479	Melanoma-associated antigen B2	0.653438	0.00256213
P28838	Cytosol aminopeptidase	0.647809	0.00607083
P54886	Delta-1-pyrroline-5-carboxylate synthase	0.647223	0.00519167
Q92688	Acidic leucine-rich nuclear phosphoprotein 32 family member B	0.646577	0.025014
P61204	ADP-ribosylation factor 1	0.646126	5.39683e-05
O94903	Pyridoxal phosphate homeostasis protein	0.646077	0.00129904
Q13287	N-myc-interactor	0.644787	0.00676847
P62495	Eukaryotic peptide chain release factor subunit 1	0.642412	0.00940244
Q96IU4	Protein ABHD14B	0.642075	0.0343142
Q9NUQ9	CYFIP-related Rac1 interactor B	0.641779	0.000143257
P22061	Protein-L-isoaspartate(D-aspartate) O-methyltransferase	0.636474	2.98261e-05
Q8NAB2	Kelch repeat and BTB domain-containing protein 3	0.636176	0.000329523
Q12792	Twinfilin-1	0.632294	0.0163103
P08865	40S ribosomal protein SA	0.631295	0.000745579
P23193	Transcription elongation factor A protein 1	0.630994	0.00220109
O15511	Actin-related protein 2/3 complex subunit 5	0.628465	9.83936e-05
P00491	Purine nucleoside phosphorylase	0.625823	0.00211208
O75534	Cold shock domain-containing protein E1	0.625251	0.0111036
P52895	Aldo-keto reductase family 1 member C2	0.615873	0.00328931
O60664	Perilipin-3	0.612851	0.0014866
P19971	Thymidine phosphorylase	0.606352	0.000695802
O00483	Cytochrome c oxidase subunit NDUFA4	0.601759	0.0117498
O95336	6-phosphogluconolactonase	0.601555	0.0198372
P00568	Adenylate kinase isoenzyme 1	0.600191	0.0080521
P55957	BH3-interacting domain death agonist	0.596402	0.00565945
Q96SZ5	2-aminoethanethiol dioxygenase	0.595592	0.018076
P15374	Ubiquitin carboxyl-terminal hydrolase isozyme L3	0.593666	0.0330797
P10599	Thioredoxin	0.592065	8.59245e-05
O43396	Thioredoxin-like protein 1	0.590128	1.46993e-05
O60488	Long-chain-fatty-acid--CoA ligase 4	0.586048	0.000286678
P30520	Adenylosuccinate synthetase isozyme 2	0.585785	0.00156924
Q0VD83	Apolipoprotein B receptor	0.581749	0.0130039
Q99829	Copine-1	0.578875	0.0104389
P50452	Serpin B8	0.577814	2.27627e-05
P18754	Regulator of chromosome condensation	0.577467	0.00328432
P14550	Aldo-keto reductase family 1 member A1	0.574864	0.0109704
Q86XP3	ATP-dependent RNA helicase DDX42	0.574752	0.0444832
P20290	Transcription factor BTF3	0.570503	0.0366565
O14929	Histone acetyltransferase type B catalytic subunit	0.565834	0.030052
P01024	Complement C3	0.565105	0.00662141
P13796	Plastin-2	0.564728	0.00109811
P07195	L-lactate dehydrogenase B chain	0.563422	1.10832e-07
P48147	Prolyl endopeptidase	0.560339	0.00154947
Q14011	Cold-inducible RNA-binding protein	0.556737	0.000861543
P14174	Macrophage migration inhibitory factor	0.554606	0.0400416
O43681	ATPase GET3	0.553688	0.000649351
Q15833	Syntaxin-binding protein 2	0.551232	0.00378226
P78344	Eukaryotic translation initiation factor 4 gamma 2	0.551049	3.36284e-05
Q15121	Astrocytic phosphoprotein PEA-15	0.544964	0.000225334
O75934	Pre-mRNA-splicing factor SPF27	0.54213	0.0115548
Q08752	Peptidyl-prolyl cis-trans isomerase D	0.541408	0.000648275
Q9NT62	Ubiquitin-like-conjugating enzyme ATG3	0.536378	0.00676747
P20962	Parathymosin	0.528288	0.00212281
P16949	Stathmin	0.524785	0.000960615
P61077	Ubiquitin-conjugating enzyme E2 D2	0.522501	1.02375e-05
Q7Z2K6	Endoplasmic reticulum metallopeptidase 1	0.498864	0.00502003
Q9UN86	Ras GTPase-activating protein-binding protein 2	0.497573	0.0363657
Q9Y5K5	Ubiquitin carboxyl-terminal hydrolase isozyme L5	0.494573	0.014224
Q9NR30	Nucleolar RNA helicase 2	0.487348	0.0383105
Q16671	Anti-Muellerian hormone type-2 receptor	0.484887	0.0147963
P54687	Branched-chain-amino-acid aminotransferase, cytosolic	0.481769	0.000897202
Q9UL25	Ras-related protein Rab-21	0.479076	0.00113849
P38919	Eukaryotic initiation factor 4A-III	0.471152	0.0271661
P35637	RNA-binding protein FUS	0.469761	0.0478895
Q16777	Histone H2A type 2-A	0.469515	0.00148772
Q9UIA0	Cytohesin-4	0.468209	0.00362221
Q99729	Heterogeneous nuclear ribonucleoprotein A/B	0.467421	0.0268919
O95721	Synaptosomal-associated protein 29	0.45344	0.00561258
P49589	Cysteine--tRNA ligase, cytoplasmic	0.444032	0.0211704
O60361	Putative nucleoside diphosphate kinase	0.438531	0.00773427
P04179	Superoxide dismutase [Mn], mitochondrial	0.43315	0.00719841
Q9H3K6	BolA-like protein 2	0.412501	0.00253175
P48506	Glutamate--cysteine ligase catalytic subunit	0.39153	0.00830177
P98179	RNA-binding protein 3	0.385896	0.00428862
P15170	Eukaryotic peptide chain release factor GTP-binding subunit ERF3A	0.376864	0.0082837
Q9NRV9	Heme-binding protein 1	0.367809	0.024626
P62841	40S ribosomal protein S15	0.353905	0.00831383
P18077	60S ribosomal protein L35a	0.336787	0.0130394
P49006	MARCKS-related protein	0.275687	0.00037295
P07477	Serine protease 1	0.247241	0.00284362
Q12965	Unconventional myosin-Ie	0.237106	0.0102082
P69905	Hemoglobin subunit alpha	0.215145	0.0080353
A6NC05	Glutaredoxin-like protein C5orf63	0.174224	0.00030407
P48059	LIM and senescent cell antigen-like-containing domain protein 1	0.124342	0.00380216

## Sheet: JAL18
Accession	Protein name	Fold change	P-value
P13473	Lysosome-associated membrane glycoprotein 2	103.99	0.00109514
P43307	Translocon-associated protein subunit alpha	11.6984	3.6079e-05
Q58FG1	Putative heat shock protein HSP 90-alpha A4	5.83696	0.000699613
P46778	60S ribosomal protein L21	4.77565	0.0145893
P15559	NAD(P)H dehydrogenase [quinone] 1	4.38259	0.000973591
P60866	40S ribosomal protein S20	4.1153	0.00349401
P25789	Proteasome subunit alpha type-4	4.00154	0.00326778
P06702	Protein S100-A9	3.76795	0.0105
Q9Y608	Leucine-rich repeat flightless-interacting protein 2	3.72024	0.00142942
P49720	Proteasome subunit beta type-3	3.65308	0.000809024
O43598	2'-deoxynucleoside 5'-phosphate N-hydrolase 1	3.58345	0.0406554
P42677	40S ribosomal protein S27	3.51735	0.000957252
P35527	Keratin, type I cytoskeletal 9	3.37439	0.00513643
Q14157	Ubiquitin-associated protein 2-like	3.26576	0.00245399
P35908	Keratin, type II cytoskeletal 2 epidermal	3.20264	0.00588127
Q7RTS5	Proton channel OTOP3	3.17769	0.0166873
Q9UHX1	Poly(U)-binding-splicing factor PUF60	3.14575	0.0385099
P02647	Apolipoprotein A-I	2.87174	0.0113261
P60900	Proteasome subunit alpha type-6	2.8668	5.97075e-06
Q92499	ATP-dependent RNA helicase DDX1	2.8558	0.00238142
P00367	Glutamate dehydrogenase 1, mitochondrial	2.84623	0.000307484
P04264	Keratin, type II cytoskeletal 1	2.84337	0.00693026
Q9Y3B4	Splicing factor 3B subunit 6	2.7265	0.000973505
P49721	Proteasome subunit beta type-2	2.6919	0.0191698
P13645	Keratin, type I cytoskeletal 10	2.66569	0.0119328
P05161	Ubiquitin-like protein ISG15	2.56927	0.000785346
P53041	Serine/threonine-protein phosphatase 5	2.56235	0.0269723
Q15029	116 kDa U5 small nuclear ribonucleoprotein component	2.52777	0.0149142
P36551	Oxygen-dependent coproporphyrinogen-III oxidase, mitochondrial	2.50621	0.000614768
P35637	RNA-binding protein FUS	2.47383	0.00137621
Q13185	Chromobox protein homolog 3	2.39717	0.00112401
P09669	Cytochrome c oxidase subunit 6C	2.23743	0.0464353
O95248	Myotubularin-related protein 5	2.20575	0.0186447
Q9UN86	Ras GTPase-activating protein-binding protein 2	2.20048	0.00285014
P11166	Solute carrier family 2, facilitated glucose transporter member 1	2.12918	0.000737678
O00193	Small acidic protein	2.1192	0.0142955
Q15019	Septin-2	2.05868	0.000575441
P49458	Signal recognition particle 9 kDa protein	2.03665	0.0199567
O60869	Endothelial differentiation-related factor 1	2.00562	0.019608
P19012	Keratin, type I cytoskeletal 15	1.94746	0.00721835
Q9NRV9	Heme-binding protein 1	1.9466	0.0120388
Q13303	Voltage-gated potassium channel subunit beta-2	1.89483	0.00233541
P12259	Coagulation factor V	1.88975	0.00647795
O75340	Programmed cell death protein 6	1.8796	0.00409451
Q9H8V3	Protein ECT2	1.87089	0.0082592
O43633	Charged multivesicular body protein 2a	1.86565	0.0154017
Q9P0L0	Vesicle-associated membrane protein-associated protein A	1.83456	0.0464947
O14818	Proteasome subunit alpha type-7	1.82865	0.0386804
P27701	CD82 antigen	1.82007	0.00485068
Q9UMS4	Pre-mRNA-processing factor 19	1.80584	0.0022085
P05386	60S acidic ribosomal protein P1	1.79825	0.0349242
P28066	Proteasome subunit alpha type-5	1.79034	0.000498584
P41218	Myeloid cell nuclear differentiation antigen	1.75404	0.0424103
Q9NW08	DNA-directed RNA polymerase III subunit RPC2	1.7421	0.000140395
P15531	Nucleoside diphosphate kinase A	1.73973	0.000365324
Q02487	Desmocollin-2	1.68693	0.0203552
G2XKQ0	Small ubiquitin-related modifier 1	1.67295	0.0501285
P31942	Heterogeneous nuclear ribonucleoprotein H3	1.66092	0.00755207
Q16762	Thiosulfate sulfurtransferase	1.652	0.0213673
P28065	Proteasome subunit beta type-9	1.63456	0.00416237
P43243	Matrin-3	1.62291	0.00239405
P62273	40S ribosomal protein S29	1.61131	0.0314789
P48163	NADP-dependent malic enzyme	1.60862	0.0223249
Q9Y3L3	SH3 domain-binding protein 1	1.60679	0.0333574
O94804	Serine/threonine-protein kinase 10	1.60606	0.000342838
P30048	Thioredoxin-dependent peroxide reductase, mitochondrial	1.57591	0.0311864
P46777	60S ribosomal protein L5	1.56224	0.00478412
P60953	Cell division control protein 42 homolog	1.54189	0.0125924
Q9NQP4	Prefoldin subunit 4	1.53839	0.0301161
Q13418	Integrin-linked protein kinase	1.5256	0.0494751
Q96QK1	Vacuolar protein sorting-associated protein 35	1.52369	0.0172947
P37108	Signal recognition particle 14 kDa protein	1.52312	0.019831
Q5CZ79	Ankyrin repeat domain-containing protein 20B	1.52278	0.000154935
P07858	Cathepsin B	1.52264	0.0476788
P25788	Proteasome subunit alpha type-3	1.51812	0.0295847
O43670	BUB3-interacting and GLEBS motif-containing protein ZNF207	1.51425	0.00317379
Q96JA4	Membrane-spanning 4-domains subfamily A member 14	1.51329	0.0197253
P04439	HLA class I histocompatibility antigen, A alpha chain	1.51241	0.0423993
P61254	60S ribosomal protein L26-like 1	1.50095	0.0267874
Q8WU79	Stromal membrane-associated protein 2	0.669366	0.000287678
Q12905	Interleukin enhancer-binding factor 2	0.668805	0.038019
P11586	C-1-tetrahydrofolate synthase, cytoplasmic	0.667874	0.00646795
P54886	Delta-1-pyrroline-5-carboxylate synthase	0.664612	0.0395715
P60059	Protein transport protein Sec61 subunit gamma	0.663927	0.0115907
Q14677	Clathrin interactor 1	0.6638	0.000722323
P27348	14-3-3 protein theta	0.663098	0.00832438
Q9UHV9	Prefoldin subunit 2	0.66169	0.0213601
P13489	Ribonuclease inhibitor	0.659051	0.0188246
P22061	Protein-L-isoaspartate(D-aspartate) O-methyltransferase	0.657952	0.00333672
Q9BXJ9	N-alpha-acetyltransferase 15, NatA auxiliary subunit	0.657296	0.00284753
P31946	14-3-3 protein beta/alpha	0.656843	0.00189865
P10599	Thioredoxin	0.651994	0.0157614
Q14011	Cold-inducible RNA-binding protein	0.651169	0.000189051
Q13247	Serine/arginine-rich splicing factor 6	0.651104	0.0105451
Q9Y570	Protein phosphatase methylesterase 1	0.649909	0.0339393
A0A024R1R8	Translation machinery-associated protein 7	0.648683	0.00478616
O43396	Thioredoxin-like protein 1	0.647593	0.00533185
Q9NZT2	Opioid growth factor receptor	0.6439	0.0289919
Q99729	Heterogeneous nuclear ribonucleoprotein A/B	0.642443	0.028331
P58546	Myotrophin	0.642008	0.00234733
P61247	40S ribosomal protein S3a	0.641283	0.000819308
Q16658	Fascin	0.640339	0.00137019
P62328	Thymosin beta-4	0.63798	0.00357799
P28838	Cytosol aminopeptidase	0.636144	0.00181068
Q9UHL4	Dipeptidyl peptidase 2	0.635163	0.0159074
P07737	Profilin-1	0.631537	0.00183798
P30085	UMP-CMP kinase	0.631482	0.00819293
P16070	CD44 antigen	0.628834	0.000152759
P55265	Double-stranded RNA-specific adenosine deaminase	0.628614	0.0356377
P56537	Eukaryotic translation initiation factor 6	0.627368	0.0230862
P20962	Parathymosin	0.625152	0.0458359
O00483	Cytochrome c oxidase subunit NDUFA4	0.622223	0.0238761
P30520	Adenylosuccinate synthetase isozyme 2	0.621878	0.00522547
Q15121	Astrocytic phosphoprotein PEA-15	0.62114	0.00117792
P61019	Ras-related protein Rab-2A	0.620034	0.014143
P08865	40S ribosomal protein SA	0.615336	0.000164313
O60234	Glia maturation factor gamma	0.6128	0.00816289
P31949	Protein S100-A11	0.612412	0.00152826
P78344	Eukaryotic translation initiation factor 4 gamma 2	0.610983	0.00458874
P01024	Complement C3	0.609425	0.0114319
Q86XP3	ATP-dependent RNA helicase DDX42	0.607831	0.0406105
Q9Y6K5	2'-5'-oligoadenylate synthase 3	0.607823	0.00111443
O43488	Aflatoxin B1 aldehyde reductase member 2	0.603868	0.0147333
Q99733	Nucleosome assembly protein 1-like 4	0.603606	0.0016639
P61163	Alpha-centractin	0.602353	0.00136781
O75934	Pre-mRNA-splicing factor SPF27	0.600356	0.00213408
P30086	Phosphatidylethanolamine-binding protein 1	0.599202	0.00100004
P15374	Ubiquitin carboxyl-terminal hydrolase isozyme L3	0.598037	0.0219126
Q9Y696	Chloride intracellular channel protein 4	0.594262	0.012172
Q9UI08	Ena/VASP-like protein	0.589502	0.0360982
P63027	Vesicle-associated membrane protein 3	0.588586	0.0416631
P23588	Eukaryotic translation initiation factor 4B	0.58828	0.0117934
O14929	Histone acetyltransferase type B catalytic subunit	0.587117	0.0342774
Q14444	Caprin-1	0.587012	0.000398515
P50914	60S ribosomal protein L14	0.584202	0.0219772
O60664	Perilipin-3	0.58335	0.000443665
Q9NUQ9	CYFIP-related Rac1 interactor B	0.581138	7.22931e-05
Q9NX46	ADP-ribosylhydrolase ARH3	0.581095	0.00420969
P55957	BH3-interacting domain death agonist	0.579837	0.0042777
O43583	Density-regulated protein	0.579671	0.0153284
P18077	60S ribosomal protein L35a	0.577921	0.0235584
P62263	40S ribosomal protein S14	0.577067	0.00119874
P07205	Phosphoglycerate kinase 2	0.576945	0.0304547
P62280	40S ribosomal protein S11	0.571656	0.0310149
Q9Y6U3	Scinderin	0.567414	0.00953019
P55010	Eukaryotic translation initiation factor 5	0.564959	0.00542859
P62942	Peptidyl-prolyl cis-trans isomerase FKBP1A	0.563872	0.00784985
P49773	Adenosine 5'-monophosphoramidase HINT1	0.563277	0.0124378
Q9Y2B0	Protein canopy homolog 2	0.562874	0.00162412
Q08752	Peptidyl-prolyl cis-trans isomerase D	0.562748	0.0214523
P61313	60S ribosomal protein L15	0.562151	0.00711162
O15479	Melanoma-associated antigen B2	0.56017	0.0035676
O95336	6-phosphogluconolactonase	0.559496	0.00666232
P22102	Trifunctional purine biosynthetic protein adenosine-3	0.557482	0.046671
Q0VD83	Apolipoprotein B receptor	0.557019	0.0128008
Q6Y7W6	GRB10-interacting GYF protein 2	0.552257	0.00943385
P52888	Thimet oligopeptidase	0.551162	0.0015259
O95747	Serine/threonine-protein kinase R1	0.548042	0.00646425
Q07812	Apoptosis regulator BAX	0.547523	0.00176478
P55145	Mesencephalic astrocyte-derived neurotrophic factor	0.547286	0.0271826
P14174	Macrophage migration inhibitory factor	0.546319	0.0265231
Q15714	TSC22 domain family protein 1	0.544779	0.0321524
P0C0S5	Histone H2A.V	0.540998	0.00934424
Q14978	Nucleolar and coiled-body phosphoprotein 1	0.539933	0.00884308
Q9NP79	Vacuolar protein sorting-associated protein VTA1 homolog	0.539089	0.0131384
P07711	Procathepsin L	0.538846	0.000104039
P55060	Exportin-2	0.536046	0.015884
P41250	Glycine--tRNA ligase	0.535117	0.00420025
P30044	Peroxiredoxin-5, mitochondrial	0.534816	6.34116e-06
Q9H299	SH3 domain-binding glutamic acid-rich-like protein 3	0.534599	0.00514255
Q9UI12	V-type proton ATPase subunit H	0.532777	0.0424238
Q9Y2Q3	Glutathione S-transferase kappa 1	0.525991	2.7887e-05
O00541	Pescadillo homolog	0.524172	0.0120278
P19971	Thymidine phosphorylase	0.521775	0.000901869
P61026	Ras-related protein Rab-10	0.519857	0.00850559
O43681	ATPase GET3	0.51963	0.00133136
P31040	Succinate dehydrogenase [ubiquinone] flavoprotein subunit, mitochondrial	0.514651	0.0318426
Q9Y2W1	Thyroid hormone receptor-associated protein 3	0.511648	0.0123197
Q9NZZ3	Charged multivesicular body protein 5	0.502669	0.00666078
O15511	Actin-related protein 2/3 complex subunit 5	0.502506	0.000213683
Q9UIA0	Cytohesin-4	0.500737	0.00794804
P18510	Interleukin-1 receptor antagonist protein	0.500527	0.0324418
Q99829	Copine-1	0.492944	0.00416884
O95372	Acyl-protein thioesterase 2	0.492769	0.00695739
P13796	Plastin-2	0.487477	0.0113219
P54687	Branched-chain-amino-acid aminotransferase, cytosolic	0.477406	0.000133243
O00410	Importin-5	0.477151	0.00861904
O94903	Pyridoxal phosphate homeostasis protein	0.473613	0.01132
P0DP23	Calmodulin-3	0.472032	0.00103578
P14550	Aldo-keto reductase family 1 member A1	0.469694	0.00120819
P84098	60S ribosomal protein L19	0.469467	0.00352845
P52306	Rap1 GTPase-GDP dissociation stimulator 1	0.465115	0.0447058
Q8IYB3	Serine/arginine repetitive matrix protein 1	0.452467	0.00304923
P07477	Serine protease 1	0.452426	0.00359739
O75368	SH3 domain-binding glutamic acid-rich-like protein	0.449058	0.000312703
P00491	Purine nucleoside phosphorylase	0.435149	0.00143203
P52895	Aldo-keto reductase family 1 member C2	0.430054	0.000963655
P62861	FAU ubiquitin-like and ribosomal protein S30	0.426239	0.00794787
O75874	Isocitrate dehydrogenase [NADP] cytoplasmic	0.419066	0.00211572
P61956	Small ubiquitin-related modifier 2	0.417728	0.000401721
P10768	S-formylglutathione hydrolase	0.411537	0.0362181
Q14919	Dr1-associated corepressor	0.408567	0.00202082
Q9UL25	Ras-related protein Rab-21	0.406126	4.94291e-05
Q8WU90	Zinc finger CCCH domain-containing protein 15	0.398315	0.0013462
P00568	Adenylate kinase isoenzyme 1	0.397079	0.0198969
O95352	Ubiquitin-like modifier-activating enzyme ATG7	0.392006	0.00802546
Q9BRA2	Thioredoxin domain-containing protein 17	0.383704	0.000410848
P16949	Stathmin	0.380406	0.000621433
Q16671	Anti-Muellerian hormone type-2 receptor	0.359794	0.00318386
O75534	Cold shock domain-containing protein E1	0.345556	0.00413397
Q12965	Unconventional myosin-Ie	0.330753	0.0159412
P55769	NHP2-like protein 1	0.328669	0.00742491
P48506	Glutamate--cysteine ligase catalytic subunit	0.327762	0.01038
O95721	Synaptosomal-associated protein 29	0.321991	0.0359006
P98179	RNA-binding protein 3	0.319891	0.013225
A6NC05	Glutaredoxin-like protein C5orf63	0.311672	0.000755414
P61077	Ubiquitin-conjugating enzyme E2 D2	0.307346	0.000695362
P48059	LIM and senescent cell antigen-like-containing domain protein 1	0.231039	0.00672435
Q16777	Histone H2A type 2-A	0.223487	0.00257736
P07602	Prosaposin	0.187318	0.000542392
O95319	CUGBP Elav-like family member 2	0.071862	0.00305126
P20290	Transcription factor BTF3	0.0702126	2.12067e-05
