# Supplementary material for: Temporal Profiling of Host Proteome against Different M. tuberculosis Strains Reveals Delayed Epigenetic Orchestration
Source: Microorganisms. 2023 Dec 16;11(12):2998. doi: 10.3390/microorganisms11122998 (PMC10745383; doi:10.3390/microorganisms11122998)
Supplement: Supplementary file 1 [file microorganisms-11-02998-s001.zip › Table S4.xlsx]

## Sheet: RA30
Accession	Protein name	Fold change	P-value
P43686	26S proteasome regulatory subunit 6B	16.5628	0.033721
Q9UI09	NADH dehydrogenase [ubiquinone] 1 alpha subcomplex subunit 12	14.3348	0.0141162
P25787	Proteasome subunit alpha type-2	10.8472	0.0300151
P60059	Protein transport protein Sec61 subunit gamma	7.95143	0.0216787
Q5ZPR3	CD276 antigen	7.01698	0.00158542
P38919	Eukaryotic initiation factor 4A-III	6.85076	0.0365751
Q16671	Anti-Muellerian hormone type-2 receptor	5.66889	0.0273036
P08708	40S ribosomal protein S17	5.09971	0.00428152
Q8N1G4	Leucine-rich repeat-containing protein 47	4.98796	0.0500366
P13804	Electron transfer flavoprotein subunit alpha, mitochondrial	4.74172	0.000838354
O43504	Ragulator complex protein LAMTOR5	4.72818	0.00355678
P20702	Integrin alpha-X	4.46713	0.00706098
P20290	Transcription factor BTF3	4.43519	0.0359894
Q86UX7	Fermitin family homolog 3	4.33212	0.0107368
Q12905	Interleukin enhancer-binding factor 2	4.28646	0.0115233
P06454	Prothymosin alpha	4.25569	0.00188301
Q96A26	Protein FAM162A	3.94371	0.0259784
P49755	Transmembrane emp24 domain-containing protein 10	3.82706	0.0149099
Q9H4M9	EH domain-containing protein 1	3.6939	0.017475
P31943	Heterogeneous nuclear ribonucleoprotein H	3.67084	0.0160763
P10768	S-formylglutathione hydrolase	3.65229	0.0429867
P81605	Dermcidin	3.55526	0.000539901
P40306	Proteasome subunit beta type-10	3.45587	0.027378
P55209	Nucleosome assembly protein 1-like 1	3.33761	0.0123515
P07205	Phosphoglycerate kinase 2	3.26816	0.0106589
P68363	Tubulin alpha-1B chain	3.20334	0.00869679
O75531	Barrier-to-autointegration factor	3.09293	0.000992125
O00170	AH receptor-interacting protein	3.08651	0.0425113
P30405	Peptidyl-prolyl cis-trans isomerase F, mitochondrial	3.0013	1.91341e-05
O60488	Long-chain-fatty-acid--CoA ligase 4	2.99796	0.00599694
P26599	Polypyrimidine tract-binding protein 1	2.99612	0.00952648
Q13303	Voltage-gated potassium channel subunit beta-2	2.93236	0.000773044
P54687	Branched-chain-amino-acid aminotransferase, cytosolic	2.82088	0.0171043
O75874	Isocitrate dehydrogenase [NADP] cytoplasmic	2.78309	0.000737519
P15153	Ras-related C3 botulinum toxin substrate 2	2.78202	0.000318537
P61221	ATP-binding cassette sub-family E member 1	2.7664	0.000762058
Q9Y4Z0	U6 snRNA-associated Sm-like protein LSm4	2.74212	0.00137324
Q9UI12	V-type proton ATPase subunit H	2.70685	0.000211604
Q01658	Protein Dr1	2.68232	0.00658188
Q15050	Ribosome biogenesis regulatory protein homolog	2.66341	0.00255863
P20073	Annexin A7	2.63477	0.0218899
Q12797	Aspartyl/asparaginyl beta-hydroxylase	2.59135	0.00447677
Q9ULV4	Coronin-1C	2.5386	9.33226e-05
Q9BRT2	Ubiquinol-cytochrome-c reductase complex assembly factor 2	2.53541	0.00701271
P53618	Coatomer subunit beta	2.51962	0.0471982
Q12904	Aminoacyl tRNA synthase complex-interacting multifunctional protein 1	2.50738	0.00983676
Q02809	Procollagen-lysine,2-oxoglutarate 5-dioxygenase 1	2.49145	0.00383574
P55145	Mesencephalic astrocyte-derived neurotrophic factor	2.46187	0.0216807
P23469	Receptor-type tyrosine-protein phosphatase epsilon	2.44942	0.0117356
P46776	60S ribosomal protein L27a	2.43851	0.000311746
P24539	ATP synthase F(0) complex subunit B1, mitochondrial	2.43142	8.63433e-05
P62328	Thymosin beta-4	2.36097	0.000106321
P83731	60S ribosomal protein L24	2.35844	0.00203706
P30050	60S ribosomal protein L12	2.354	0.00131652
P07711	Procathepsin L	2.35306	2.65484e-05
P35908	Keratin, type II cytoskeletal 2 epidermal	2.35236	0.000740886
P16949	Stathmin	2.3361	0.0283905
P42766	60S ribosomal protein L35	2.30825	0.000260927
P84098	60S ribosomal protein L19	2.29954	0.00182646
P27635	60S ribosomal protein L10	2.29229	0.0452546
P07437	Tubulin beta chain	2.28671	0.0015183
P19012	Keratin, type I cytoskeletal 15	2.28469	5.78682e-05
Q13561	Dynactin subunit 2	2.2706	0.00715418
O95777	U6 snRNA-associated Sm-like protein LSm8	2.26917	0.0165295
Q16740	ATP-dependent Clp protease proteolytic subunit, mitochondrial	2.25273	0.00611408
O95202	Mitochondrial proton/calcium exchanger protein	2.23221	0.00603747
O95433	Activator of 90 kDa heat shock protein ATPase homolog 1	2.23106	0.00704405
P63220	40S ribosomal protein S21	2.22616	0.00684663
P49257	Protein ERGIC-53	2.20975	0.0442766
P61289	Proteasome activator complex subunit 3	2.20818	0.00138578
P61956	Small ubiquitin-related modifier 2	2.20256	0.00138574
Q9Y6E2	eIF5-mimic protein 1	2.20193	0.0201315
Q14203	Dynactin subunit 1	2.16295	0.030938
P50914	60S ribosomal protein L14	2.15021	0.00522692
P40939	Trifunctional enzyme subunit alpha, mitochondrial	2.11815	0.0234651
P09429	High mobility group protein B1	2.11756	0.00101223
P68366	Tubulin alpha-4A chain	2.11447	0.00206578
Q00341	Vigilin	2.11058	0.00188468
Q9UNM6	26S proteasome non-ATPase regulatory subunit 13	2.09697	0.00437686
Q99714	3-hydroxyacyl-CoA dehydrogenase type-2	2.08862	0.00240792
P48960	Adhesion G protein-coupled receptor E5	2.08638	0.00347589
Q9Y333	U6 snRNA-associated Sm-like protein LSm2	2.07148	0.0171983
P09651	Heterogeneous nuclear ribonucleoprotein A1	2.06773	0.0270879
Q01844	RNA-binding protein EWS	2.06229	0.00316608
P04264	Keratin, type II cytoskeletal 1	2.04332	0.000502837
P27694	Replication protein A 70 kDa DNA-binding subunit	2.0348	0.032884
P09960	Leukotriene A-4 hydrolase	2.02274	0.00815013
P62995	Transformer-2 protein homolog beta	2.0213	0.00357042
Q01518	Adenylyl cyclase-associated protein 1	2.00981	0.0202926
P35754	Glutaredoxin-1	2.00611	0.00233938
O00487	26S proteasome non-ATPase regulatory subunit 14	2.00545	0.00619906
Q14152	Eukaryotic translation initiation factor 3 subunit A	1.9985	0.00861825
P62847	40S ribosomal protein S24	1.99399	0.0345542
Q9BVC6	Transmembrane protein 109	1.98132	0.0052506
Q06210	Glutamine--fructose-6-phosphate aminotransferase [isomerizing] 1	1.9756	0.0330992
Q9H4A6	Golgi phosphoprotein 3	1.97462	0.000361406
O75915	PRA1 family protein 3	1.97445	0.0440587
P61163	Alpha-centractin	1.96838	0.00254554
P14927	Cytochrome b-c1 complex subunit 7	1.9606	6.17184e-05
P00492	Hypoxanthine-guanine phosphoribosyltransferase	1.96055	0.000158952
Q9Y2B0	Protein canopy homolog 2	1.9605	0.0203333
O95571	Persulfide dioxygenase ETHE1, mitochondrial	1.95885	0.011595
P11216	Glycogen phosphorylase, brain form	1.95452	0.003041
P21796	Voltage-dependent anion-selective channel protein 1	1.95306	0.00182815
P21964	Catechol O-methyltransferase	1.94271	0.0313822
P36542	ATP synthase subunit gamma, mitochondrial	1.9305	0.0297096
P61619	Protein transport protein Sec61 subunit alpha isoform 1	1.92926	0.0280431
Q13409	Cytoplasmic dynein 1 intermediate chain 2	1.92684	0.00845039
Q14011	Cold-inducible RNA-binding protein	1.92036	0.00266013
Q92973	Transportin-1	1.90956	0.0206729
Q99460	26S proteasome non-ATPase regulatory subunit 1	1.90651	0.0018016
P16152	Carbonyl reductase [NADPH] 1	1.89905	0.0261554
Q13011	Delta(3,5)-Delta(2,4)-dienoyl-CoA isomerase, mitochondrial	1.89597	0.00154647
O43447	Peptidyl-prolyl cis-trans isomerase H	1.88623	0.0108081
O00299	Chloride intracellular channel protein 1	1.8551	0.000405011
Q14258	E3 ubiquitin/ISG15 ligase TRIM25	1.85372	0.0505411
P13796	Plastin-2	1.85093	0.000674235
Q9BSJ8	Extended synaptotagmin-1	1.84579	0.0152113
P13645	Keratin, type I cytoskeletal 10	1.83993	9.48105e-05
P62280	40S ribosomal protein S11	1.83743	0.00432826
P55036	26S proteasome non-ATPase regulatory subunit 4	1.83738	0.0144323
P22314	Ubiquitin-like modifier-activating enzyme 1	1.83534	0.0212859
P02686	Myelin basic protein	1.83321	7.02616e-05
Q96B97	SH3 domain-containing kinase-binding protein 1	1.83315	0.00687782
P48059	LIM and senescent cell antigen-like-containing domain protein 1	1.82817	0.00332955
P52209	6-phosphogluconate dehydrogenase, decarboxylating	1.81343	0.00315617
P51665	26S proteasome non-ATPase regulatory subunit 7	1.79504	0.00323471
P42704	Leucine-rich PPR motif-containing protein, mitochondrial	1.79393	0.0229872
P17931	Galectin-3	1.78397	0.000562868
P51114	Fragile X mental retardation syndrome-related protein 1	1.78004	0.00498914
O00754	Lysosomal alpha-mannosidase	1.77725	0.00016353
Q9HAV7	GrpE protein homolog 1, mitochondrial	1.76231	0.0041249
O75822	Eukaryotic translation initiation factor 3 subunit J	1.74461	0.00163095
Q04637	Eukaryotic translation initiation factor 4 gamma 1	1.74397	0.000665086
Q16836	Hydroxyacyl-coenzyme A dehydrogenase, mitochondrial	1.74267	5.13322e-05
Q9Y3U8	60S ribosomal protein L36	1.74221	1.51521e-06
P15531	Nucleoside diphosphate kinase A	1.73205	0.0111988
Q9NX46	ADP-ribosylhydrolase ARH3	1.7299	0.0141826
P18085	ADP-ribosylation factor 4	1.72094	0.00733372
Q04837	Single-stranded DNA-binding protein, mitochondrial	1.70869	0.00195185
P29692	Elongation factor 1-delta	1.70699	0.00621237
P07737	Profilin-1	1.67614	2.45528e-05
P06753	Tropomyosin alpha-3 chain	1.6755	0.00197341
P23528	Cofilin-1	1.67144	0.00761406
Q92520	Protein FAM3C	1.67085	0.00169993
O75964	ATP synthase subunit g, mitochondrial	1.66691	2.34695e-05
P06730	Eukaryotic translation initiation factor 4E	1.66566	0.0255181
Q9BUF5	Tubulin beta-6 chain	1.64677	0.00191684
Q9Y678	Coatomer subunit gamma-1	1.64588	0.0348395
P51991	Heterogeneous nuclear ribonucleoprotein A3	1.64518	0.0121123
P18510	Interleukin-1 receptor antagonist protein	1.64387	0.0479382
Q9NYL9	Tropomodulin-3	1.63578	0.000465657
P51149	Ras-related protein Rab-7a	1.62871	0.0340824
Q07021	Complement component 1 Q subcomponent-binding protein, mitochondrial	1.62518	0.00788079
Q9BWS9	Chitinase domain-containing protein 1	1.61715	0.00900448
P08195	4F2 cell-surface antigen heavy chain	1.61589	0.0197241
Q00325	Phosphate carrier protein, mitochondrial	1.6147	9.21867e-05
Q07020	60S ribosomal protein L18	1.61047	0.027691
P84095	Rho-related GTP-binding protein RhoG	1.6103	0.000128675
P62899	60S ribosomal protein L31	1.60942	0.00156809
Q9Y3L3	SH3 domain-binding protein 1	1.6053	0.0425525
P55786	Puromycin-sensitive aminopeptidase	1.6033	0.00482532
Q9H845	Complex I assembly factor ACAD9, mitochondrial	1.60289	0.00281976
P05387	60S acidic ribosomal protein P2	1.59808	0.000973061
Q15365	Poly(rC)-binding protein 1	1.59709	0.0304695
O76003	Glutaredoxin-3	1.59377	0.0116683
A6NI72	Neutrophil cytosol factor 1	1.59007	0.0323625
Q9HC38	Glyoxalase domain-containing protein 4	1.58954	0.0103275
P17980	26S proteasome regulatory subunit 6A	1.58804	0.0262163
Q96AG4	Leucine-rich repeat-containing protein 59	1.58572	0.00161044
P04843	Dolichyl-diphosphooligosaccharide--protein glycosyltransferase subunit 1	1.58264	0.000173401
Q15293	Reticulocalbin-1	1.57968	0.00116695
P48739	Phosphatidylinositol transfer protein beta isoform	1.57261	0.0168351
P68036	Ubiquitin-conjugating enzyme E2 L3	1.57049	0.000758915
P04899	Guanine nucleotide-binding protein G(i) subunit alpha-2	1.56908	0.00188393
O60739	Eukaryotic translation initiation factor 1	1.55649	0.0152504
P61077	Ubiquitin-conjugating enzyme E2 D2	1.55603	0.000552275
P20592	Interferon-induced GTP-binding protein Mx2	1.55542	0.00429778
O60925	Prefoldin subunit 1	1.55488	0.0120314
P31930	Cytochrome b-c1 complex subunit 1, mitochondrial	1.55255	0.00301536
O43242	26S proteasome non-ATPase regulatory subunit 3	1.55225	5.47022e-05
P61923	Coatomer subunit zeta-1	1.55197	0.0189618
P50213	Isocitrate dehydrogenase [NAD] subunit alpha, mitochondrial	1.55072	0.0128157
P05362	Intercellular adhesion molecule 1	1.54986	0.0350479
P28070	Proteasome subunit beta type-4	1.54957	0.00486283
P00441	Superoxide dismutase [Cu-Zn]	1.54816	0.000357763
P00491	Purine nucleoside phosphorylase	1.5478	0.0445985
Q9UQE7	Structural maintenance of chromosomes protein 3	1.54715	0.000459874
Q9H9B4	Sideroflexin-1	1.54658	0.00352479
Q6XQN6	Nicotinate phosphoribosyltransferase	1.54423	0.00765383
P18859	ATP synthase-coupling factor 6, mitochondrial	1.53937	0.001055
P21589	5'-nucleotidase	1.53845	0.00123123
P51570	Galactokinase	1.53548	0.016605
P35527	Keratin, type I cytoskeletal 9	1.53462	0.00571945
P10321	HLA class I histocompatibility antigen, C alpha chain	1.53034	0.00454341
Q9NQR4	Omega-amidase NIT2	1.5266	0.00134721
Q16658	Fascin	1.52529	0.00615456
P26368	Splicing factor U2AF 65 kDa subunit	1.5251	0.0419501
Q8TDZ2	[F-actin]-monooxygenase MICAL1	1.52413	0.0127274
P54578	Ubiquitin carboxyl-terminal hydrolase 14	1.52371	0.000498963
Q9BR76	Coronin-1B	1.51983	0.00610843
P41227	N-alpha-acetyltransferase 10	1.51909	0.00093535
P07477	Serine protease 1	1.51804	0.0401147
Q9UJU6	Drebrin-like protein	1.51758	0.00619391
P50995	Annexin A11	1.5156	0.01702
P61086	Ubiquitin-conjugating enzyme E2 K	1.51485	0.0503974
Q9NP97	Dynein light chain roadblock-type 1	1.51396	0.0123456
P12236	ADP/ATP translocase 3	1.51285	2.98145e-05
P62857	40S ribosomal protein S28	1.50899	0.000117492
P49591	Serine--tRNA ligase, cytoplasmic	1.50562	0.0085182
P48506	Glutamate--cysteine ligase catalytic subunit	0.663975	0.0420425
P48163	NADP-dependent malic enzyme	0.642309	0.0305227
P61158	Actin-related protein 3	0.636048	8.33592e-05
P11166	Solute carrier family 2, facilitated glucose transporter member 1	0.609892	0.000281487
P55265	Double-stranded RNA-specific adenosine deaminase	0.594047	0.0421266
P14324	Farnesyl pyrophosphate synthase	0.584922	0.00499861
Q9H0D6	5'-3' exoribonuclease 2	0.584342	0.00882749
Q13200	26S proteasome non-ATPase regulatory subunit 2	0.580405	0.00460642
P36776	Lon protease homolog, mitochondrial	0.560224	0.00125088
Q9Y6K5	2'-5'-oligoadenylate synthase 3	0.555612	0.0207322
P18669	Phosphoglycerate mutase 1	0.529761	0.00596279
P52895	Aldo-keto reductase family 1 member C2	0.518655	0.0394282
O43768	Alpha-endosulfine	0.480859	0.0145415
P49589	Cysteine--tRNA ligase, cytoplasmic	0.464533	0.0310907
Q9UMS4	Pre-mRNA-processing factor 19	0.462344	0.00412841
P39656	Dolichyl-diphosphooligosaccharide--protein glycosyltransferase 48 kDa subunit =Homo sapiens OX=9606 GN=DD	0.408924	0.0014347
O94979	Protein transport protein Sec31A	0.352448	0.0452316
Q13045	Protein flightless-1 homolog	0.342446	0.000305287
Q86V81	THO complex subunit 4	0.335654	0.000181419
P18077	60S ribosomal protein L35a	0.262825	0.0157936
P07108	Acyl-CoA-binding protein	0.222488	0.0131961
P36873	Serine/threonine-protein phosphatase PP1-gamma catalytic subunit	0.211501	0.0327468
Q9UIJ7	GTP:AMP phosphotransferase AK3, mitochondrial	0.0483451	0.000849537
P62841	40S ribosomal protein S15	0.0246382	0.0288183

## Sheet: RV30
Accession	Protein name	Fold change	P-value
Q9Y3L3	SH3 domain-binding protein 1	4.84085	0.0223481
P81605	Dermcidin	3.80274	0.000960854
P35908	Keratin, type II cytoskeletal 2 epidermal	3.66716	0.000111432
P24539	ATP synthase F(0) complex subunit B1, mitochondrial	3.42991	1.85968e-05
O96000	NADH dehydrogenase [ubiquinone] 1 beta subcomplex subunit 10	3.32087	0.0130489
Q96JA4	Membrane-spanning 4-domains subfamily A member 14	3.0491	1.03354e-06
Q99541	Perilipin-2	2.97818	0.003444
P61353	60S ribosomal protein L27	2.83944	0.00203875
P04264	Keratin, type II cytoskeletal 1	2.79434	0.00268723
P19012	Keratin, type I cytoskeletal 15	2.78924	0.0160183
Q9H8V3	Protein ECT2	2.76718	0.000176082
P13645	Keratin, type I cytoskeletal 10	2.76707	8.08508e-06
P49257	Protein ERGIC-53	2.7116	0.00421974
P43686	26S proteasome regulatory subunit 6B	2.66519	0.029658
P51970	NADH dehydrogenase [ubiquinone] 1 alpha subcomplex subunit 8	2.57435	0.012866
O75901	Ras association domain-containing protein 9	2.40779	0.00205941
Q00325	Phosphate carrier protein, mitochondrial	2.35447	4.9877e-05
P35527	Keratin, type I cytoskeletal 9	2.35074	0.000100794
Q9UI12	V-type proton ATPase subunit H	2.32037	0.0111689
Q7RTS5	Proton channel OTOP3	2.22656	0.00123284
P05114	Non-histone chromosomal protein HMG-14	2.20242	0.0307354
P23469	Receptor-type tyrosine-protein phosphatase epsilon	2.18825	0.000648796
P0C221	Coiled-coil domain-containing protein 175	2.15773	1.93371e-05
P12259	Coagulation factor V	2.14879	0.00275303
P60059	Protein transport protein Sec61 subunit gamma	2.14217	0.00688809
P84098	60S ribosomal protein L19	2.14166	0.000746246
P06454	Prothymosin alpha	2.1385	0.0454171
Q99460	26S proteasome non-ATPase regulatory subunit 1	2.13543	0.0153601
Q9ULV4	Coronin-1C	2.11383	8.67518e-05
P62995	Transformer-2 protein homolog beta	2.055	0.0014229
Q96HY6	DDRGK domain-containing protein 1	2.05487	0.00593909
P02656	Apolipoprotein C-III	2.05231	0.03225
Q96A26	Protein FAM162A	2.04083	0.000504197
P07711	Procathepsin L	2.03559	8.78454e-05
Q9NW08	DNA-directed RNA polymerase III subunit RPC2	2.031	0.00101791
P19823	Inter-alpha-trypsin inhibitor heavy chain H2	1.99929	0.00233844
Q9Y4Z0	U6 snRNA-associated Sm-like protein LSm4	1.99088	0.000270692
P08195	4F2 cell-surface antigen heavy chain	1.98754	0.00538006
Q13011	Delta(3,5)-Delta(2,4)-dienoyl-CoA isomerase, mitochondrial	1.97932	0.00021818
P51114	Fragile X mental retardation syndrome-related protein 1	1.96963	0.0244614
P61956	Small ubiquitin-related modifier 2	1.9597	0.000484561
O00754	Lysosomal alpha-mannosidase	1.94355	0.000627318
P00403	Cytochrome c oxidase subunit 2	1.94237	0.000150385
P21796	Voltage-dependent anion-selective channel protein 1	1.92291	0.00223798
P01024	Complement C3	1.9212	0.00406484
Q5T1J5	Coiled-coil-helix-coiled-coil-helix domain-containing protein 2	1.90424	0.000233441
Q8NBS9	Thioredoxin domain-containing protein 5	1.90344	0.012325
Q9UJZ1	Stomatin-like protein 2, mitochondrial	1.90102	0.0156971
Q9BVC6	Transmembrane protein 109	1.89998	0.00723502
Q5CZ79	Ankyrin repeat domain-containing protein 20B	1.89106	0.00574885
O95248	Myotubularin-related protein 5	1.88625	0.0143819
P09429	High mobility group protein B1	1.88504	0.000291052
P08579	U2 small nuclear ribonucleoprotein B''	1.882	0.000579103
P12236	ADP/ATP translocase 3	1.87218	3.76756e-06
O75964	ATP synthase subunit g, mitochondrial	1.86447	0.00192084
P10606	Cytochrome c oxidase subunit 5B, mitochondrial	1.8644	0.000306446
P19404	NADH dehydrogenase [ubiquinone] flavoprotein 2, mitochondrial	1.86187	0.00547782
P13804	Electron transfer flavoprotein subunit alpha, mitochondrial	1.85645	0.000814252
Q92974	Rho guanine nucleotide exchange factor 2	1.85283	0.0249544
P35232	Prohibitin 1	1.82431	0.00241106
Q14203	Dynactin subunit 1	1.80387	0.0227787
P09669	Cytochrome c oxidase subunit 6C	1.80185	0.0203989
P31930	Cytochrome b-c1 complex subunit 1, mitochondrial	1.79731	6.07045e-05
P10321	HLA class I histocompatibility antigen, C alpha chain	1.79193	0.00160556
P33991	DNA replication licensing factor MCM4	1.78516	0.00906892
P38919	Eukaryotic initiation factor 4A-III	1.77557	0.0128857
Q99623	Prohibitin-2	1.76988	0.00466282
P68431	Histone H3.2	1.76908	0.0323919
O95202	Mitochondrial proton/calcium exchanger protein	1.76468	0.0104611
P10809	60 kDa heat shock protein, mitochondrial	1.76381	2.83125e-05
P02787	Serotransferrin	1.7502	1.12012e-05
Q9H4A6	Golgi phosphoprotein 3	1.74348	0.00198596
Q13247	Serine/arginine-rich splicing factor 6	1.73793	1.11761e-06
P11021	Endoplasmic reticulum chaperone BiP	1.72982	5.1443e-05
P27701	CD82 antigen	1.72941	0.00101489
P20702	Integrin alpha-X	1.70941	0.00761385
P04843	Dolichyl-diphosphooligosaccharide--protein glycosyltransferase subunit 1	1.70143	5.0669e-06
P00505	Aspartate aminotransferase, mitochondrial	1.6744	0.00355138
O00170	AH receptor-interacting protein	1.66826	0.000852202
P02771	Alpha-fetoprotein	1.66642	0.0437007
Q8TC90	Coiled-coil domain-containing glutamate-rich protein 1	1.6627	0.00750315
P08648	Integrin alpha-5	1.66226	0.027052
P08708	40S ribosomal protein S17	1.66111	0.000724573
O75947	ATP synthase subunit d, mitochondrial	1.65814	0.00404771
P49755	Transmembrane emp24 domain-containing protein 10	1.65302	0.0179361
Q9NX63	MIC complex subunit MIC19	1.65147	0.00389034
P20674	Cytochrome c oxidase subunit 5A, mitochondrial	1.64169	0.000577994
P48047	ATP synthase subunit O, mitochondrial	1.63903	3.03657e-05
P04439	HLA class I histocompatibility antigen, A alpha chain	1.62257	0.00014936
P30049	ATP synthase subunit delta, mitochondrial	1.6209	0.000629362
O75822	Eukaryotic translation initiation factor 3 subunit J	1.6128	0.00112269
Q8WXE9	Stonin-2	1.60931	0.000489155
Q9Y5L4	Mitochondrial import inner membrane translocase subunit Tim13	1.59894	0.00528468
O95571	Persulfide dioxygenase ETHE1, mitochondrial	1.59415	6.58147e-05
P38606	V-type proton ATPase catalytic subunit A	1.58804	0.0103667
P11279	Lysosome-associated membrane glycoprotein 1	1.58456	0.000191481
P05141	ADP/ATP translocase 2	1.5844	0.0100537
P16070	CD44 antigen	1.58221	0.00248093
P45880	Voltage-dependent anion-selective channel protein 2	1.5725	0.00040947
Q16891	MIC complex subunit MIC60	1.56726	0.0366211
Q9NYU2	UDP-glucose:glycoprotein glucosyltransferase 1	1.56716	0.00527309
P30405	Peptidyl-prolyl cis-trans isomerase F, mitochondrial	1.55774	0.00072446
P61289	Proteasome activator complex subunit 3	1.5569	0.047013
Q13618	Cullin-3	1.55644	0.0497086
O00560	Syntenin-1	1.555	0.0161299
P25705	ATP synthase subunit alpha, mitochondrial	1.55319	3.45282e-05
P21589	5'-nucleotidase	1.55175	0.00230763
A6NCW0	Ubiquitin carboxyl-terminal hydrolase 17-like protein 1	1.54996	0.00212635		Q7RTZ2
P09012	U1 small nuclear ribonucleoprotein A	1.54702	0.00309448
P06576	ATP synthase subunit beta, mitochondrial	1.5469	3.91017e-06
Q9Y2R0	Cytochrome c oxidase assembly factor 3 homolog, mitochondrial	1.54632	0.00107022
P14625	Endoplasmin	1.54483	0.00156742
O43760	Synaptogyrin-2	1.5447	0.00507697
Q9BS26	Endoplasmic reticulum resident protein 44	1.54271	8.73576e-05
Q9HAV7	GrpE protein homolog 1, mitochondrial	1.54076	0.00431849
Q9BRT2	Ubiquinol-cytochrome-c reductase complex assembly factor 2	1.53425	0.010036
P13674	Prolyl 4-hydroxylase subunit alpha-1	1.53332	1.16917e-05
P26599	Polypyrimidine tract-binding protein 1	1.53122	4.98972e-05
P07686	Beta-hexosaminidase subunit beta	1.53001	0.00552372
Q9BPU6	Dihydropyrimidinase-related protein 5	1.52791	0.00339056
P42766	60S ribosomal protein L35	1.52124	0.0179663
P49207	60S ribosomal protein L34	1.52117	0.0257221
P09622	Dihydrolipoyl dehydrogenase, mitochondrial	1.51936	0.00660731
O00584	Ribonuclease T2	1.51884	0.000672845
Q99714	3-hydroxyacyl-CoA dehydrogenase type-2	1.51731	0.00479995
Q9H4M9	EH domain-containing protein 1	1.50831	0.0246216
Q16836	Hydroxyacyl-coenzyme A dehydrogenase, mitochondrial	1.5078	0.00297722
P20073	Annexin A7	1.50153	0.000542222
P07477	Serine protease 1	0.669676	0.000407782
Q00688	Peptidyl-prolyl cis-trans isomerase FKBP3	0.668903	0.00507308
P18085	ADP-ribosylation factor 4	0.66824	5.70817e-05
G2XKQ0	Small ubiquitin-related modifier 1	0.649031	0.00391155
O43776	Asparagine--tRNA ligase, cytoplasmic	0.629792	0.00316368
P62333	26S proteasome regulatory subunit 10B	0.616615	0.0142674
P62495	Eukaryotic peptide chain release factor subunit 1	0.611807	0.0107405
O15144	Actin-related protein 2/3 complex subunit 2	0.591138	0.00112402
Q9Y6K5	2'-5'-oligoadenylate synthase 3	0.584153	1.67197e-05
P37235	Hippocalcin-like protein 1	0.580311	0.00414371
Q13185	Chromobox protein homolog 3	0.578853	0.0244813
Q08752	Peptidyl-prolyl cis-trans isomerase D	0.578277	0.0014108
P99999	Cytochrome c	0.55828	0.000414304
Q13045	Protein flightless-1 homolog	0.546151	0.000212153
Q00059	Transcription factor A, mitochondrial	0.544998	0.00280468
Q13148	TAR DNA-binding protein 43	0.52023	0.000977141
Q9P0L0	Vesicle-associated membrane protein-associated protein A	0.511904	3.7575e-05
P15531	Nucleoside diphosphate kinase A	0.51127	0.0176572
P14324	Farnesyl pyrophosphate synthase	0.497445	0.000958528
Q562R1	Beta-actin-like protein 2	0.495423	1.49365e-06
P60953	Cell division control protein 42 homolog	0.4735	7.82327e-05
P49589	Cysteine--tRNA ligase, cytoplasmic	0.470725	0.00916333
Q92688	Acidic leucine-rich nuclear phosphoprotein 32 family member B	0.45604	0.00761925
O43768	Alpha-endosulfine	0.45598	0.0115356
O60869	Endothelial differentiation-related factor 1	0.454347	0.0035057
P18077	60S ribosomal protein L35a	0.441243	0.000158005
P36551	Oxygen-dependent coproporphyrinogen-III oxidase, mitochondrial	0.429154	0.00366452
O43396	Thioredoxin-like protein 1	0.419024	0.000686341
Q9UMS4	Pre-mRNA-processing factor 19	0.400936	0.000824447
P37108	Signal recognition particle 14 kDa protein	0.390702	0.00456783
Q9H4A4	Aminopeptidase B	0.38939	0.000634113
P13073	Cytochrome c oxidase subunit 4 isoform 1, mitochondrial	0.375755	0.00107782
O15260	Surfeit locus protein 4	0.365761	0.00182046
P07108	Acyl-CoA-binding protein	0.297087	0.00998078
P47897	Glutamine--tRNA ligase	0.267054	7.0455e-05
P49458	Signal recognition particle 9 kDa protein	0.186532	0.00317912
A5A3E0	POTE ankyrin domain family member F	0.145558	0.0103871
P62841	40S ribosomal protein S15	0.043145	0.0299049

## Sheet: BND30
Accession	Protein name	Fold change	P-value
P81605	Dermcidin	12.3872	0.00262951
P19012	Keratin, type I cytoskeletal 15	5.2429	0.0022962
Q99541	Perilipin-2	4.0676	4.92209e-06
Q9UI09	NADH dehydrogenase [ubiquinone] 1 alpha subcomplex subunit 12	3.41231	0.0283466
P35908	Keratin, type II cytoskeletal 2 epidermal	3.34277	0.00158049
P05114	Non-histone chromosomal protein HMG-14	3.31053	0.043904
P24539	ATP synthase F(0) complex subunit B1, mitochondrial	3.06663	1.56522e-05
P04264	Keratin, type II cytoskeletal 1	3.05697	0.000292407
O75439	Mitochondrial-processing peptidase subunit beta	2.88019	0.0334073
P06454	Prothymosin alpha	2.83917	0.00101206
P01584	Interleukin-1 beta	2.81207	0.00158587
P35527	Keratin, type I cytoskeletal 9	2.63619	0.000775643
P13645	Keratin, type I cytoskeletal 10	2.62794	1.01868e-05
P18583	Protein SON	2.43211	0.00348452
P0C221	Coiled-coil domain-containing protein 175	2.40869	0.00360237
Q9H8V3	Protein ECT2	2.30968	1.6997e-05
Q96HY6	DDRGK domain-containing protein 1	2.30453	0.00662426
P51970	NADH dehydrogenase [ubiquinone] 1 alpha subcomplex subunit 8	2.28173	0.0115824
Q9UQE7	Structural maintenance of chromosomes protein 3	2.2701	0.0177576
Q7RTS5	Proton channel OTOP3	2.26219	1.90113e-08
O75901	Ras association domain-containing protein 9	2.26178	3.23434e-05
P01024	Complement C3	2.23831	0.00282864
Q9UI12	V-type proton ATPase subunit H	2.21154	0.0110312
P49257	Protein ERGIC-53	2.20158	0.0452551
P19823	Inter-alpha-trypsin inhibitor heavy chain H2	2.17134	0.025529
Q14203	Dynactin subunit 1	2.14371	0.00935418
P12259	Coagulation factor V	2.13463	0.000147792
P84098	60S ribosomal protein L19	2.13281	0.000581287
P28072	Proteasome subunit beta type-6	2.12981	0.0144724
P08195	4F2 cell-surface antigen heavy chain	2.06966	0.00770575
Q96JA4	Membrane-spanning 4-domains subfamily A member 14	2.06354	0.0013784
Q92974	Rho guanine nucleotide exchange factor 2	2.04979	0.0165072
Q9NW08	DNA-directed RNA polymerase III subunit RPC2	2.03396	0.000395938
Q8WXE9	Stonin-2	2.02834	0.0109965
P02771	Alpha-fetoprotein	1.953	0.000104431
Q9BRT2	Ubiquinol-cytochrome-c reductase complex assembly factor 2	1.94252	0.0172154
Q9ULV4	Coronin-1C	1.92506	8.11917e-05
Q9UJZ1	Stomatin-like protein 2, mitochondrial	1.92399	0.014917
Q00325	Phosphate carrier protein, mitochondrial	1.9185	0.0100152
P02787	Serotransferrin	1.91726	0.000277116
Q99623	Prohibitin-2	1.91241	0.00266559
P61956	Small ubiquitin-related modifier 2	1.88622	0.000909957
Q13303	Voltage-gated potassium channel subunit beta-2	1.88278	9.20404e-05
A6NC05	Glutaredoxin-like protein C5orf63	1.87469	0.00280333
P51114	Fragile X mental retardation syndrome-related protein 1	1.86846	0.0019046
Q13011	Delta(3,5)-Delta(2,4)-dienoyl-CoA isomerase, mitochondrial	1.8431	0.00111415
Q8TC90	Coiled-coil domain-containing glutamate-rich protein 1	1.84152	0.00493239
P18510	Interleukin-1 receptor antagonist protein	1.84079	0.0235447
P42766	60S ribosomal protein L35	1.83333	0.000230901
Q9UNM6	26S proteasome non-ATPase regulatory subunit 13	1.82705	0.00241994
P49207	60S ribosomal protein L34	1.81204	6.70302e-06
P20702	Integrin alpha-X	1.79989	0.00723724
Q02818	Nucleobindin-1	1.78434	0.0438485
P30049	ATP synthase subunit delta, mitochondrial	1.77084	0.001735
P19404	NADH dehydrogenase [ubiquinone] flavoprotein 2, mitochondrial	1.76784	0.00456885
Q9H9B4	Sideroflexin-1	1.76766	0.00191262
P68431	Histone H3.2	1.76482	0.0220727
O00170	AH receptor-interacting protein	1.75563	0.00577643
O75874	Isocitrate dehydrogenase [NADP] cytoplasmic	1.75443	0.02333
P62873	Guanine nucleotide-binding protein subunit beta-4	1.74074	0.00486965
P21589	5'-nucleotidase	1.71972	0.000313282
Q99961	Endophilin-A2	1.71793	0.0277845
P13804	Electron transfer flavoprotein subunit alpha, mitochondrial	1.70407	0.00198838
Q9HAV7	GrpE protein homolog 1, mitochondrial	1.69811	0.000691126
P61619	Protein transport protein Sec61 subunit alpha isoform 1	1.69278	0.0487994
P07711	Procathepsin L	1.69096	0.000139693
Q8NI22	Multiple coagulation factor deficiency protein 2	1.68738	0.00195128
P25205	DNA replication licensing factor MCM3	1.68713	0.0309677
P02768	Albumin	1.68551	0.00808695
P61289	Proteasome activator complex subunit 3	1.6768	0.0205396
O95248	Myotubularin-related protein 5	1.66882	0.0267353
Q15428	Splicing factor 3A subunit 2	1.64186	0.00185832
O95817	BAG family molecular chaperone regulator 3	1.64049	0.0185343
Q9Y4Z0	U6 snRNA-associated Sm-like protein LSm4	1.63552	0.00593703
Q969V3	Nicalin	1.63148	0.000325232
P37198	Nuclear pore glycoprotein p62	1.6259	0.0437101
P00505	Aspartate aminotransferase, mitochondrial	1.6247	0.00450378
O14737	Programmed cell death protein 5	1.6223	0.00489976
P11172	Uridine 5'-monophosphate synthase	1.62205	0.0414545
P12236	ADP/ATP translocase 3	1.62161	0.00592876
P40306	Proteasome subunit beta type-10	1.62126	0.00251262
P22695	Cytochrome b-c1 complex subunit 2, mitochondrial	1.60975	0.000466678
O00161	Synaptosomal-associated protein 23	1.60686	0.0374647
P48165	Gap junction alpha-8 protein	1.60662	0.00225579
Q9NYU2	UDP-glucose:glycoprotein glucosyltransferase 1	1.6066	8.5579e-05
P10606	Cytochrome c oxidase subunit 5B, mitochondrial	1.60493	0.000357664
Q8NBS9	Thioredoxin domain-containing protein 5	1.60477	0.036413
O00487	26S proteasome non-ATPase regulatory subunit 14	1.60465	0.0288405
P38606	V-type proton ATPase catalytic subunit A	1.60205	0.0100804
Q96B97	SH3 domain-containing kinase-binding protein 1	1.59609	0.048235
Q16671	Anti-Muellerian hormone type-2 receptor	1.57708	0.00137287
O75964	ATP synthase subunit g, mitochondrial	1.57445	3.52174e-05
Q9Y608	Leucine-rich repeat flightless-interacting protein 2	1.57044	0.000287744
P27701	CD82 antigen	1.5658	0.000568318
O60925	Prefoldin subunit 1	1.547	0.00724453
P21796	Voltage-dependent anion-selective channel protein 1	1.54297	0.0194212
Q5CZ79	Ankyrin repeat domain-containing protein 20B	1.54023	0.000343203
O00764	Pyridoxal kinase	1.53789	0.00832103
Q13247	Serine/arginine-rich splicing factor 6	1.53379	0.000463659
P45880	Voltage-dependent anion-selective channel protein 2	1.53362	0.0003741
Q9UL25	Ras-related protein Rab-21	1.53094	0.00308058
P05141	ADP/ATP translocase 2	1.52991	0.00407585
P35232	Prohibitin 1	1.52794	0.0072698
Q12905	Interleukin enhancer-binding factor 2	1.52378	0.00292036
Q9UHL4	Dipeptidyl peptidase 2	1.52042	0.000200054
P06753	Tropomyosin alpha-3 chain	1.51213	0.000585332
P13674	Prolyl 4-hydroxylase subunit alpha-1	1.51111	3.49134e-05
P10809	60 kDa heat shock protein, mitochondrial	1.51031	0.0040932
O75643	U5 small nuclear ribonucleoprotein 200 kDa helicase	1.50253	0.0482342
P25774	Cathepsin S	1.50161	0.000147704
O00232	26S proteasome non-ATPase regulatory subunit 12	0.669926	0.0358404
Q12965	Unconventional myosin-Ie	0.669579	0.013133
P60842	Eukaryotic initiation factor 4A-I	0.668224	0.00282531
Q9ULZ3	Apoptosis-associated speck-like protein containing a CARD	0.667905	0.000585396
Q13148	TAR DNA-binding protein 43	0.667709	0.0140448
Q00688	Peptidyl-prolyl cis-trans isomerase FKBP3	0.663706	0.0103529
Q9NRV9	Heme-binding protein 1	0.660319	0.0317081
Q8NAB2	Kelch repeat and BTB domain-containing protein 3	0.655878	0.00288409
P37235	Hippocalcin-like protein 1	0.639858	0.000671313
P54687	Branched-chain-amino-acid aminotransferase, cytosolic	0.624524	0.0238156
P37108	Signal recognition particle 14 kDa protein	0.624296	0.0110492
O43681	ATPase GET3	0.612494	0.010122
O15260	Surfeit locus protein 4	0.608663	0.00975461
Q9P0L0	Vesicle-associated membrane protein-associated protein A	0.60614	0.000208827
P46777	60S ribosomal protein L5	0.601206	0.0340179
Q08752	Peptidyl-prolyl cis-trans isomerase D	0.597156	0.000611971
Q13045	Protein flightless-1 homolog	0.591412	0.00125249
P31939	Bifunctional purine biosynthesis protein ATIC	0.586089	0.00413525
P05161	Ubiquitin-like protein ISG15	0.573674	0.0175852
Q562R1	Beta-actin-like protein 2	0.563371	0.00151929
G2XKQ0	Small ubiquitin-related modifier 1	0.532877	0.00461763
Q9UKY7	Protein CDV3 homolog	0.514739	0.00875859
Q13185	Chromobox protein homolog 3	0.50162	0.000244885
Q92688	Acidic leucine-rich nuclear phosphoprotein 32 family member B	0.490235	0.000751104
Q9UMS4	Pre-mRNA-processing factor 19	0.451783	0.00257059
Q9P258	Protein RCC2	0.440179	0.00103134
P18077	60S ribosomal protein L35a	0.438486	0.00021093
P30419	Glycylpeptide N-tetradecanoyltransferase 1	0.430852	0.00197148
P49458	Signal recognition particle 9 kDa protein	0.425603	0.0061891
P69905	Hemoglobin subunit alpha	0.40824	0.00872752
P14324	Farnesyl pyrophosphate synthase	0.407431	0.00483274
P18669	Phosphoglycerate mutase 1	0.388291	0.0100833
O43768	Alpha-endosulfine	0.365655	0.0107467
P60983	Glia maturation factor beta	0.364313	0.0112853
P22090	40S ribosomal protein S4, Y isoform 1	0.314425	0.0017144
Q14240	Eukaryotic initiation factor 4A-II	0.251176	0.00274243
O75340	Programmed cell death protein 6	0.251038	0.000188423
Q9Y2V2	Calcium-regulated heat-stable protein 1	0.221741	0.00405669
A5A3E0	POTE ankyrin domain family member F	0.152229	0.0141328
P07108	Acyl-CoA-binding protein	0.125102	0.00742179
P13473	Lysosome-associated membrane glycoprotein 2	0.103505	0.00582363
P62841	40S ribosomal protein S15	0.0255514	0.0288866

## Sheet: JAL30
Accession	Protein name	Fold change	P-value
Q15370	Elongin-B	16.5728	0.00198521
P61006	Ras-related protein Rab-8A	11.0119	0.00939557
P61769	Beta-2-microglobulin	8.99625	0.000132799
O00193	Small acidic protein	8.04825	0.00562268
P69905	Hemoglobin subunit alpha	7.70628	0.000199864
P63000	Ras-related C3 botulinum toxin substrate 1	6.49456	5.06106e-05
O60361	Putative nucleoside diphosphate kinase	6.39173	0.00903785
Q9UN86	Ras GTPase-activating protein-binding protein 2	6.35356	0.00699148
Q58FG1	Putative heat shock protein HSP 90-alpha A4	5.91027	0.0290486
P28062	Proteasome subunit beta type-8	5.48509	0.00183383
P46778	60S ribosomal protein L21	4.57023	0.00127417
P02042	Hemoglobin subunit beta	4.54352	0.00999469
Q9NY33	Dipeptidyl peptidase 3	4.4461	0.00439376
P46783	40S ribosomal protein S10	4.21414	0.000592278
P35637	RNA-binding protein FUS	4.20395	0.00912719
P48739	Phosphatidylinositol transfer protein beta isoform	4.16024	0.00427372
P06454	Prothymosin alpha	4.00147	0.0186681
Q7Z2K6	Endoplasmic reticulum metallopeptidase 1	3.81484	0.00342281
Q13148	TAR DNA-binding protein 43	3.72702	0.022978
P30419	Glycylpeptide N-tetradecanoyltransferase 1	3.70179	0.000668256
P31942	Heterogeneous nuclear ribonucleoprotein H3	3.64569	0.000333139
P48444	Coatomer subunit delta	3.63552	1.81621e-06
Q14157	Ubiquitin-associated protein 2-like	3.59897	0.0414013
P06730	Eukaryotic translation initiation factor 4E	3.59558	0.000204683
P99999	Cytochrome c	3.50575	0.0249023
Q04446	1,4-alpha-glucan-branching enzyme	3.43957	0.00494055
Q9H0D6	5'-3' exoribonuclease 2	3.2169	0.0127587
P18077	60S ribosomal protein L35a	3.21064	0.00324523
P06702	Protein S100-A9	3.05126	0.0117576
P18754	Regulator of chromosome condensation	2.99055	0.0111682
O43633	Charged multivesicular body protein 2a	2.98968	5.50359e-05
Q07666	KH domain-containing, RNA-binding, signal transduction-associated protein 1	2.96187	0.00749643
P02788	Lactotransferrin	2.93458	0.00136784
P13473	Lysosome-associated membrane glycoprotein 2	2.93078	0.000370996
P41218	Myeloid cell nuclear differentiation antigen	2.84115	0.0075391
P60866	40S ribosomal protein S20	2.82836	2.81933e-06
Q13155	Aminoacyl tRNA synthase complex-interacting multifunctional protein 2	2.79395	0.00862748
Q13185	Chromobox protein homolog 3	2.78169	0.000260022
O43865	Adenosylhomocysteinase 3	2.77951	0.00127745
P14866	Heterogeneous nuclear ribonucleoprotein L	2.77905	0.000687035
Q14240	Eukaryotic initiation factor 4A-II	2.74142	0.0437691
Q9Y2V2	Calcium-regulated heat-stable protein 1	2.73797	0.0194531
P15559	NAD(P)H dehydrogenase [quinone] 1	2.72219	0.000331607
P26583	High mobility group protein B2	2.71727	9.46393e-06
P80723	Brain acid soluble protein 1	2.71471	0.00641141
P62841	40S ribosomal protein S15	2.69278	0.00466107
O14602	Eukaryotic translation initiation factor 1A, X-chromosomal	2.6915	0.00428374
O15127	Secretory carrier-associated membrane protein 2	2.6911	0.000145578
Q15029	116 kDa U5 small nuclear ribonucleoprotein component	2.63945	0.0162438
Q9Y3D0	Cytosolic iron-sulfur assembly component 2B	2.61591	0.0308365
Q9NQP4	Prefoldin subunit 4	2.60381	0.00256717
P07108	Acyl-CoA-binding protein	2.59295	0.0384163
P15170	Eukaryotic peptide chain release factor GTP-binding subunit ERF3A	2.59116	0.00071359
P09429	High mobility group protein B1	2.56714	8.82957e-05
Q14554	Protein disulfide-isomerase A5	2.52263	0.0146482
P49589	Cysteine--tRNA ligase, cytoplasmic	2.5126	0.0367491
O43670	BUB3-interacting and GLEBS motif-containing protein ZNF207	2.51207	0.00030386
G2XKQ0	Small ubiquitin-related modifier 1	2.4925	0.0142716
Q13526	Peptidyl-prolyl cis-trans isomerase NIMA-interacting 1	2.4828	0.0407293
Q96IU4	Protein ABHD14B	2.45944	0.00952884
Q9HB71	Calcyclin-binding protein	2.42875	0.0182481
Q16881	Thioredoxin reductase 1, cytoplasmic	2.41764	0.00783578
Q9HCN8	Stromal cell-derived factor 2-like protein 1	2.40284	0.0219355
P61026	Ras-related protein Rab-10	2.35296	0.0162427
O43504	Ragulator complex protein LAMTOR5	2.35068	0.00244735
O00170	AH receptor-interacting protein	2.34423	0.0026365
Q9NYF8	Bcl-2-associated transcription factor 1	2.3287	0.00124358
A5A3E0	POTE ankyrin domain family member F	2.30996	0.00613336
P52895	Aldo-keto reductase family 1 member C2	2.30429	0.00139345
Q96I24	Far upstream element-binding protein 3	2.29999	0.0177899
P62805	Histone H4	2.2466	0.00788208
P04080	Cystatin-B	2.24525	2.38805e-05
Q86UP2	Kinectin	2.2387	0.0502878
P18669	Phosphoglycerate mutase 1	2.21653	1.30981e-06
P49756	RNA-binding protein 25	2.17769	0.00633631
Q15019	Septin-2	2.17458	0.0138115
Q09028	Histone-binding protein RBBP4	2.11046	0.000325721
Q8NC51	Plasminogen activator inhibitor 1 RNA-binding protein	2.10938	0.000650425
Q08752	Peptidyl-prolyl cis-trans isomerase D	2.10657	0.00329189
Q9ULZ3	Apoptosis-associated speck-like protein containing a CARD	2.08215	0.0133278
P61981	14-3-3 protein gamma	2.08154	0.00359536
O15143	Actin-related protein 2/3 complex subunit 1B	2.07343	0.000800659
P62273	40S ribosomal protein S29	2.06719	0.000162372
P35613	Basigin	2.05223	6.25382e-05
P38919	Eukaryotic initiation factor 4A-III	2.04708	0.00427119
P48506	Glutamate--cysteine ligase catalytic subunit	2.04542	0.0112774
P08962	CD63 antigen	2.0312	0.000117217
Q9NZP5	Olfactory receptor 5AC2	2.02333	0.000117131
P41091	Eukaryotic translation initiation factor 2 subunit 3	2.02327	0.000934418
O43598	2'-deoxynucleoside 5'-phosphate N-hydrolase 1	2.00456	0.0124383
O60256	Phosphoribosyl pyrophosphate synthase-associated protein 1	1.99866	0.00153463
Q9P258	Protein RCC2	1.99646	0.000682363
P35527	Keratin, type I cytoskeletal 9	1.98643	0.000859951
O60814	Histone H2B type 1-M	1.97359	0.00333851
Q9H299	SH3 domain-binding glutamic acid-rich-like protein 3	1.96246	0.000363996
P04264	Keratin, type II cytoskeletal 1	1.94848	0.000695201
P35908	Keratin, type II cytoskeletal 2 epidermal	1.94385	0.00563461
Q9Y6K5	2'-5'-oligoadenylate synthase 3	1.94237	0.00483175
O60869	Endothelial differentiation-related factor 1	1.93934	0.000118374
Q92974	Rho guanine nucleotide exchange factor 2	1.93557	0.00207793
P46777	60S ribosomal protein L5	1.91405	0.000382131
P37108	Signal recognition particle 14 kDa protein	1.90735	0.00028023
Q9UIJ7	GTP:AMP phosphotransferase AK3, mitochondrial	1.89541	0.00108561
P00367	Glutamate dehydrogenase 1, mitochondrial	1.87434	0.00052673
P26641	Elongation factor 1-gamma	1.87372	0.0111438
P09669	Cytochrome c oxidase subunit 6C	1.86463	2.6214e-05
Q9NS69	Mitochondrial import receptor subunit TOM22 homolog	1.8443	0.0170077
P62495	Eukaryotic peptide chain release factor subunit 1	1.83617	0.00319035
Q9UKY7	Protein CDV3 homolog	1.83071	0.0114942
P18621	60S ribosomal protein L17	1.82976	0.00148178
Q92688	Acidic leucine-rich nuclear phosphoprotein 32 family member B	1.82391	0.00253814
P25398	40S ribosomal protein S12	1.81893	0.0479459
Q9UMX0	Ubiquilin-1	1.81565	0.00666743
P21796	Voltage-dependent anion-selective channel protein 1	1.81157	0.00776962
Q00325	Phosphate carrier protein, mitochondrial	1.79953	7.28827e-06
Q66K74	Microtubule-associated protein 1S	1.79619	0.00295282
Q9UNH7	Sorting nexin-6	1.78995	0.0247487
O15145	Actin-related protein 2/3 complex subunit 3	1.7839	0.000522733
P53618	Coatomer subunit beta	1.78141	0.0311903
P43034	Platelet-activating factor acetylhydrolase IB subunit beta	1.77463	0.00445795
P54709	Sodium/potassium-transporting ATPase subunit beta-3	1.77368	0.0026323
P36551	Oxygen-dependent coproporphyrinogen-III oxidase, mitochondrial	1.7725	0.0211304
P36776	Lon protease homolog, mitochondrial	1.76783	1.03374e-05
O15511	Actin-related protein 2/3 complex subunit 5	1.76365	1.65316e-05
O15371	Eukaryotic translation initiation factor 3 subunit D	1.76275	0.0135622
P11166	Solute carrier family 2, facilitated glucose transporter member 1	1.75673	0.00948794
Q9NX46	ADP-ribosylhydrolase ARH3	1.70784	0.00695814
Q9Y5L4	Mitochondrial import inner membrane translocase subunit Tim13	1.69753	0.0502452
P60842	Eukaryotic initiation factor 4A-I	1.68894	0.0011439
P02768	Albumin	1.67055	0.00733464
P05161	Ubiquitin-like protein ISG15	1.65818	0.00659089
O75822	Eukaryotic translation initiation factor 3 subunit J	1.63819	0.0228978
O14737	Programmed cell death protein 5	1.63494	0.040496
P28838	Cytosol aminopeptidase	1.62328	0.00622638
O00584	Ribonuclease T2	1.61659	0.00737135
P61254	60S ribosomal protein L26-like 1	1.61281	0.00185344
P36222	Chitinase-3-like protein 1	1.61129	0.020417
P60660	Myosin light polypeptide 6	1.60916	0.00410328
P62333	26S proteasome regulatory subunit 10B	1.60464	0.0401248
Q562R1	Beta-actin-like protein 2	1.60273	0.00214118
Q9Y3U8	60S ribosomal protein L36	1.59924	0.00751552
P62277	40S ribosomal protein S13	1.58505	0.010904
P49207	60S ribosomal protein L34	1.58049	0.0302695
O75937	DnaJ homolog subfamily C member 8	1.57837	0.0251724
P31939	Bifunctional purine biosynthesis protein ATIC	1.57634	0.0139487
P05141	ADP/ATP translocase 2	1.57308	0.00603753
Q9Y3Y2	Chromatin target of PRMT1 protein	1.56457	0.0436333
P13693	Translationally-controlled tumor protein	1.55877	0.0432045
Q16666	Gamma-interferon-inducible protein 16	1.55875	0.00509548
P52907	F-actin-capping protein subunit alpha-1	1.55769	0.000140239
Q9Y5S9	RNA-binding protein 8A	1.55563	0.0307125
P62906	60S ribosomal protein L10a	1.55318	0.00353324
P25789	Proteasome subunit alpha type-4	1.54104	0.0417046
P17096	High mobility group protein HMG-I/HMG-Y	1.53304	8.98263e-06
Q8NBS9	Thioredoxin domain-containing protein 5	1.53242	0.0492004
P14324	Farnesyl pyrophosphate synthase	1.51184	0.00126057
O15144	Actin-related protein 2/3 complex subunit 2	1.51057	0.00103401
P62847	40S ribosomal protein S24	1.50904	0.0159938
O95881	Thioredoxin domain-containing protein 12	1.50863	0.0171861
P14317	Hematopoietic lineage cell-specific protein	1.50793	0.000387135
Q92597	Protein NDRG1	1.50728	0.00056373
P30085	UMP-CMP kinase	1.50216	0.00334959
P20702	Integrin alpha-X	0.669838	0.0194206
Q9UNM6	26S proteasome non-ATPase regulatory subunit 13	0.669557	0.00172769
P78344	Eukaryotic translation initiation factor 4 gamma 2	0.667417	0.020477
Q01658	Protein Dr1	0.667004	0.0379775
Q07812	Apoptosis regulator BAX	0.664941	0.0172091
P51991	Heterogeneous nuclear ribonucleoprotein A3	0.660815	0.00135326
P18859	ATP synthase-coupling factor 6, mitochondrial	0.6608	0.000627049
P13861	cAMP-dependent protein kinase type II-alpha regulatory subunit	0.658291	7.50152e-05
Q9NSD9	Phenylalanine--tRNA ligase beta subunit	0.656725	0.000384152
Q12931	Heat shock protein 75 kDa, mitochondrial	0.651108	0.00748273
P49585	Choline-phosphate cytidylyltransferase A	0.650647	0.0407596
P48426	Phosphatidylinositol 5-phosphate 4-kinase type-2 alpha	0.64988	0.0310914
P68036	Ubiquitin-conjugating enzyme E2 L3	0.649863	0.00457432
P49721	Proteasome subunit beta type-2	0.649639	0.00824222
Q16864	V-type proton ATPase subunit F	0.644017	0.0149012
P61163	Alpha-centractin	0.643655	0.00419634
P05023	Sodium/potassium-transporting ATPase subunit alpha-1	0.643465	0.00899154
Q14697	Neutral alpha-glucosidase AB	0.643272	0.0113459
Q16740	ATP-dependent Clp protease proteolytic subunit, mitochondrial	0.640193	0.0370667
Q13561	Dynactin subunit 2	0.633893	0.00449636
Q9HAV7	GrpE protein homolog 1, mitochondrial	0.633606	0.00933301
P07711	Procathepsin L	0.63352	0.000124011
Q9BVC6	Transmembrane protein 109	0.62969	0.00912955
O75427	Leucine-rich repeat and calponin homology domain-containing protein 4	0.62852	0.0384582
P68363	Tubulin alpha-1B chain	0.627961	0.00216461
Q9Y5B9	FACT complex subunit SPT16	0.62606	0.0289391
P08708	40S ribosomal protein S17	0.620717	0.000739748
Q5JTZ9	Alanine--tRNA ligase, mitochondrial	0.612191	0.00686765
Q9NYU2	UDP-glucose:glycoprotein glucosyltransferase 1	0.611338	0.000644512
Q9NP97	Dynein light chain roadblock-type 1	0.610907	0.000125648
P06748	Nucleophosmin	0.608863	0.00445869
O75533	Splicing factor 3B subunit 1	0.606311	0.0267472
Q03252	Lamin-B2	0.60378	0.0396971
P05455	Lupus La protein	0.602684	0.00485793
O43252	Bifunctional 3'-phosphoadenosine 5'-phosphosulfate synthase 1	0.594423	0.000803906
O75369	Filamin-B	0.593347	0.0222233
O75915	PRA1 family protein 3	0.59199	0.000472024
P61106	Ras-related protein Rab-14	0.591352	9.1855e-06
Q13043	Serine/threonine-protein kinase 4	0.586583	0.0242373
O95786	Antiviral innate immune response receptor RIG-I	0.585748	0.000858351
O95447	Lebercilin-like protein	0.585072	0.00335835
Q15046	Lysine--tRNA ligase	0.582745	0.0104352
Q16671	Anti-Muellerian hormone type-2 receptor	0.581234	0.00296511
O15372	Eukaryotic translation initiation factor 3 subunit H	0.579547	0.0168603
P50914	60S ribosomal protein L14	0.577052	0.000266585
O75934	Pre-mRNA-splicing factor SPF27	0.575089	0.00480757
Q9Y570	Protein phosphatase methylesterase 1	0.574845	0.0225099
P35754	Glutaredoxin-1	0.571472	0.0369035
Q92520	Protein FAM3C	0.571172	0.0273922
P39023	60S ribosomal protein L3	0.570544	0.000376887
P50552	Vasodilator-stimulated phosphoprotein	0.568593	0.0139525
P50213	Isocitrate dehydrogenase [NAD] subunit alpha, mitochondrial	0.56467	0.0445603
P53007	Tricarboxylate transport protein, mitochondrial	0.564036	0.00173746
Q15287	RNA-binding protein with serine-rich domain 1	0.562919	0.000983295
P61803	Dolichyl-diphosphooligosaccharide--protein glycosyltransferase subunit DAD1	0.560574	0.0402883
Q96HY6	DDRGK domain-containing protein 1	0.552975	0.0233399
O00303	Eukaryotic translation initiation factor 3 subunit F	0.551403	0.013838
Q7Z2W4	Zinc finger CCCH-type antiviral protein 1	0.550732	0.00801538
O95372	Acyl-protein thioesterase 2	0.549346	0.000986036
Q14204	Cytoplasmic dynein 1 heavy chain 1	0.538443	0.0132182
P48960	Adhesion G protein-coupled receptor E5	0.534657	0.0295284
P61077	Ubiquitin-conjugating enzyme E2 D2	0.531016	0.00115402
P10253	Lysosomal alpha-glucosidase	0.527834	0.00391161
Q16629	Serine/arginine-rich splicing factor 7	0.52688	0.000318062
Q9UBE0	SUMO-activating enzyme subunit 1	0.525197	0.0336392
Q9UL46	Proteasome activator complex subunit 2	0.524602	0.0015176
Q86XP3	ATP-dependent RNA helicase DDX42	0.521901	0.0176711
A6NCW0	Ubiquitin carboxyl-terminal hydrolase 17-like protein 1	0.514731	0.00155087		Q7RTZ2
O75348	V-type proton ATPase subunit G 1	0.512788	0.00404899
Q86UX7	Fermitin family homolog 3	0.510981	0.00209526
P31153	S-adenosylmethionine synthase isoform type-2	0.508332	0.0259359
Q96A26	Protein FAM162A	0.502332	0.00732021
Q9Y263	Phospholipase A-2-activating protein	0.497692	0.00406322
P26599	Polypyrimidine tract-binding protein 1	0.490716	0.00660885
P60059	Protein transport protein Sec61 subunit gamma	0.478772	0.000963954
Q9Y4Z0	U6 snRNA-associated Sm-like protein LSm4	0.472813	0.00444321
Q12874	Splicing factor 3A subunit 3	0.472196	6.2546e-05
P40306	Proteasome subunit beta type-10	0.455404	6.56342e-05
Q9UIF8	Bromodomain adjacent to zinc finger domain protein 2B	0.455351	0.000866696
P07477	Serine protease 1	0.45288	0.00580469
Q9BRA2	Thioredoxin domain-containing protein 17	0.450148	0.00311959
P49591	Serine--tRNA ligase, cytoplasmic	0.447494	0.00571586
P31040	Succinate dehydrogenase [ubiquinone] flavoprotein subunit, mitochondrial	0.445166	0.0287182
P07205	Phosphoglycerate kinase 2	0.439799	0.000664937
Q16630	Cleavage and polyadenylation specificity factor subunit 6	0.433479	0.00636422
Q9NT62	Ubiquitin-like-conjugating enzyme ATG3	0.430903	0.00137389
A0A024R1R8	Translation machinery-associated protein 7	0.43054	0.000364475
Q96JA4	Membrane-spanning 4-domains subfamily A member 14	0.419217	5.91924e-05
Q92734	Protein TFG	0.418172	0.00219634
A6NC05	Glutaredoxin-like protein C5orf63	0.414806	0.00573252
Q14764	Major vault protein	0.413898	0.0116025
Q9Y678	Coatomer subunit gamma-1	0.40831	0.00250214
Q8TC90	Coiled-coil domain-containing glutamate-rich protein 1	0.403872	0.00869671
O43143	ATP-dependent RNA helicase DHX15	0.397911	6.00421e-05
Q13423	NAD(P) transhydrogenase, mitochondrial	0.395793	5.91609e-06
Q16777	Histone H2A type 2-A	0.393812	0.00029156
Q14978	Nucleolar and coiled-body phosphoprotein 1	0.388649	0.0108583
P48165	Gap junction alpha-8 protein	0.381382	5.85209e-05
Q9UI09	NADH dehydrogenase [ubiquinone] 1 alpha subcomplex subunit 12	0.341098	0.0306734
Q9NR30	Nucleolar RNA helicase 2	0.317629	0.000360389
O14980	Exportin-1	0.292269	0.00760526
Q9BWS9	Chitinase domain-containing protein 1	0.285355	0.00927185
P62820	Ras-related protein Rab-1A	0.263099	0.00210214
O60888	Protein CutA	0.258031	0.00155288
P22090	40S ribosomal protein S4, Y isoform 1	0.15303	9.65714e-05
Q9Y608	Leucine-rich repeat flightless-interacting protein 2	0.145872	3.61182e-05
P56134	ATP synthase subunit f, mitochondrial	0.141838	0.0257699
