# Supplementary material for: Temporal Profiling of Host Proteome against Different M. tuberculosis Strains Reveals Delayed Epigenetic Orchestration
Source: Microorganisms. 2023 Dec 16;11(12):2998. doi: 10.3390/microorganisms11122998 (PMC10745383; doi:10.3390/microorganisms11122998)
Supplement: Supplementary file 1 [file microorganisms-11-02998-s001.zip › Table S5.xlsx]

## Sheet: RA42
Accession	Protein name	Fold change	P-value
Q96JA4	Membrane-spanning 4-domains subfamily A member 14	5.12467	0.000396231
P12259	Coagulation factor V	4.65359	8.04266e-05
O95248	Myotubularin-related protein 5	4.01793	0.0229679
O75901	Ras association domain-containing protein 9	3.92661	0.000215516
P36551	Oxygen-dependent coproporphyrinogen-III oxidase, mitochondrial	3.66736	0.0488855
P35613	Basigin	3.46839	0.0387552
Q02818	Nucleobindin-1	3.17098	0.021109
Q7RTS5	Proton channel OTOP3	3.16014	0.0040563
Q9NW08	DNA-directed RNA polymerase III subunit RPC2	3.11336	0.000987714
Q5CZ79	Ankyrin repeat domain-containing protein 20B	2.96993	0.000135939
P21589	5'-nucleotidase	2.69837	0.00143801
P60900	Proteasome subunit alpha type-6	2.69053	0.00412055
Q9H8V3	Protein ECT2	2.66725	0.000265164
P62736	Actin, gamma-enteric smooth muscle	2.62847	0.0236301
P0C221	Coiled-coil domain-containing protein 175	2.59273	0.0228399
P0DP23	Calmodulin-3	2.5206	0.0239876
P27701	CD82 antigen	2.43699	0.000697156
O43861	Probable phospholipid-transporting ATPase IIB	2.42941	0.000299231
P19823	Inter-alpha-trypsin inhibitor heavy chain H2	2.42003	0.00731224
Q9Y3L3	SH3 domain-binding protein 1	2.41975	0.000114635
P02656	Apolipoprotein C-III	2.36139	0.00603306
Q92597	Protein NDRG1	2.35755	1.64057e-06
P55769	NHP2-like protein 1	2.27455	0.00245409
O14737	Programmed cell death protein 5	2.232	0.0189708
P62081	40S ribosomal protein S7	2.22082	0.000128837
P11166	Solute carrier family 2, facilitated glucose transporter member 1	2.19379	9.9177e-05
P20618	Proteasome subunit beta type-1	2.16795	0.00113916
Q15637	Splicing factor 1	2.16158	0.000959092
Q9UQE7	Structural maintenance of chromosomes protein 3	2.16095	0.000187211
P30050	60S ribosomal protein L12	2.15496	0.036989
Q16671	Anti-Muellerian hormone type-2 receptor	2.15402	0.00181682
P02768	Albumin	2.14349	7.11327e-05
P07305	Histone H1.0	2.12153	0.000122311
P06280	Alpha-galactosidase A	2.11719	0.00220901
O76021	Ribosomal L1 domain-containing protein 1	2.06173	0.0171387
P10412	Histone H1.2	2.06106	7.8125e-07
O75964	ATP synthase subunit g, mitochondrial	2.05518	0.0119056
P00505	Aspartate aminotransferase, mitochondrial	2.01802	0.00091134
P25789	Proteasome subunit alpha type-4	2.01104	0.00284188
P19404	NADH dehydrogenase [ubiquinone] flavoprotein 2, mitochondrial	1.99974	0.00737464
P09012	U1 small nuclear ribonucleoprotein A	1.99364	0.0404253
O75368	SH3 domain-binding glutamic acid-rich-like protein	1.93994	0.00386958
O43760	Synaptogyrin-2	1.9342	0.0016983
P49720	Proteasome subunit beta type-3	1.92268	0.00346716
P11021	Endoplasmic reticulum chaperone BiP	1.92002	8.44706e-05
O14950	Myosin regulatory light chain 12A	1.91667	0.000230486
P36542	ATP synthase subunit gamma, mitochondrial	1.89428	0.0042363
P08195	4F2 cell-surface antigen heavy chain	1.8937	0.0235166
P09496	Clathrin light chain A	1.88795	0.00983447
P28838	Cytosol aminopeptidase	1.8503	1.95768e-05
O96000	NADH dehydrogenase [ubiquinone] 1 beta subcomplex subunit 10	1.84589	0.000120458
E9PAV3	Nascent polypeptide-associated complex subunit alpha, muscle-specific form	1.84183	8.48385e-05
Q8TC90	Coiled-coil domain-containing glutamate-rich protein 1	1.83304	0.00326052
Q9Y5L4	Mitochondrial import inner membrane translocase subunit Tim13	1.83215	0.0347406
P62854	Putative 40S ribosomal protein S26-like 1	1.82953	0.00313081
P40306	Proteasome subunit beta type-10	1.82541	0.00339267
P16104	Histone H2AX	1.81681	0.00884706
P16401	Histone H1.5	1.81628	0.00065227
P09429	High mobility group protein B1	1.80415	0.015989
O15427	Monocarboxylate transporter 4	1.80078	0.000350133
P01137	Transforming growth factor beta-1 proprotein	1.79822	0.000836034
P49458	Signal recognition particle 9 kDa protein	1.79631	0.000350788
P28072	Proteasome subunit beta type-6	1.79178	0.00266931
O60664	Perilipin-3	1.78131	0.00140254
P05141	ADP/ATP translocase 2	1.77627	0.000209142
P30043	Flavin reductase (NADPH)	1.77349	0.0285759
Q969V3	Nicalin	1.77107	0.000127201
P05362	Intercellular adhesion molecule 1	1.76624	0.000335832
P28070	Proteasome subunit beta type-4	1.76247	0.000202773
P07954	Fumarate hydratase, mitochondrial	1.75569	0.00200555
Q9BWD1	Acetyl-CoA acetyltransferase, cytosolic	1.75375	6.88412e-05
P08648	Integrin alpha-5	1.7523	0.000351995
Q9H2U2	Inorganic pyrophosphatase 2, mitochondrial	1.75201	0.000843226
P56385	ATP synthase subunit e, mitochondrial	1.73993	0.00290741
Q07021	Complement component 1 Q subcomponent-binding protein, mitochondrial	1.72715	0.00512186
P16284	Platelet endothelial cell adhesion molecule	1.71054	0.000779878
P00367	Glutamate dehydrogenase 1, mitochondrial	1.70485	0.0261257
P42166	Lamina-associated polypeptide 2, isoform alpha	1.70275	0.00185554
Q9Y2W1	Thyroid hormone receptor-associated protein 3	1.69505	0.0328491
P20674	Cytochrome c oxidase subunit 5A, mitochondrial	1.69159	4.37902e-05
P62136	Serine/threonine-protein phosphatase PP1-alpha catalytic subunit	1.68997	0.00856848
P30048	Thioredoxin-dependent peroxide reductase, mitochondrial	1.68378	0.000654135
P0DMV8	Heat shock 70 kDa protein 1B	1.6776	0.00295454
P36957	Dihydrolipoyllysine-residue succinyltransferase component of 2-oxoglutarate dehydrogenase complex, mitochondrial	1.67551	0.00131218
P62851	40S ribosomal protein S25	1.67132	0.0258644
O95817	BAG family molecular chaperone regulator 3	1.66967	0.000272991
O15347	High mobility group protein B3	1.6677	7.1933e-05
P11279	Lysosome-associated membrane glycoprotein 1	1.665	1.00295e-05
O75947	ATP synthase subunit d, mitochondrial	1.66359	0.0012065
O43488	Aflatoxin B1 aldehyde reductase member 2	1.66127	0.00237688
P30049	ATP synthase subunit delta, mitochondrial	1.65489	0.000844018
P13674	Prolyl 4-hydroxylase subunit alpha-1	1.64973	0.000373945
O60925	Prefoldin subunit 1	1.64754	0.00338395
Q15084	Protein disulfide-isomerase A6	1.64615	0.000945068
P23588	Eukaryotic translation initiation factor 4B	1.64473	0.0283954
Q13011	Delta(3,5)-Delta(2,4)-dienoyl-CoA isomerase, mitochondrial	1.64411	0.00608857
Q02487	Desmocollin-2	1.63973	0.016985
P48047	ATP synthase subunit O, mitochondrial	1.6372	9.89978e-06
O75367	Core histone macro-H2A.1	1.63313	0.00545304
Q9Y608	Leucine-rich repeat flightless-interacting protein 2	1.62063	0.000137124
P55036	26S proteasome non-ATPase regulatory subunit 4	1.61486	0.021456
P02771	Alpha-fetoprotein	1.60627	0.00877355
O00584	Ribonuclease T2	1.60557	0.00300323
P52815	39S ribosomal protein L12, mitochondrial	1.60037	0.000698183
P14927	Cytochrome b-c1 complex subunit 7	1.59454	0.00533535
P14174	Macrophage migration inhibitory factor	1.593	0.00272171
O75494	Serine/arginine-rich splicing factor 10	1.59189	0.0123127
P05161	Ubiquitin-like protein ISG15	1.58649	0.0354017
Q9Y3U8	60S ribosomal protein L36	1.58583	0.00192941
Q15124	Phosphoglucomutase-like protein 5	1.58562	0.00113446
Q8TE73	Dynein axonemal heavy chain 5	1.58481	0.0353908
P54709	Sodium/potassium-transporting ATPase subunit beta-3	1.58227	0.00452151
P24752	Acetyl-CoA acetyltransferase, mitochondrial	1.58166	7.24808e-05
P38159	RNA-binding motif protein, X chromosome	1.58146	0.00693049
P82979	SAP domain-containing ribonucleoprotein	1.57969	0.0105415
P05556	Integrin beta-1	1.57461	0.00328011
P61586	Transforming protein RhoA	1.5746	0.000142428
Q9BVC6	Transmembrane protein 109	1.57072	0.00020461
P20700	Lamin-B1	1.56346	0.00216393
Q32P28	Prolyl 3-hydroxylase 1	1.56039	0.00414469
P49721	Proteasome subunit beta type-2	1.5543	1.25621e-05
P39019	40S ribosomal protein S19	1.5461	0.000449434
P13667	Protein disulfide-isomerase A4	1.54584	0.0104353
Q96HE7	ERO1-like protein alpha	1.54497	0.000102726
P40926	Malate dehydrogenase, mitochondrial	1.54457	7.68801e-06
P18859	ATP synthase-coupling factor 6, mitochondrial	1.54422	0.00238029
Q01844	RNA-binding protein EWS	1.54245	0.00043856
P54727	UV excision repair protein RAD23 homolog B	1.5389	0.010896
P21730	C5a anaphylatoxin chemotactic receptor 1	1.53719	0.0170019
P05387	60S acidic ribosomal protein P2	1.5348	0.0184461
P61604	10 kDa heat shock protein, mitochondrial	1.52917	0.00543296
P30101	Protein disulfide-isomerase A3	1.52804	0.00698553
P14314	Glucosidase 2 subunit beta	1.5265	0.00252942
Q8NBS9	Thioredoxin domain-containing protein 5	1.52395	0.000375676
P30040	Endoplasmic reticulum resident protein 29	1.52308	0.0050347
P09661	U2 small nuclear ribonucleoprotein A'	1.52155	0.000611078
Q13618	Cullin-3	1.51777	0.0204241
P09622	Dihydrolipoyl dehydrogenase, mitochondrial	1.51678	0.00181361
P10606	Cytochrome c oxidase subunit 5B, mitochondrial	1.50827	0.017033
Q13247	Serine/arginine-rich splicing factor 6	1.50546	0.00869713
O60814	Histone H2B type 1-M	1.50486	0.00203308
Q15149	Plectin	0.669122	0.00595297
Q03519	Antigen peptide transporter 2	0.667411	0.00242877
Q13200	26S proteasome non-ATPase regulatory subunit 2	0.665653	0.0021206
O00487	26S proteasome non-ATPase regulatory subunit 14	0.665028	0.00018931
P50991	T-complex protein 1 subunit delta	0.663265	0.000670826
P49756	RNA-binding protein 25	0.659223	0.0299097
P20962	Parathymosin	0.658999	0.00176021
P45973	Chromobox protein homolog 5	0.656394	0.0444171
O60784	Target of Myb protein 1	0.653177	0.00106754
O75934	Pre-mRNA-splicing factor SPF27	0.652502	0.00278861
Q6UX53	Thiol S-methyltransferase METTL7B	0.651155	0.00329921
O76003	Glutaredoxin-3	0.648697	0.00166201
P49368	T-complex protein 1 subunit gamma	0.646296	0.000415938
P41250	Glycine--tRNA ligase	0.644618	0.00543758
P28482	Mitogen-activated protein kinase 1	0.644267	0.00182014
Q99832	T-complex protein 1 subunit eta	0.643936	0.000638899
P18510	Interleukin-1 receptor antagonist protein	0.643713	0.0215318
Q14974	Importin subunit beta-1	0.642291	0.00150706
P17987	T-complex protein 1 subunit alpha	0.641175	0.000472056
Q9UJ70	N-acetyl-D-glucosamine kinase	0.640907	0.00375921
Q9NX46	ADP-ribosylhydrolase ARH3	0.635273	0.0297562
P09874	Poly [ADP-ribose] polymerase 1	0.63434	0.000336298
P05455	Lupus La protein	0.631828	0.00187563
Q16658	Fascin	0.628787	0.00230307
P78371	T-complex protein 1 subunit beta	0.624585	0.000390857
P54136	Arginine--tRNA ligase, cytoplasmic	0.621525	0.0266907
Q9H1B7	Probable E3 ubiquitin-protein ligase IRF2BPL	0.617397	0.0311471
Q15019	Septin-2	0.616744	0.0485847
P07711	Procathepsin L	0.616279	0.000494793
P07602	Prosaposin	0.616205	0.00447387
P18077	60S ribosomal protein L35a	0.611052	0.0499156
P26368	Splicing factor U2AF 65 kDa subunit	0.610368	0.0129429
Q9BT78	COP9 signalosome complex subunit 4	0.609645	0.0161326
A6NI72	Neutrophil cytosol factor 1	0.609414	0.000260357
O95433	Activator of 90 kDa heat shock protein ATPase homolog 1	0.608649	4.94613e-07
Q96HY6	DDRGK domain-containing protein 1	0.608006	0.030786
Q9UNP9	Peptidyl-prolyl cis-trans isomerase E	0.604629	0.0260044
O14980	Exportin-1	0.600343	0.0152392
Q9BR76	Coronin-1B	0.598936	0.00410338
Q9Y3Z3	Deoxynucleoside triphosphate triphosphohydrolase SAMHD1	0.595322	0.0275107
P35998	26S proteasome regulatory subunit 7	0.594421	0.0007014
Q9UJU6	Drebrin-like protein	0.592507	0.0385495
P17980	26S proteasome regulatory subunit 6A	0.588305	0.000349735
P06737	Glycogen phosphorylase, liver form	0.582645	0.00797575
P07741	Adenine phosphoribosyltransferase	0.582634	0.000706198
P07814	Bifunctional glutamate/proline--tRNA ligase	0.582104	0.00171351
Q66K74	Microtubule-associated protein 1S	0.578623	0.0318207
P68366	Tubulin alpha-4A chain	0.576253	0.0442606
P50570	Dynamin-2	0.575844	0.00617587
O14618	Copper chaperone for superoxide dismutase	0.570099	0.00112038
Q9NVJ2	ADP-ribosylation factor-like protein 8B	0.569021	0.000760111
O43143	ATP-dependent RNA helicase DHX15	0.566599	0.0141968
P55209	Nucleosome assembly protein 1-like 1	0.566182	0.0418899
O75131	Copine-3	0.565487	0.0327976
Q16576	Histone-binding protein RBBP7	0.56505	0.00508106
Q562R1	Beta-actin-like protein 2	0.563643	0.00106406
Q99439	Calponin-2	0.558242	0.0380177
O00193	Small acidic protein	0.557515	0.0412031
Q9Y5B9	FACT complex subunit SPT16	0.557432	0.0326053
Q9Y2Q3	Glutathione S-transferase kappa 1	0.557296	0.00643028
Q15942	Zyxin	0.555081	0.00216161
Q9Y6E0	Serine/threonine-protein kinase 24	0.553896	0.0236871
P31942	Heterogeneous nuclear ribonucleoprotein H3	0.545012	0.0442863
P46060	Ran GTPase-activating protein 1	0.541985	0.00183974
P51153	Ras-related protein Rab-13	0.529461	0.00626794
Q99961	Endophilin-A2	0.527967	0.0156015
Q8TD55	Pleckstrin homology domain-containing family O member 2	0.527088	0.0198779
P52789	Hexokinase-2	0.526898	0.00993611
P04792	Heat shock protein beta-1	0.525953	0.0044934
P50213	Isocitrate dehydrogenase [NAD] subunit alpha, mitochondrial	0.524548	0.0398222
P00966	Argininosuccinate synthase	0.523865	0.00629297
P63151	Serine/threonine-protein phosphatase 2A 55 kDa regulatory subunit B gamma isoform	0.523783	6.05753e-05
P55060	Exportin-2	0.523457	0.000991972
Q16666	Gamma-interferon-inducible protein 16	0.519663	2.39882e-05
Q14155	Rho guanine nucleotide exchange factor 6	0.518866	0.00233994
P52597	Heterogeneous nuclear ribonucleoprotein F	0.516465	9.63121e-05
Q99829	Copine-1	0.516149	0.000355808
P08240	Signal recognition particle receptor subunit alpha	0.516068	0.00180735
P46779	60S ribosomal protein L28	0.514865	0.000166601
Q9BUF5	Tubulin beta-6 chain	0.514411	0.000324806
P13489	Ribonuclease inhibitor	0.510601	4.34312e-05
Q03518	Antigen peptide transporter 1	0.501453	0.00792674
P55265	Double-stranded RNA-specific adenosine deaminase	0.498705	0.000357249
P38919	Eukaryotic initiation factor 4A-III	0.497973	0.00433081
P68363	Tubulin alpha-1B chain	0.497626	2.4906e-05
Q92973	Transportin-1	0.496436	0.0222954
Q96PU8	Protein quaking	0.495859	4.25048e-05
P78527	DNA-dependent protein kinase catalytic subunit	0.492571	1.19024e-05
P49257	Protein ERGIC-53	0.489965	0.00304758
Q9H4M9	EH domain-containing protein 1	0.478634	0.00106505
Q9BTT0	Acidic leucine-rich nuclear phosphoprotein 32 family member E	0.476407	0.0140709
Q9H845	Complex I assembly factor ACAD9, mitochondrial	0.474254	0.00968525
P33176	Kinesin-1 heavy chain	0.469912	0.00260072
Q9Y263	Phospholipase A-2-activating protein	0.468357	0.00329404
P62195	26S proteasome regulatory subunit 8	0.461478	0.000449841
P54578	Ubiquitin carboxyl-terminal hydrolase 14	0.458443	0.000564243
O75439	Mitochondrial-processing peptidase subunit beta	0.456977	0.0351008
P09913	Interferon-induced protein with tetratricopeptide repeats 2	0.456047	1.63982e-05
P51114	Fragile X mental retardation syndrome-related protein 1	0.455355	0.00180909
P14868	Aspartate--tRNA ligase, cytoplasmic	0.446065	7.62172e-05
O00299	Chloride intracellular channel protein 1	0.443315	0.00124622
O15371	Eukaryotic translation initiation factor 3 subunit D	0.443225	0.000159619
O43776	Asparagine--tRNA ligase, cytoplasmic	0.440835	0.00559976
Q15185	Prostaglandin E synthase 3	0.440094	0.000381851
Q9BSJ8	Extended synaptotagmin-1	0.43895	0.00883776
P22102	Trifunctional purine biosynthetic protein adenosine-3	0.438	0.000265399
P56192	Methionine--tRNA ligase, cytoplasmic	0.436218	0.000467733
Q15121	Astrocytic phosphoprotein PEA-15	0.43533	5.08126e-05
P42224	Signal transducer and activator of transcription 1-alpha/beta	0.432302	1.58264e-06
P55010	Eukaryotic translation initiation factor 5	0.431843	0.000127898
P09543	2',3'-cyclic-nucleotide 3'-phosphodiesterase	0.426177	0.000468583
Q14012	Calcium/calmodulin-dependent protein kinase type 1	0.421951	0.000507997
P51991	Heterogeneous nuclear ribonucleoprotein A3	0.421511	0.000386992
Q05655	Protein kinase C delta type	0.408105	0.000981308
P18085	ADP-ribosylation factor 4	0.406726	0.000465575
Q9NUU7	ATP-dependent RNA helicase DDX19B	0.402082	7.76209e-05
O43252	Bifunctional 3'-phosphoadenosine 5'-phosphosulfate synthase 1	0.399432	0.000805194
Q06210	Glutamine--fructose-6-phosphate aminotransferase [isomerizing] 1	0.397626	0.000640623
Q9H3P7	Golgi resident protein GCP60	0.39712	0.00527376
Q9P2J5	Leucine--tRNA ligase, cytoplasmic	0.396504	6.77778e-07
P60842	Eukaryotic initiation factor 4A-I	0.396408	5.78839e-05
O95571	Persulfide dioxygenase ETHE1, mitochondrial	0.396151	0.040556
Q9Y5K5	Ubiquitin carboxyl-terminal hydrolase isozyme L5	0.394824	0.00371813
Q9NR31	GTP-binding protein SAR1b	0.394795	0.000274937
Q13263	Transcription intermediary factor 1-beta	0.394199	0.00094928
P17844	Probable ATP-dependent RNA helicase DDX5	0.394194	0.000179765
Q9Y678	Coatomer subunit gamma-1	0.391759	0.0230583
O00182	Galectin-9	0.389964	0.00217326
P13995	Bifunctional methylenetetrahydrofolate dehydrogenase/cyclohydrolase, mitochondrial	0.388583	0.00313827
Q8WU79	Stromal membrane-associated protein 2	0.386844	0.0011824
P21964	Catechol O-methyltransferase	0.385953	0.000561917
Q01813	ATP-dependent 6-phosphofructokinase, platelet type	0.379802	0.000107426
O43175	D-3-phosphoglycerate dehydrogenase	0.379114	5.11906e-06
Q15366	Poly(rC)-binding protein 2	0.379034	2.09489e-05
P09914	Interferon-induced protein with tetratricopeptide repeats 1	0.378693	3.3032e-06
Q9NSE4	Isoleucine--tRNA ligase, mitochondrial	0.375899	0.00563269
O75351	Vacuolar protein sorting-associated protein 4B	0.368411	0.00131612
P48735	Isocitrate dehydrogenase [NADP], mitochondrial	0.366458	2.12057e-05
Q15365	Poly(rC)-binding protein 1	0.365638	7.37966e-05
P31943	Heterogeneous nuclear ribonucleoprotein H	0.364616	0.0128857
Q13637	Ras-related protein Rab-32	0.357839	0.00430199
Q9H223	EH domain-containing protein 4	0.356955	0.000161053
O14929	Histone acetyltransferase type B catalytic subunit	0.356268	0.00145809
P12277	Creatine kinase B-type	0.340276	7.77377e-05
O14879	Interferon-induced protein with tetratricopeptide repeats 3	0.339621	0.000106587
O00170	AH receptor-interacting protein	0.339299	0.00377368
Q13148	TAR DNA-binding protein 43	0.337934	0.00763971
P13645	Keratin, type I cytoskeletal 10	0.335848	6.40526e-06
Q12965	Unconventional myosin-Ie	0.32492	0.00587034
P19525	Interferon-induced, double-stranded RNA-activated protein kinase	0.323667	0.000754311
Q5EBM0	UMP-CMP kinase 2, mitochondrial	0.32331	0.000396622
P51570	Galactokinase	0.31982	4.94509e-05
P29590	Protein PML	0.317889	0.0142717
Q16762	Thiosulfate sulfurtransferase	0.314216	0.0210787
Q9NT62	Ubiquitin-like-conjugating enzyme ATG3	0.305277	0.048628
O43681	ATPase GET3	0.303676	0.000324273
P07203	Glutathione peroxidase 1	0.299694	0.00178352
O95786	Antiviral innate immune response receptor RIG-I	0.299006	1.02354e-05
P46459	Vesicle-fusing ATPase	0.292255	1.17574e-05
Q9Y6K5	2'-5'-oligoadenylate synthase 3	0.291965	0.000273842
P52272	Heterogeneous nuclear ribonucleoprotein M	0.285375	1.77817e-05
P00568	Adenylate kinase isoenzyme 1	0.280615	0.000487965
Q00341	Vigilin	0.279469	0.00192044
O00764	Pyridoxal kinase	0.276749	0.0285701
Q86UX7	Fermitin family homolog 3	0.270778	0.000242483
P49588	Alanine--tRNA ligase, cytoplasmic	0.268093	1.12408e-05
O60488	Long-chain-fatty-acid--CoA ligase 4	0.267996	0.0162031
P36776	Lon protease homolog, mitochondrial	0.267983	7.67467e-05
P35908	Keratin, type II cytoskeletal 2 epidermal	0.266696	0.00014355
P57737	Coronin-7	0.265652	0.00353225
P29350	Tyrosine-protein phosphatase non-receptor type 6	0.262966	5.31107e-07
P30044	Peroxiredoxin-5, mitochondrial	0.260447	0.00539931
P81605	Dermcidin	0.255976	0.00284817
P29466	Caspase-1	0.24718	0.000104419
P25205	DNA replication licensing factor MCM3	0.246581	0.000496899
P12268	Inosine-5'-monophosphate dehydrogenase 2	0.245743	9.43253e-07
Q14258	E3 ubiquitin/ISG15 ligase TRIM25	0.244095	0.000874366
P04264	Keratin, type II cytoskeletal 1	0.237477	1.17366e-05
P11172	Uridine 5'-monophosphate synthase	0.231537	0.00240706
Q68CZ2	Tensin-3	0.222343	7.57204e-05
O60493	Sorting nexin-3	0.214416	1.85476e-05
Q08752	Peptidyl-prolyl cis-trans isomerase D	0.206823	0.000102499
P15374	Ubiquitin carboxyl-terminal hydrolase isozyme L3	0.206747	0.000666433
P35527	Keratin, type I cytoskeletal 9	0.198316	0.000958037
P49411	Elongation factor Tu, mitochondrial	0.189896	0.00159915
Q13418	Integrin-linked protein kinase	0.172806	0.000479095
P20592	Interferon-induced GTP-binding protein Mx2	0.150912	0.000205171
O75534	Cold shock domain-containing protein E1	0.144551	0.00268755
P19012	Keratin, type I cytoskeletal 15	0.108692	5.56981e-07

## Sheet: RV42
Accession	Protein name	Fold change	P-value
Q96JA4	Membrane-spanning 4-domains subfamily A member 14	15.4357	5.02322e-05
Q7RTS5	Proton channel OTOP3	13.0695	0.00272959
O75901	Ras association domain-containing protein 9	12.6025	0.000301056
P0C221	Coiled-coil domain-containing protein 175	9.29166	0.00613669
Q9H8V3	Protein ECT2	8.33874	0.00196163
Q969V3	Nicalin	8.1434	0.00594778
P12259	Coagulation factor V	8.01965	2.49326e-05
Q9NW08	DNA-directed RNA polymerase III subunit RPC2	8.0103	0.0110071
O95248	Myotubularin-related protein 5	7.41339	0.00130224
Q8WXE9	Stonin-2	6.71346	0.000218886
Q5CZ79	Ankyrin repeat domain-containing protein 20B	6.10156	3.08973e-05
P19823	Inter-alpha-trypsin inhibitor heavy chain H2	5.23759	0.0494871
P27701	CD82 antigen	4.74939	0.00167237
Q99541	Perilipin-2	4.61068	0.000178183
P21589	5'-nucleotidase	4.49613	2.40595e-06
Q02818	Nucleobindin-1	4.22118	0.00478043
P02656	Apolipoprotein C-III	4.18618	0.0140899
P35613	Basigin	3.79704	0.000183872
P05141	ADP/ATP translocase 2	3.63549	0.000116499
P02647	Apolipoprotein A-I	3.54369	0.000873632
P16949	Stathmin	3.43562	0.0323833
P07602	Prosaposin	3.41697	0.0108252
P36551	Oxygen-dependent coproporphyrinogen-III oxidase, mitochondrial	3.40152	0.00963738
O75964	ATP synthase subunit g, mitochondrial	2.95208	0.000126031
P19404	NADH dehydrogenase [ubiquinone] flavoprotein 2, mitochondrial	2.90266	0.0426922
Q9UQE7	Structural maintenance of chromosomes protein 3	2.77608	0.00223158
P11166	Solute carrier family 2, facilitated glucose transporter member 1	2.55774	0.00344602
P62805	Histone H4	2.51908	0.000623754
P18859	ATP synthase-coupling factor 6, mitochondrial	2.51864	0.0476234
P30050	60S ribosomal protein L12	2.48028	0.0246786
O43760	Synaptogyrin-2	2.47893	0.00294892
Q8TC90	Coiled-coil domain-containing glutamate-rich protein 1	2.45585	0.00180436
P68431	Histone H3.2	2.45504	0.0385103
O96000	NADH dehydrogenase [ubiquinone] 1 beta subcomplex subunit 10	2.44444	0.0346728
P61353	60S ribosomal protein L27	2.41602	0.0199817
O75947	ATP synthase subunit d, mitochondrial	2.40172	1.64529e-05
P13073	Cytochrome c oxidase subunit 4 isoform 1, mitochondrial	2.38294	0.00521722
P47985	Cytochrome b-c1 complex subunit Rieske, mitochondrial	2.37318	0.00043125
Q9Y608	Leucine-rich repeat flightless-interacting protein 2	2.37055	0.0141745
P11021	Endoplasmic reticulum chaperone BiP	2.36437	0.00231547
O00560	Syntenin-1	2.33733	0.000119428
P11279	Lysosome-associated membrane glycoprotein 1	2.33206	0.00369113
P02768	Albumin	2.32319	1.75191e-06
Q8NI22	Multiple coagulation factor deficiency protein 2	2.31842	0.0217878
P20674	Cytochrome c oxidase subunit 5A, mitochondrial	2.26455	0.000650465
P09012	U1 small nuclear ribonucleoprotein A	2.25657	0.0135308
P07954	Fumarate hydratase, mitochondrial	2.21192	0.00266436
P02771	Alpha-fetoprotein	2.1987	0.00394619
Q96A26	Protein FAM162A	2.19748	0.00953595
P56385	ATP synthase subunit e, mitochondrial	2.19579	0.000288828
P36542	ATP synthase subunit gamma, mitochondrial	2.16596	0.00187078
P16104	Histone H2AX	2.1396	0.0007926
P12236	ADP/ATP translocase 3	2.12659	0.00126635
Q13011	Delta(3,5)-Delta(2,4)-dienoyl-CoA isomerase, mitochondrial	2.11232	0.000161743
P10606	Cytochrome c oxidase subunit 5B, mitochondrial	2.10968	1.56217e-05
P06454	Prothymosin alpha	2.10905	0.0498735
P16284	Platelet endothelial cell adhesion molecule	2.10326	6.87795e-05
P00505	Aspartate aminotransferase, mitochondrial	2.08403	0.000100688
Q00325	Phosphate carrier protein, mitochondrial	2.08031	0.000770162
P08648	Integrin alpha-5	2.07516	0.00547659
O95202	Mitochondrial proton/calcium exchanger protein	2.07442	0.0168876
Q92597	Protein NDRG1	2.04165	0.000701689
P08195	4F2 cell-surface antigen heavy chain	2.02315	0.0380171
P20618	Proteasome subunit beta type-1	2.01667	0.00113016
P30048	Thioredoxin-dependent peroxide reductase, mitochondrial	2.01258	0.000337039
P51970	NADH dehydrogenase [ubiquinone] 1 alpha subcomplex subunit 8	2.00721	0.00769142
Q9Y5L4	Mitochondrial import inner membrane translocase subunit Tim13	1.99803	0.0134511
P24752	Acetyl-CoA acetyltransferase, mitochondrial	1.98702	0.00227391
Q9BRT2	Ubiquinol-cytochrome-c reductase complex assembly factor 2	1.98421	0.0084983
O43861	Probable phospholipid-transporting ATPase IIB	1.98348	0.00204114
P09429	High mobility group protein B1	1.97975	0.00756815
P48047	ATP synthase subunit O, mitochondrial	1.96935	0.000107399
P20702	Integrin alpha-X	1.96625	0.00776378
O15427	Monocarboxylate transporter 4	1.96203	7.84111e-05
P05362	Intercellular adhesion molecule 1	1.9551	0.00152787
O14950	Myosin regulatory light chain 12A	1.9533	9.02158e-05
P60033	CD81 antigen	1.95214	0.0228498
Q9BVC6	Transmembrane protein 109	1.94348	0.015806
Q15084	Protein disulfide-isomerase A6	1.9405	1.0226e-05
P04843	Dolichyl-diphosphooligosaccharide--protein glycosyltransferase subunit 1	1.93459	0.000600834
Q9BPU6	Dihydropyrimidinase-related protein 5	1.92699	0.000212414
P13674	Prolyl 4-hydroxylase subunit alpha-1	1.9225	3.21354e-05
P04439	HLA class I histocompatibility antigen, A alpha chain	1.90393	1.68474e-05
P30049	ATP synthase subunit delta, mitochondrial	1.8994	0.00166957
P05023	Sodium/potassium-transporting ATPase subunit alpha-1	1.88704	0.000239241
P05556	Integrin beta-1	1.88277	0.000953097
P23141	Liver carboxylesterase 1	1.87414	0.000202002
Q96HE7	ERO1-like protein alpha	1.86491	0.000122429
Q8TE73	Dynein axonemal heavy chain 5	1.86328	0.0110463
P14314	Glucosidase 2 subunit beta	1.85903	0.00300323
P10809	60 kDa heat shock protein, mitochondrial	1.85882	0.00252863
P16401	Histone H1.5	1.85101	3.74491e-05
P52815	39S ribosomal protein L12, mitochondrial	1.84987	0.0012788
P45880	Voltage-dependent anion-selective channel protein 2	1.84628	0.00100568
P07305	Histone H1.0	1.84603	0.000722112
O00584	Ribonuclease T2	1.84416	0.0206407
P27797	Calreticulin	1.83805	0.00218588
P00403	Cytochrome c oxidase subunit 2	1.82655	0.000261055
Q9BS26	Endoplasmic reticulum resident protein 44	1.82611	0.00596226
P09622	Dihydrolipoyl dehydrogenase, mitochondrial	1.81505	0.000638589
Q14019	Coactosin-like protein	1.81388	0.00210013
Q02487	Desmocollin-2	1.81339	0.00197899
P30101	Protein disulfide-isomerase A3	1.80458	0.000358988
P24539	ATP synthase F(0) complex subunit B1, mitochondrial	1.79672	0.00039828
Q16836	Hydroxyacyl-coenzyme A dehydrogenase, mitochondrial	1.78896	0.00010606
P14625	Endoplasmin	1.77963	2.1527e-05
P25705	ATP synthase subunit alpha, mitochondrial	1.77695	2.44864e-05
Q14697	Neutral alpha-glucosidase AB	1.77567	9.93352e-05
P10412	Histone H1.2	1.75603	0.00070894
P62081	40S ribosomal protein S7	1.74875	0.00013748
O95447	Lebercilin-like protein	1.74809	0.00166127
P40926	Malate dehydrogenase, mitochondrial	1.74758	0.0116071
P09669	Cytochrome c oxidase subunit 6C	1.74686	0.00770497
P06280	Alpha-galactosidase A	1.74475	0.000226166
Q9HAV7	GrpE protein homolog 1, mitochondrial	1.73898	0.00243526
P35579	Myosin-9	1.73275	1.46896e-05
P60900	Proteasome subunit alpha type-6	1.7044	0.0275771
O43852	Calumenin	1.70409	0.0135704
Q99613	Eukaryotic translation initiation factor 3 subunit C	1.68316	4.01091e-05
P30040	Endoplasmic reticulum resident protein 29	1.6783	0.00674852
Q9Y3U8	60S ribosomal protein L36	1.67323	0.000245543
Q07021	Complement component 1 Q subcomponent-binding protein, mitochondrial	1.673	4.1178e-05
P10321	HLA class I histocompatibility antigen, C alpha chain	1.66973	0.0169513
P06576	ATP synthase subunit beta, mitochondrial	1.6627	1.57638e-05
P04040	Catalase	1.65611	0.00368074
P0DMV8	Heat shock 70 kDa protein 1B	1.64856	0.00365386
P54727	UV excision repair protein RAD23 homolog B	1.62141	0.0361585
P36957	Dihydrolipoyllysine-residue succinyltransferase component of 2-oxoglutarate dehydrogenase complex, mitochondrial	1.61963	0.0292745
P36543	V-type proton ATPase subunit E 1	1.61831	0.0015474
O75367	Core histone macro-H2A.1	1.59933	4.04591e-05
Q04837	Single-stranded DNA-binding protein, mitochondrial	1.59395	0.00741436
P05387	60S acidic ribosomal protein P2	1.5939	0.00032169
P49720	Proteasome subunit beta type-3	1.59164	0.0382848
Q9NYU2	UDP-glucose:glycoprotein glucosyltransferase 1	1.58874	0.00532886
Q96QK1	Vacuolar protein sorting-associated protein 35	1.57909	0.0238249
Q99460	26S proteasome non-ATPase regulatory subunit 1	1.57784	0.00612929
P16152	Carbonyl reductase [NADPH] 1	1.57582	0.0129734
P00367	Glutamate dehydrogenase 1, mitochondrial	1.5753	0.0444165
Q9Y265	RuvB-like 1	1.57362	0.00624665
Q12797	Aspartyl/asparaginyl beta-hydroxylase	1.5664	0.00587585
P49721	Proteasome subunit beta type-2	1.56149	0.0113199
Q8NBS9	Thioredoxin domain-containing protein 5	1.56043	0.00137376
Q04941	Proteolipid protein 2	1.54286	0.00753221
P21283	V-type proton ATPase subunit C 1	1.53831	2.21967e-07
P07237	Protein disulfide-isomerase	1.53352	0.000148623
Q9H9B4	Sideroflexin-1	1.53331	0.00586163
P55145	Mesencephalic astrocyte-derived neurotrophic factor	1.52962	0.00140848
P08962	CD63 antigen	1.51704	0.00230338
Q16891	MIC complex subunit MIC60	1.51033	0.00550744
P23284	Peptidyl-prolyl cis-trans isomerase B	1.5043	3.08338e-05
P62736	Actin, gamma-enteric smooth muscle	1.50171	0.0068424
P15586	N-acetylglucosamine-6-sulfatase	1.50043	0.00137159
P30086	Phosphatidylethanolamine-binding protein 1	0.668971	0.00573801
P14317	Hematopoietic lineage cell-specific protein	0.668398	0.00158894
P50914	60S ribosomal protein L14	0.66691	0.0094432
P07910	Heterogeneous nuclear ribonucleoproteins C1/C2	0.661478	0.000227231
P07741	Adenine phosphoribosyltransferase	0.660963	0.00290496
Q7KZF4	Staphylococcal nuclease domain-containing protein 1	0.660382	0.00367203
Q9UBR2	Cathepsin Z	0.658686	0.0276435
Q8IYB3	Serine/arginine repetitive matrix protein 1	0.657492	0.0434938
P49327	Fatty acid synthase	0.657202	0.000133413
Q14152	Eukaryotic translation initiation factor 3 subunit A	0.65492	0.00747134
Q99829	Copine-1	0.654436	0.0306683
P35998	26S proteasome regulatory subunit 7	0.653631	0.00479049
P31153	S-adenosylmethionine synthase isoform type-2	0.647504	0.0125156
Q15428	Splicing factor 3A subunit 2	0.64259	0.00406226
P38117	Electron transfer flavoprotein subunit beta	0.641767	0.00316671
P53004	Biliverdin reductase A	0.641323	0.0450281
P09874	Poly [ADP-ribose] polymerase 1	0.639692	0.00129162
P31150	Rab GDP dissociation inhibitor alpha	0.639251	0.000174624
O43390	Heterogeneous nuclear ribonucleoprotein R	0.638533	0.00428726
P19012	Keratin, type I cytoskeletal 15	0.63768	5.77687e-05
Q15717	ELAV-like protein 1	0.635634	0.0149607
P07737	Profilin-1	0.633734	0.0366056
P68371	Tubulin beta-4B chain	0.633306	0.0231246
Q9Y6U3	Scinderin	0.633009	0.000128444
P11216	Glycogen phosphorylase, brain form	0.629213	0.0112018
P63208	S-phase kinase-associated protein 1	0.6286	0.00698965
P46109	Crk-like protein	0.628264	0.0178125
Q14444	Caprin-1	0.627599	0.00393581
P22102	Trifunctional purine biosynthetic protein adenosine-3	0.626966	0.0375671
P30153	Serine/threonine-protein phosphatase 2A 65 kDa regulatory subunit A alpha isoform	0.623585	0.00184098
P31146	Coronin-1A	0.623545	0.00325481
P78527	DNA-dependent protein kinase catalytic subunit	0.613675	0.00507581
P09960	Leukotriene A-4 hydrolase	0.610115	0.00686923
P07711	Procathepsin L	0.609268	0.00380503
Q9BXJ9	N-alpha-acetyltransferase 15, NatA auxiliary subunit	0.604276	0.0440354
P08865	40S ribosomal protein SA	0.603198	0.000157409
Q562R1	Beta-actin-like protein 2	0.602113	0.000374806
O15371	Eukaryotic translation initiation factor 3 subunit D	0.60081	0.00154279
P14866	Heterogeneous nuclear ribonucleoprotein L	0.600357	0.00632181
O15144	Actin-related protein 2/3 complex subunit 2	0.599933	0.000246691
Q07666	KH domain-containing, RNA-binding, signal transduction-associated protein 1	0.599216	0.0171085
P54687	Branched-chain-amino-acid aminotransferase, cytosolic	0.597683	0.0481092
P17987	T-complex protein 1 subunit alpha	0.59576	0.00155523
P31946	14-3-3 protein beta/alpha	0.593056	0.00822841
Q99832	T-complex protein 1 subunit eta	0.58814	0.000401947
Q6UX53	Thiol S-methyltransferase METTL7B	0.586992	0.0120336
P52789	Hexokinase-2	0.586898	0.0379979
P51114	Fragile X mental retardation syndrome-related protein 1	0.585627	0.010258
Q99536	Synaptic vesicle membrane protein VAT-1 homolog	0.581857	0.00279471
Q99439	Calponin-2	0.581202	0.0439145
P07437	Tubulin beta chain	0.579761	0.00101865
O60234	Glia maturation factor gamma	0.577233	0.00110122
Q9Y3I0	RNA-splicing ligase RtcB homolog	0.575403	0.00895618
P52907	F-actin-capping protein subunit alpha-1	0.572041	0.00442673
P20592	Interferon-induced GTP-binding protein Mx2	0.571426	0.00724892
Q15149	Plectin	0.571311	0.00220808
Q9Y3Z3	Deoxynucleoside triphosphate triphosphohydrolase SAMHD1	0.570419	0.0433552
P07814	Bifunctional glutamate/proline--tRNA ligase	0.57039	2.09239e-05
O15212	Prefoldin subunit 6	0.569213	0.0106651
P13489	Ribonuclease inhibitor	0.566501	7.31068e-05
Q06210	Glutamine--fructose-6-phosphate aminotransferase [isomerizing] 1	0.566392	0.0152293
O15260	Surfeit locus protein 4	0.562686	0.00254425
Q14974	Importin subunit beta-1	0.557862	0.000867937
O60739	Eukaryotic translation initiation factor 1	0.556449	0.0135788
O00410	Importin-5	0.555134	0.00506649
O15511	Actin-related protein 2/3 complex subunit 5	0.554228	0.000303024
Q14847	LIM and SH3 domain protein 1	0.552158	0.000474655
Q16576	Histone-binding protein RBBP7	0.551663	0.00964751
Q8TD55	Pleckstrin homology domain-containing family O member 2	0.546545	0.00980846
P61106	Ras-related protein Rab-14	0.544159	0.0213967
O75937	DnaJ homolog subfamily C member 8	0.543805	0.0021443
P29590	Protein PML	0.542798	0.0153677
Q03519	Antigen peptide transporter 2	0.542442	0.000721239
P49368	T-complex protein 1 subunit gamma	0.53847	3.09694e-05
P00966	Argininosuccinate synthase	0.537001	0.00084207
O43143	ATP-dependent RNA helicase DHX15	0.535128	0.000135103
Q9NUU7	ATP-dependent RNA helicase DDX19B	0.533528	0.018195
P53621	Coatomer subunit alpha	0.531672	0.00884979
P68363	Tubulin alpha-1B chain	0.531147	0.000687736
O75083	WD repeat-containing protein 1	0.530325	2.54805e-05
Q9Y383	Putative RNA-binding protein Luc7-like 2	0.524298	0.000250911
Q16658	Fascin	0.522262	0.00173159
P78371	T-complex protein 1 subunit beta	0.520264	0.000102964
P19525	Interferon-induced, double-stranded RNA-activated protein kinase	0.516482	0.0028174
P05455	Lupus La protein	0.51532	0.000399644
P68366	Tubulin alpha-4A chain	0.51269	0.0140408
Q9P2J5	Leucine--tRNA ligase, cytoplasmic	0.509843	0.0296323
P11310	Medium-chain specific acyl-CoA dehydrogenase, mitochondrial	0.508735	0.0149081
P14550	Aldo-keto reductase family 1 member A1	0.500212	0.000436006
Q92688	Acidic leucine-rich nuclear phosphoprotein 32 family member B	0.499165	0.0308739
P33176	Kinesin-1 heavy chain	0.496916	0.00352122
Q14012	Calcium/calmodulin-dependent protein kinase type 1	0.495814	0.000301265
P54578	Ubiquitin carboxyl-terminal hydrolase 14	0.489286	0.00575708
Q9Y5B9	FACT complex subunit SPT16	0.488937	0.00648217
Q8NAB2	Kelch repeat and BTB domain-containing protein 3	0.483714	0.00218412
Q9UJ70	N-acetyl-D-glucosamine kinase	0.481103	0.001892
P37108	Signal recognition particle 14 kDa protein	0.477773	0.000831817
P14868	Aspartate--tRNA ligase, cytoplasmic	0.474228	0.000153106
Q9UH65	Switch-associated protein 70	0.473217	0.000908248
P55060	Exportin-2	0.472994	0.000202467
P28482	Mitogen-activated protein kinase 1	0.469718	0.000839334
O95336	6-phosphogluconolactonase	0.469229	0.00453021
Q03518	Antigen peptide transporter 1	0.468306	0.000119726
P55010	Eukaryotic translation initiation factor 5	0.467364	0.00270893
P63151	Serine/threonine-protein phosphatase 2A 55 kDa regulatory subunit B gamma isoform	0.465539	3.80313e-05
P06737	Glycogen phosphorylase, liver form	0.462492	0.00357467
Q9BSJ8	Extended synaptotagmin-1	0.459904	0.00354286
P09913	Interferon-induced protein with tetratricopeptide repeats 2	0.458128	0.000748257
O00299	Chloride intracellular channel protein 1	0.456208	0.00394088
P09914	Interferon-induced protein with tetratricopeptide repeats 1	0.451976	0.000152073
O15355	Protein phosphatase 1G	0.449175	0.000535788
O14879	Interferon-induced protein with tetratricopeptide repeats 3	0.446206	0.0191317
P62273	40S ribosomal protein S29	0.44192	0.021518
P51153	Ras-related protein Rab-13	0.44025	0.000345929
Q9BUF5	Tubulin beta-6 chain	0.43761	7.32548e-05
P20962	Parathymosin	0.434695	0.000532448
Q66K74	Microtubule-associated protein 1S	0.432629	0.00622135
O43396	Thioredoxin-like protein 1	0.431212	8.56063e-07
Q13263	Transcription intermediary factor 1-beta	0.425812	0.000567534
O00182	Galectin-9	0.425557	0.00269509
P21964	Catechol O-methyltransferase	0.422785	0.029605
O60888	Protein CutA	0.417432	0.0139975
P62495	Eukaryotic peptide chain release factor subunit 1	0.417011	0.00760687
P18085	ADP-ribosylation factor 4	0.416952	0.000152447
P16930	Fumarylacetoacetase	0.415511	0.00910143
Q15366	Poly(rC)-binding protein 2	0.413857	2.85365e-05
O43252	Bifunctional 3'-phosphoadenosine 5'-phosphosulfate synthase 1	0.411803	0.000359007
P55957	BH3-interacting domain death agonist	0.41054	0.044998
P09543	2',3'-cyclic-nucleotide 3'-phosphodiesterase	0.410253	0.000447041
P08240	Signal recognition particle receptor subunit alpha	0.41023	0.0106216
P35606	Coatomer subunit beta'	0.408463	0.00938814
Q07960	Rho GTPase-activating protein 1	0.400443	0.0109321
P56192	Methionine--tRNA ligase, cytoplasmic	0.397309	0.000496056
O75131	Copine-3	0.39558	0.0106233
Q16666	Gamma-interferon-inducible protein 16	0.395069	0.00375002
P52895	Aldo-keto reductase family 1 member C2	0.394614	0.00411574
Q01813	ATP-dependent 6-phosphofructokinase, platelet type	0.38794	0.000615157
O95786	Antiviral innate immune response receptor RIG-I	0.386653	0.0416165
P36776	Lon protease homolog, mitochondrial	0.38544	0.0247778
Q15185	Prostaglandin E synthase 3	0.384938	0.000873646
O75439	Mitochondrial-processing peptidase subunit beta	0.37024	0.0109066
P42224	Signal transducer and activator of transcription 1-alpha/beta	0.366649	7.33511e-06
O14618	Copper chaperone for superoxide dismutase	0.365091	0.000257394
P07203	Glutathione peroxidase 1	0.363247	0.000173675
P17844	Probable ATP-dependent RNA helicase DDX5	0.359797	0.00265247
P48735	Isocitrate dehydrogenase [NADP], mitochondrial	0.359347	0.0139377
P52272	Heterogeneous nuclear ribonucleoprotein M	0.357951	1.02911e-06
P31943	Heterogeneous nuclear ribonucleoprotein H	0.356443	0.00525652
O95571	Persulfide dioxygenase ETHE1, mitochondrial	0.346907	0.0348698
P12277	Creatine kinase B-type	0.340184	0.000667576
Q15121	Astrocytic phosphoprotein PEA-15	0.339563	1.61904e-05
P60842	Eukaryotic initiation factor 4A-I	0.339169	0.00092957
Q86UX7	Fermitin family homolog 3	0.317343	0.00084445
Q15942	Zyxin	0.308353	0.00312916
Q15365	Poly(rC)-binding protein 1	0.303528	7.1581e-06
Q9Y6K5	2'-5'-oligoadenylate synthase 3	0.298937	0.000262594
P46459	Vesicle-fusing ATPase	0.297566	1.16773e-05
P49006	MARCKS-related protein	0.283069	0.00158355
Q9H223	EH domain-containing protein 4	0.277962	0.000954843
Q9NT62	Ubiquitin-like-conjugating enzyme ATG3	0.271899	0.0367692
Q68CZ2	Tensin-3	0.270879	0.0208914
P29350	Tyrosine-protein phosphatase non-receptor type 6	0.259783	2.25734e-07
P57737	Coronin-7	0.248864	0.00210831
Q13418	Integrin-linked protein kinase	0.236707	0.00165682
O15523	ATP-dependent RNA helicase DDX3Y	0.235091	0.000101695
P49588	Alanine--tRNA ligase, cytoplasmic	0.225879	1.14804e-05
P62195	26S proteasome regulatory subunit 8	0.225557	0.000185418
P12268	Inosine-5'-monophosphate dehydrogenase 2	0.225075	6.80017e-05
Q00341	Vigilin	0.223223	0.000742047
Q14258	E3 ubiquitin/ISG15 ligase TRIM25	0.213916	1.97366e-05
P18077	60S ribosomal protein L35a	0.20206	0.0112261
O60493	Sorting nexin-3	0.194766	4.73244e-06
O60488	Long-chain-fatty-acid--CoA ligase 4	0.168019	0.0122236
O43681	ATPase GET3	0.14728	0.000856074
P49411	Elongation factor Tu, mitochondrial	0.0988914	0.00144019
Q9UIJ7	GTP:AMP phosphotransferase AK3, mitochondrial	0.033817	0.000770245

## Sheet: BND42
Accession	Protein name	Fold change	P-value
Q96JA4	Membrane-spanning 4-domains subfamily A member 14	14.2524	0.00162251
O75901	Ras association domain-containing protein 9	11.2105	0.000569783
P0C221	Coiled-coil domain-containing protein 175	9.00565	4.34877e-05
P12259	Coagulation factor V	8.59008	0.000185567
O95248	Myotubularin-related protein 5	8.53926	0.000313044
Q7RTS5	Proton channel OTOP3	8.40305	0.0022665
Q9NW08	DNA-directed RNA polymerase III subunit RPC2	8.22424	0.00134678
Q5CZ79	Ankyrin repeat domain-containing protein 20B	7.38608	4.74283e-05
Q8WXE9	Stonin-2	6.73297	0.0124463
Q9H8V3	Protein ECT2	6.52151	0.000392506
Q9Y3L3	SH3 domain-binding protein 1	6.08031	5.14325e-05
Q02818	Nucleobindin-1	5.73986	0.00124692
Q99541	Perilipin-2	5.54618	0.0026519
P35613	Basigin	5.3233	2.29727e-05
P02647	Apolipoprotein A-I	4.99838	0.00613199
P21589	5'-nucleotidase	4.32821	0.00161395
P27701	CD82 antigen	3.92488	0.00659649
P16949	Stathmin	3.64093	0.0197171
Q15637	Splicing factor 1	3.54294	1.81637e-05
P04179	Superoxide dismutase [Mn], mitochondrial	3.48456	4.87029e-05
Q969V3	Nicalin	3.46494	0.00280657
P53041	Serine/threonine-protein phosphatase 5	3.39834	0.0447235
Q8NI22	Multiple coagulation factor deficiency protein 2	3.37614	0.00257055
O96000	NADH dehydrogenase [ubiquinone] 1 beta subcomplex subunit 10	3.15262	0.00722571
Q9BRT2	Ubiquinol-cytochrome-c reductase complex assembly factor 2	3.12959	0.0113953
P01137	Transforming growth factor beta-1 proprotein	3.00847	0.00645789
P00505	Aspartate aminotransferase, mitochondrial	2.94108	0.000203451
Q14554	Protein disulfide-isomerase A5	2.86656	0.0206923
O43861	Probable phospholipid-transporting ATPase IIB	2.83011	0.00746677
Q16671	Anti-Muellerian hormone type-2 receptor	2.78275	0.00431426
P02656	Apolipoprotein C-III	2.69037	0.00606165
P19823	Inter-alpha-trypsin inhibitor heavy chain H2	2.65006	0.0264662
P02768	Albumin	2.6466	7.17461e-05
P02771	Alpha-fetoprotein	2.63076	0.00670467
Q9Y3U8	60S ribosomal protein L36	2.59556	0.00548445
P60953	Cell division control protein 42 homolog	2.59465	0.00281714
Q92597	Protein NDRG1	2.57502	0.00207452
P19404	NADH dehydrogenase [ubiquinone] flavoprotein 2, mitochondrial	2.53841	0.00032772
P20674	Cytochrome c oxidase subunit 5A, mitochondrial	2.52767	0.000632821
P11021	Endoplasmic reticulum chaperone BiP	2.49624	0.00172494
P07305	Histone H1.0	2.46854	0.000699547
Q9Y608	Leucine-rich repeat flightless-interacting protein 2	2.44136	0.00647245
Q8TE73	Dynein axonemal heavy chain 5	2.43664	0.00720759
P11166	Solute carrier family 2, facilitated glucose transporter member 1	2.3997	0.00210177
P20702	Integrin alpha-X	2.39678	0.00728497
P68431	Histone H3.2	2.3801	0.00683122
P56385	ATP synthase subunit e, mitochondrial	2.35932	2.56175e-05
P09012	U1 small nuclear ribonucleoprotein A	2.35377	0.0103207
P07602	Prosaposin	2.35008	0.000712745
P62081	40S ribosomal protein S7	2.33798	0.00165261
P24752	Acetyl-CoA acetyltransferase, mitochondrial	2.33189	7.06449e-07
P0DMV8	Heat shock 70 kDa protein 1B	2.31449	0.00234193
Q9Y5L4	Mitochondrial import inner membrane translocase subunit Tim13	2.3117	0.00135148
Q9BPU6	Dihydropyrimidinase-related protein 5	2.27546	0.000329932
P07954	Fumarate hydratase, mitochondrial	2.26123	0.00296321
P09496	Clathrin light chain A	2.25364	0.000202532
P08648	Integrin alpha-5	2.24766	0.000419381
P48047	ATP synthase subunit O, mitochondrial	2.24164	6.67521e-05
O75964	ATP synthase subunit g, mitochondrial	2.23791	7.88671e-06
P01024	Complement C3	2.22777	0.0159609
P10412	Histone H1.2	2.22076	6.87821e-07
O75947	ATP synthase subunit d, mitochondrial	2.21998	0.0030376
P62854	Putative 40S ribosomal protein S26-like 1	2.21559	1.10552e-05
P36542	ATP synthase subunit gamma, mitochondrial	2.21475	0.00136393
Q00325	Phosphate carrier protein, mitochondrial	2.19285	0.00237962
Q8TC90	Coiled-coil domain-containing glutamate-rich protein 1	2.18017	0.00172297
O14950	Myosin regulatory light chain 12A	2.17755	0.00103977
P16104	Histone H2AX	2.15994	0.0028001
P11279	Lysosome-associated membrane glycoprotein 1	2.15861	0.00899191
O95447	Lebercilin-like protein	2.15556	6.0156e-05
P24534	Elongation factor 1-beta	2.14969	0.000787008
Q9UQE7	Structural maintenance of chromosomes protein 3	2.14587	0.000454978
Q9HAV7	GrpE protein homolog 1, mitochondrial	2.13264	0.03324
Q96B97	SH3 domain-containing kinase-binding protein 1	2.11547	0.000508254
P30040	Endoplasmic reticulum resident protein 29	2.11154	0.00677323
Q16777	Histone H2A type 2-A	2.08156	0.040891
P30405	Peptidyl-prolyl cis-trans isomerase F, mitochondrial	2.07155	0.000555707
P51659	Peroxisomal multifunctional enzyme type 2	2.06604	0.000192865
P05362	Intercellular adhesion molecule 1	2.06316	5.84707e-06
P04080	Cystatin-B	2.05861	6.16012e-05
P14314	Glucosidase 2 subunit beta	2.05696	0.00347922
P14927	Cytochrome b-c1 complex subunit 7	2.04136	9.02956e-05
P24539	ATP synthase F(0) complex subunit B1, mitochondrial	2.03439	0.000825204
P30043	Flavin reductase (NADPH)	2.03201	0.0115101
P04040	Catalase	2.02795	5.02365e-05
O75494	Serine/arginine-rich splicing factor 10	2.01763	0.00212619
Q9NZZ3	Charged multivesicular body protein 5	2.0083	0.00271479
P09669	Cytochrome c oxidase subunit 6C	2.00004	0.00153542
P30049	ATP synthase subunit delta, mitochondrial	1.97367	0.00152327
P04439	HLA class I histocompatibility antigen, A alpha chain	1.9618	6.53498e-05
P13674	Prolyl 4-hydroxylase subunit alpha-1	1.95641	0.000160511
P10809	60 kDa heat shock protein, mitochondrial	1.94659	0.00366202
P52815	39S ribosomal protein L12, mitochondrial	1.93253	5.29592e-05
Q8NC56	LEM domain-containing protein 2	1.93011	0.0234097
P39019	40S ribosomal protein S19	1.92454	2.5332e-05
Q8NBS9	Thioredoxin domain-containing protein 5	1.91359	0.0031425
Q02487	Desmocollin-2	1.9076	0.00563008
E9PAV3	Nascent polypeptide-associated complex subunit alpha, muscle-specific form	1.90743	0.00198491
P16284	Platelet endothelial cell adhesion molecule	1.90669	0.000801251
P55145	Mesencephalic astrocyte-derived neurotrophic factor	1.90137	9.58344e-05
P10606	Cytochrome c oxidase subunit 5B, mitochondrial	1.89834	0.000740351
Q9H254	Spectrin beta chain, non-erythrocytic 4	1.89293	0.0102878
Q04837	Single-stranded DNA-binding protein, mitochondrial	1.8886	0.00866164
P09622	Dihydrolipoyl dehydrogenase, mitochondrial	1.88295	0.0153835
O43760	Synaptogyrin-2	1.88099	0.000567692
P02787	Serotransferrin	1.88006	0.0374323
P18859	ATP synthase-coupling factor 6, mitochondrial	1.87824	0.00182648
P09429	High mobility group protein B1	1.86046	0.0251117
Q15424	Scaffold attachment factor B1	1.84931	0.000654158
Q92522	Histone H1.10	1.83783	0.0342928
P00367	Glutamate dehydrogenase 1, mitochondrial	1.83391	0.0143529
Q99417	c-Myc-binding protein	1.83378	0.00317542
P47985	Cytochrome b-c1 complex subunit Rieske, mitochondrial	1.82971	0.0126988
P23141	Liver carboxylesterase 1	1.82191	0.00040811
Q13247	Serine/arginine-rich splicing factor 6	1.8219	0.00772697
P13693	Translationally-controlled tumor protein	1.82153	5.13519e-05
P00403	Cytochrome c oxidase subunit 2	1.80659	0.000413075
P38646	Stress-70 protein, mitochondrial	1.79397	1.67673e-05
Q96HE7	ERO1-like protein alpha	1.78834	0.000104202
Q15084	Protein disulfide-isomerase A6	1.78111	2.2879e-05
P53999	Activated RNA polymerase II transcriptional coactivator p15	1.77478	0.0249347
P14625	Endoplasmin	1.77212	0.00242954
P05387	60S acidic ribosomal protein P2	1.76968	0.0017013
P16401	Histone H1.5	1.75878	8.70194e-05
O00754	Lysosomal alpha-mannosidase	1.75725	0.0180851
P07237	Protein disulfide-isomerase	1.74973	0.000242834
Q99460	26S proteasome non-ATPase regulatory subunit 1	1.74833	0.000917599
P05556	Integrin beta-1	1.74077	0.00150758
P45880	Voltage-dependent anion-selective channel protein 2	1.73994	0.00360138
Q9NYU2	UDP-glucose:glycoprotein glucosyltransferase 1	1.73875	0.0347042
P38606	V-type proton ATPase catalytic subunit A	1.73068	0.00737262
P05023	Sodium/potassium-transporting ATPase subunit alpha-1	1.72868	0.000564827
Q9Y2B0	Protein canopy homolog 2	1.72591	0.00775495
P27797	Calreticulin	1.72567	0.0199867
P12236	ADP/ATP translocase 3	1.72398	0.0104233
P35579	Myosin-9	1.71914	0.000556365
Q16740	ATP-dependent Clp protease proteolytic subunit, mitochondrial	1.71459	0.0395621
Q5SSJ5	Heterochromatin protein 1-binding protein 3	1.71237	0.014936
P06576	ATP synthase subunit beta, mitochondrial	1.71162	0.00093469
P62805	Histone H4	1.70614	0.0323415
O75390	Citrate synthase, mitochondrial	1.70078	6.63717e-05
P26583	High mobility group protein B2	1.69941	0.00485033
P62328	Thymosin beta-4	1.69917	0.0150107
P62851	40S ribosomal protein S25	1.69905	0.021769
O60664	Perilipin-3	1.69021	2.84153e-06
Q9NQR4	Omega-amidase NIT2	1.68821	0.018917
Q9H9B4	Sideroflexin-1	1.6804	0.00237542
P25705	ATP synthase subunit alpha, mitochondrial	1.6768	0.000763651
P30101	Protein disulfide-isomerase A3	1.67595	0.00657127
P63218	Guanine nucleotide-binding protein G(I)/G(S)/G(O) subunit gamma-5	1.66677	0.000882222
P23588	Eukaryotic translation initiation factor 4B	1.6608	0.0279016
P61604	10 kDa heat shock protein, mitochondrial	1.65803	3.28365e-06
Q9Y2W1	Thyroid hormone receptor-associated protein 3	1.65679	0.00379776
P62906	60S ribosomal protein L10a	1.65358	0.0225517
P42166	Lamina-associated polypeptide 2, isoform alpha	1.65312	0.00561605
Q9BS26	Endoplasmic reticulum resident protein 44	1.65241	7.37832e-05
P37235	Hippocalcin-like protein 1	1.64532	0.04755
P40926	Malate dehydrogenase, mitochondrial	1.64421	4.94611e-05
P36543	V-type proton ATPase subunit E 1	1.64228	0.00183923
P28799	Progranulin	1.6384	0.00161638
O15212	Prefoldin subunit 6	1.63681	0.00507687
P54709	Sodium/potassium-transporting ATPase subunit beta-3	1.61752	0.000146383
P20618	Proteasome subunit beta type-1	1.6151	0.0170879
Q14019	Coactosin-like protein	1.61236	0.00335806
Q9Y4L1	Hypoxia up-regulated protein 1	1.6112	0.00678138
P11142	Heat shock cognate 71 kDa protein	1.60928	0.000541427
P04843	Dolichyl-diphosphooligosaccharide--protein glycosyltransferase subunit 1	1.60669	0.00979202
O00560	Syntenin-1	1.60122	0.0013376
P08962	CD63 antigen	1.59971	0.00659637
Q13011	Delta(3,5)-Delta(2,4)-dienoyl-CoA isomerase, mitochondrial	1.59908	0.0146531
P23284	Peptidyl-prolyl cis-trans isomerase B	1.59505	0.00100122
O75368	SH3 domain-binding glutamic acid-rich-like protein	1.57543	0.00279469
P04406	Glyceraldehyde-3-phosphate dehydrogenase	1.572	0.00145868
P61586	Transforming protein RhoA	1.57192	0.0383247
P13073	Cytochrome c oxidase subunit 4 isoform 1, mitochondrial	1.55694	0.0076198
Q07955	Serine/arginine-rich splicing factor 1	1.5546	0.0118041
P06454	Prothymosin alpha	1.55454	0.00268342
P08133	Annexin A6	1.55293	0.00697508
P13667	Protein disulfide-isomerase A4	1.55243	0.000183719
P27824	Calnexin	1.54619	2.91593e-06
P30048	Thioredoxin-dependent peroxide reductase, mitochondrial	1.54574	0.00148631
P60660	Myosin light polypeptide 6	1.53341	0.000190723
P21730	C5a anaphylatoxin chemotactic receptor 1	1.53048	0.0010793
O95372	Acyl-protein thioesterase 2	1.5251	0.00562919
Q01130	Serine/arginine-rich splicing factor 2	1.52274	0.0211769
P14174	Macrophage migration inhibitory factor	1.52179	0.00332318
P16070	CD44 antigen	1.51982	0.0107477
A6NCW0	Ubiquitin carboxyl-terminal hydrolase 17-like protein 1	1.51889	0.0015402
P20700	Lamin-B1	1.51497	0.00219252
P62244	40S ribosomal protein S15a	1.51414	0.00279021
Q9NS69	Mitochondrial import receptor subunit TOM22 homolog	1.51388	0.0365881
P09211	Glutathione S-transferase P	0.667944	0.00179045
P17812	CTP synthase 1	0.666975	0.00524872
O60784	Target of Myb protein 1	0.666457	0.0284554
Q53GQ0	Very-long-chain 3-oxoacyl-CoA reductase	0.666039	0.0237399
P43686	26S proteasome regulatory subunit 6B	0.664793	0.0507985
Q14847	LIM and SH3 domain protein 1	0.664335	0.000450519
Q9UBT2	SUMO-activating enzyme subunit 2	0.663887	8.528e-05
P61803	Dolichyl-diphosphooligosaccharide--protein glycosyltransferase subunit DAD1	0.662757	0.00887493
P53004	Biliverdin reductase A	0.661369	0.00255169
P78371	T-complex protein 1 subunit beta	0.660258	0.000583184
P07711	Procathepsin L	0.658069	0.000647781
Q9Y6U3	Scinderin	0.651786	0.00359554
P09874	Poly [ADP-ribose] polymerase 1	0.650723	0.00287384
Q9UNP9	Peptidyl-prolyl cis-trans isomerase E	0.647594	0.0081638
P50452	Serpin B8	0.642823	0.00140465
Q96PU8	Protein quaking	0.636497	0.00910891
P17987	T-complex protein 1 subunit alpha	0.636231	0.000385021
O60763	General vesicular transport factor p115	0.635626	0.00205051
Q14974	Importin subunit beta-1	0.632814	0.000210641
P13489	Ribonuclease inhibitor	0.631141	0.00109528
P31146	Coronin-1A	0.630587	0.00584353
O43390	Heterogeneous nuclear ribonucleoprotein R	0.628339	0.00350715
Q13838	Spliceosome RNA helicase DDX39B	0.625495	0.00439996
Q7KZF4	Staphylococcal nuclease domain-containing protein 1	0.623955	0.00179463
O00244	Copper transport protein ATOX1	0.623911	0.00297107
P11216	Glycogen phosphorylase, brain form	0.623299	0.0225087
Q03519	Antigen peptide transporter 2	0.622363	0.00263229
P06730	Eukaryotic translation initiation factor 4E	0.619791	0.0134942
O95747	Serine/threonine-protein kinase R1	0.617793	0.00232831
P07741	Adenine phosphoribosyltransferase	0.613675	0.000625262
Q13200	26S proteasome non-ATPase regulatory subunit 2	0.611593	0.0224499
O00410	Importin-5	0.611412	0.00711183
P53621	Coatomer subunit alpha	0.608827	0.00756564
P28482	Mitogen-activated protein kinase 1	0.608169	0.00123143
Q14011	Cold-inducible RNA-binding protein	0.606955	0.000521784
Q12904	Aminoacyl tRNA synthase complex-interacting multifunctional protein 1	0.605154	0.0105863
O43583	Density-regulated protein	0.604379	0.0486931
P00966	Argininosuccinate synthase	0.601013	0.0259204
O75083	WD repeat-containing protein 1	0.596837	7.34067e-05
P18669	Phosphoglycerate mutase 1	0.594659	0.0127308
Q16555	Dihydropyrimidinase-related protein 2	0.590481	0.00138374
Q9Y3I0	RNA-splicing ligase RtcB homolog	0.589117	0.00607032
P20290	Transcription factor BTF3	0.585767	0.00324341
P22102	Trifunctional purine biosynthetic protein adenosine-3	0.585645	0.0183255
Q9UJ70	N-acetyl-D-glucosamine kinase	0.584651	0.00161904
P31946	14-3-3 protein beta/alpha	0.583996	0.00789259
O15144	Actin-related protein 2/3 complex subunit 2	0.583915	0.000257205
P52895	Aldo-keto reductase family 1 member C2	0.583267	0.00832916
O15260	Surfeit locus protein 4	0.582481	0.00302462
P07437	Tubulin beta chain	0.58055	3.50627e-05
P55010	Eukaryotic translation initiation factor 5	0.580478	0.00131353
P51114	Fragile X mental retardation syndrome-related protein 1	0.577511	0.00286716
Q10713	Mitochondrial-processing peptidase subunit alpha	0.576481	0.0178173
Q99832	T-complex protein 1 subunit eta	0.574585	7.42976e-06
O43504	Ragulator complex protein LAMTOR5	0.573687	0.0337389
P14550	Aldo-keto reductase family 1 member A1	0.569964	0.0264839
Q9NVJ2	ADP-ribosylation factor-like protein 8B	0.5698	0.010822
P28065	Proteasome subunit beta type-9	0.564965	0.00564041
P49327	Fatty acid synthase	0.562978	0.000341007
Q66K74	Microtubule-associated protein 1S	0.560765	0.0443222
Q13637	Ras-related protein Rab-32	0.559859	0.00989353
P51991	Heterogeneous nuclear ribonucleoprotein A3	0.558797	0.000616462
Q13263	Transcription intermediary factor 1-beta	0.550022	0.000717834
Q07960	Rho GTPase-activating protein 1	0.547309	0.0343094
A6NI72	Neutrophil cytosol factor 1	0.54636	0.00167945
P13645	Keratin, type I cytoskeletal 10	0.545682	4.08461e-05
P53618	Coatomer subunit beta	0.543712	0.00869884
Q9H845	Complex I assembly factor ACAD9, mitochondrial	0.542894	0.0142483
Q8TD55	Pleckstrin homology domain-containing family O member 2	0.541406	0.0168157
Q9NUU7	ATP-dependent RNA helicase DDX19B	0.53074	0.0185695
P56192	Methionine--tRNA ligase, cytoplasmic	0.530652	0.0012407
O95336	6-phosphogluconolactonase	0.53007	0.000358508
Q16576	Histone-binding protein RBBP7	0.528332	3.09294e-05
Q9NQW7	Xaa-Pro aminopeptidase 1	0.526498	0.0265912
O43175	D-3-phosphoglycerate dehydrogenase	0.526129	0.00937115
P04899	Guanine nucleotide-binding protein G(i) subunit alpha-2	0.524037	0.00260312
P35998	26S proteasome regulatory subunit 7	0.522495	0.000264898
P55209	Nucleosome assembly protein 1-like 1	0.520208	0.0213453
P50570	Dynamin-2	0.520007	0.00158567
O00487	26S proteasome non-ATPase regulatory subunit 14	0.518006	0.0324763
O14618	Copper chaperone for superoxide dismutase	0.517697	0.0148184
O43396	Thioredoxin-like protein 1	0.51604	0.000171755
O94903	Pyridoxal phosphate homeostasis protein	0.513199	0.0033926
P55265	Double-stranded RNA-specific adenosine deaminase	0.509893	0.000777411
P08240	Signal recognition particle receptor subunit alpha	0.509297	0.0199617
Q9P2J5	Leucine--tRNA ligase, cytoplasmic	0.509062	9.75697e-05
Q99816	Tumor susceptibility gene 101 protein	0.506646	0.0314009
P33176	Kinesin-1 heavy chain	0.506158	0.00228542
P54136	Arginine--tRNA ligase, cytoplasmic	0.505853	8.7443e-05
O43143	ATP-dependent RNA helicase DHX15	0.502628	0.00325178
P78344	Eukaryotic translation initiation factor 4 gamma 2	0.501287	0.00540437
Q9Y333	U6 snRNA-associated Sm-like protein LSm2	0.496678	0.00397472
Q8WU79	Stromal membrane-associated protein 2	0.495579	0.00309746
P26368	Splicing factor U2AF 65 kDa subunit	0.489702	0.0144691
P13804	Electron transfer flavoprotein subunit alpha, mitochondrial	0.488644	0.0313772
P05455	Lupus La protein	0.486836	0.00031274
Q9Y696	Chloride intracellular channel protein 4	0.481637	0.00361244
Q16658	Fascin	0.479695	0.00163446
Q9Y6E0	Serine/threonine-protein kinase 24	0.477746	0.0153375
P14868	Aspartate--tRNA ligase, cytoplasmic	0.476866	5.0384e-05
P13995	Bifunctional methylenetetrahydrofolate dehydrogenase/cyclohydrolase, mitochondrial	0.474984	0.000130349
Q9Y5B9	FACT complex subunit SPT16	0.471425	0.000825752
P09914	Interferon-induced protein with tetratricopeptide repeats 1	0.47113	0.008843
P68366	Tubulin alpha-4A chain	0.469021	0.00168671
P61077	Ubiquitin-conjugating enzyme E2 D2	0.468456	0.00405462
P07814	Bifunctional glutamate/proline--tRNA ligase	0.465502	0.000109903
P29590	Protein PML	0.464919	0.000865846
Q9H4M9	EH domain-containing protein 1	0.464209	0.000546878
O43252	Bifunctional 3'-phosphoadenosine 5'-phosphosulfate synthase 1	0.462293	0.001001
Q92688	Acidic leucine-rich nuclear phosphoprotein 32 family member B	0.461385	0.0133632
Q9H3P7	Golgi resident protein GCP60	0.460975	0.00379662
P35908	Keratin, type II cytoskeletal 2 epidermal	0.457065	1.14054e-05
Q9Y3Z3	Deoxynucleoside triphosphate triphosphohydrolase SAMHD1	0.453329	0.00046671
Q15366	Poly(rC)-binding protein 2	0.452686	5.3564e-05
O75131	Copine-3	0.452679	0.00584185
P17844	Probable ATP-dependent RNA helicase DDX5	0.449632	0.000413821
P50213	Isocitrate dehydrogenase [NAD] subunit alpha, mitochondrial	0.44922	0.0199532
Q05655	Protein kinase C delta type	0.448342	0.00197091
Q9BUF5	Tubulin beta-6 chain	0.448283	2.33608e-05
P68363	Tubulin alpha-1B chain	0.445516	0.0001569
P19525	Interferon-induced, double-stranded RNA-activated protein kinase	0.444762	0.000144538
Q9NSE4	Isoleucine--tRNA ligase, mitochondrial	0.440449	0.0176067
P52789	Hexokinase-2	0.439367	0.0500125
P55060	Exportin-2	0.434552	0.000729983
P51153	Ras-related protein Rab-13	0.43339	0.000275986
P09913	Interferon-induced protein with tetratricopeptide repeats 2	0.431324	0.0151934
P11310	Medium-chain specific acyl-CoA dehydrogenase, mitochondrial	0.425827	0.000537912
P41227	N-alpha-acetyltransferase 10	0.419671	0.0494691
Q9Y678	Coatomer subunit gamma-1	0.418254	0.0219266
P07203	Glutathione peroxidase 1	0.416263	0.000421117
Q8NAB2	Kelch repeat and BTB domain-containing protein 3	0.416029	0.000742737
P63151	Serine/threonine-protein phosphatase 2A 55 kDa regulatory subunit B gamma isoform	0.413127	5.84778e-05
Q16666	Gamma-interferon-inducible protein 16	0.40497	0.000356995
P04264	Keratin, type II cytoskeletal 1	0.403392	1.80634e-05
O75439	Mitochondrial-processing peptidase subunit beta	0.400929	0.0129017
O00182	Galectin-9	0.400446	0.00650917
O95571	Persulfide dioxygenase ETHE1, mitochondrial	0.397508	0.0400436
O75874	Isocitrate dehydrogenase [NADP] cytoplasmic	0.393776	0.00101867
P54578	Ubiquitin carboxyl-terminal hydrolase 14	0.38514	6.20721e-05
O75351	Vacuolar protein sorting-associated protein 4B	0.383878	0.0065837
Q03518	Antigen peptide transporter 1	0.379417	0.00138596
Q06210	Glutamine--fructose-6-phosphate aminotransferase [isomerizing] 1	0.377806	0.00114563
O00299	Chloride intracellular channel protein 1	0.374288	0.00188437
P09543	2',3'-cyclic-nucleotide 3'-phosphodiesterase	0.373432	0.000400431
P52272	Heterogeneous nuclear ribonucleoprotein M	0.370321	2.52637e-06
P41250	Glycine--tRNA ligase	0.36969	0.0458174
Q9H4A4	Aminopeptidase B	0.369514	0.00875703
Q9BSJ8	Extended synaptotagmin-1	0.368815	0.000107548
Q9Y2Q3	Glutathione S-transferase kappa 1	0.367428	0.00308226
Q15185	Prostaglandin E synthase 3	0.366248	0.000535158
Q7Z2K6	Endoplasmic reticulum metallopeptidase 1	0.362175	0.035039
Q01813	ATP-dependent 6-phosphofructokinase, platelet type	0.360976	0.000190871
O14879	Interferon-induced protein with tetratricopeptide repeats 3	0.360456	0.000752123
P35527	Keratin, type I cytoskeletal 9	0.356466	0.00140057
Q15365	Poly(rC)-binding protein 1	0.355288	7.89045e-05
Q08752	Peptidyl-prolyl cis-trans isomerase D	0.352099	0.000313786
P31943	Heterogeneous nuclear ribonucleoprotein H	0.345893	0.0128351
O00170	AH receptor-interacting protein	0.344771	0.011511
P19012	Keratin, type I cytoskeletal 15	0.344235	0.00148637
P18077	60S ribosomal protein L35a	0.338327	0.0136781
P48147	Prolyl endopeptidase	0.332629	0.00622239
Q15121	Astrocytic phosphoprotein PEA-15	0.332134	2.33557e-05
P42224	Signal transducer and activator of transcription 1-alpha/beta	0.328573	2.36175e-06
O95786	Antiviral innate immune response receptor RIG-I	0.326669	0.0042768
O43776	Asparagine--tRNA ligase, cytoplasmic	0.324592	0.00822339
P12277	Creatine kinase B-type	0.323338	0.000104106
P60842	Eukaryotic initiation factor 4A-I	0.321185	4.44198e-05
Q9NR30	Nucleolar RNA helicase 2	0.317184	0.000961263
P36776	Lon protease homolog, mitochondrial	0.314403	0.00113888
Q9Y6K5	2'-5'-oligoadenylate synthase 3	0.314377	0.00111484
O60888	Protein CutA	0.312675	0.000307097
P31942	Heterogeneous nuclear ribonucleoprotein H3	0.311066	0.000657263
Q9H223	EH domain-containing protein 4	0.310581	0.000797371
P38919	Eukaryotic initiation factor 4A-III	0.302642	0.0117211
Q9Y5K5	Ubiquitin carboxyl-terminal hydrolase isozyme L5	0.299319	0.00177499
Q9Y263	Phospholipase A-2-activating protein	0.297103	0.0022599
P57737	Coronin-7	0.293899	0.00189721
P48735	Isocitrate dehydrogenase [NADP], mitochondrial	0.292793	0.000924988
P29350	Tyrosine-protein phosphatase non-receptor type 6	0.284335	3.00346e-07
Q15942	Zyxin	0.281784	0.00682818
P18085	ADP-ribosylation factor 4	0.280394	0.000836529
P07477	Serine protease 1	0.276168	7.83914e-05
P30044	Peroxiredoxin-5, mitochondrial	0.275507	0.00946834
P20592	Interferon-induced GTP-binding protein Mx2	0.269121	0.000171141
O43681	ATPase GET3	0.262213	0.000394202
P21964	Catechol O-methyltransferase	0.260463	0.000963131
P81605	Dermcidin	0.252987	0.00148418
P46459	Vesicle-fusing ATPase	0.251432	0.000289517
P62333	26S proteasome regulatory subunit 10B	0.248353	0.0113522
Q9NR31	GTP-binding protein SAR1b	0.238066	7.03605e-06
Q14012	Calcium/calmodulin-dependent protein kinase type 1	0.237314	1.4893e-05
Q12965	Unconventional myosin-Ie	0.235893	0.00243753
P12268	Inosine-5'-monophosphate dehydrogenase 2	0.235117	0.000835882
O15523	ATP-dependent RNA helicase DDX3Y	0.225335	6.46392e-06
Q86UX7	Fermitin family homolog 3	0.216022	0.000356706
Q14258	E3 ubiquitin/ISG15 ligase TRIM25	0.215654	3.93559e-05
P49588	Alanine--tRNA ligase, cytoplasmic	0.21501	8.39478e-05
P49006	MARCKS-related protein	0.19099	0.000305159
P29466	Caspase-1	0.182517	0.00138284
O60493	Sorting nexin-3	0.179086	8.87453e-06
Q13418	Integrin-linked protein kinase	0.126986	0.000744643
O60488	Long-chain-fatty-acid--CoA ligase 4	0.116413	0.00445686
P49411	Elongation factor Tu, mitochondrial	0.0981402	0.00158987

## Sheet: JAL42
Accession	Protein name	Fold change	P-value
Q5ZPR3	CD276 antigen	5.31436	0.0247848
Q96JA4	Membrane-spanning 4-domains subfamily A member 14	5.30859	0.000771122
Q8WXE9	Stonin-2	5.06531	0.000760241
O75901	Ras association domain-containing protein 9	5.05744	0.000393045
P20702	Integrin alpha-X	4.50538	0.021004
P0C221	Coiled-coil domain-containing protein 175	4.36043	0.0212454
Q16671	Anti-Muellerian hormone type-2 receptor	4.15208	0.0406591
Q9NW08	DNA-directed RNA polymerase III subunit RPC2	3.63042	0.000498305
P12259	Coagulation factor V	3.61396	0.00662393
Q7RTS5	Proton channel OTOP3	3.6052	3.51926e-06
Q9Y3L3	SH3 domain-binding protein 1	3.57416	0.00233347
Q92597	Protein NDRG1	3.56135	0.00204458
P14927	Cytochrome b-c1 complex subunit 7	3.45375	0.00122883
P60059	Protein transport protein Sec61 subunit gamma	3.40122	0.0220828
Q9Y3U8	60S ribosomal protein L36	3.16456	4.52899e-06
P30043	Flavin reductase (NADPH)	3.11152	0.0389909
Q99541	Perilipin-2	3.03105	0.00359912
P27701	CD82 antigen	3.00875	0.00344972
P02656	Apolipoprotein C-III	2.99459	0.0118171
P35613	Basigin	2.93791	0.0339459
Q969V3	Nicalin	2.91989	0.0326424
P18754	Regulator of chromosome condensation	2.90529	0.00071467
Q01844	RNA-binding protein EWS	2.87121	2.8598e-06
Q96A26	Protein FAM162A	2.79612	0.00243551
Q9H8V3	Protein ECT2	2.78699	0.000431506
P16104	Histone H2AX	2.7193	1.23757e-06
P21589	5'-nucleotidase	2.68079	0.00971668
O43861	Probable phospholipid-transporting ATPase IIB	2.66945	0.00118342
P05141	ADP/ATP translocase 2	2.54043	0.00346578
P07602	Prosaposin	2.5202	0.0120085
O95202	Mitochondrial proton/calcium exchanger protein	2.51112	0.0337875
P08195	4F2 cell-surface antigen heavy chain	2.49406	0.0023218
Q16777	Histone H2A type 2-A	2.42301	0.0433355
P36542	ATP synthase subunit gamma, mitochondrial	2.39341	0.0296978
Q12905	Interleukin enhancer-binding factor 2	2.37604	0.0238551
P0DMV8	Heat shock 70 kDa protein 1B	2.22784	0.0018165
P01137	Transforming growth factor beta-1 proprotein	2.19617	6.37564e-05
P00505	Aspartate aminotransferase, mitochondrial	2.13536	0.000157219
P10412	Histone H1.2	2.10325	0.000608447
P83731	60S ribosomal protein L24	2.09246	0.00508631
O96000	NADH dehydrogenase [ubiquinone] 1 beta subcomplex subunit 10	2.07779	0.0153209
Q9BT09	Protein canopy homolog 3	2.07469	0.000362279
P05362	Intercellular adhesion molecule 1	2.07312	0.00226669
P49755	Transmembrane emp24 domain-containing protein 10	2.07008	0.00460846
Q14739	Delta(14)-sterol reductase LBR	2.06788	0.00669828
P08708	40S ribosomal protein S17	2.06629	0.0313344
Q96AG4	Leucine-rich repeat-containing protein 59	2.05495	1.88442e-06
P16401	Histone H1.5	2.03622	1.29746e-05
P11166	Solute carrier family 2, facilitated glucose transporter member 1	2.02584	0.00461313
Q13243	Serine/arginine-rich splicing factor 5	1.98461	0.0181813
O15427	Monocarboxylate transporter 4	1.984	0.00016964
P02771	Alpha-fetoprotein	1.97204	0.00638299
P80723	Brain acid soluble protein 1	1.97054	0.00332329
Q9BRT2	Ubiquinol-cytochrome-c reductase complex assembly factor 2	1.96916	0.0222924
P09012	U1 small nuclear ribonucleoprotein A	1.96395	0.0270419
Q9Y608	Leucine-rich repeat flightless-interacting protein 2	1.95526	0.041106
Q02487	Desmocollin-2	1.95457	0.00361415
P11021	Endoplasmic reticulum chaperone BiP	1.95012	3.09328e-06
P16284	Platelet endothelial cell adhesion molecule	1.9457	0.000126451
P16152	Carbonyl reductase [NADPH] 1	1.94433	0.00526689
E9PAV3	Nascent polypeptide-associated complex subunit alpha, muscle-specific form	1.94424	2.39962e-05
P23141	Liver carboxylesterase 1	1.94274	0.00212759
P08648	Integrin alpha-5	1.92644	0.00246837
O95817	BAG family molecular chaperone regulator 3	1.92567	0.00292275
P30040	Endoplasmic reticulum resident protein 29	1.91468	3.80084e-06
P61163	Alpha-centractin	1.907	0.0144133
P62847	40S ribosomal protein S24	1.89549	0.00118373
P43034	Platelet-activating factor acetylhydrolase IB subunit beta	1.89512	0.00710309
P20618	Proteasome subunit beta type-1	1.88933	0.00526482
P51149	Ras-related protein Rab-7a	1.87355	0.0116667
P29692	Elongation factor 1-delta	1.86747	0.00624092
Q92522	Histone H1.10	1.86602	0.000415746
Q8NI22	Multiple coagulation factor deficiency protein 2	1.86118	0.00423448
P28070	Proteasome subunit beta type-4	1.85765	0.000259672
P62805	Histone H4	1.85042	0.0027899
Q8TC90	Coiled-coil domain-containing glutamate-rich protein 1	1.82746	0.00156849
Q96HE7	ERO1-like protein alpha	1.8198	2.07361e-05
O00232	26S proteasome non-ATPase regulatory subunit 12	1.81948	0.0176936
P13674	Prolyl 4-hydroxylase subunit alpha-1	1.81325	5.10167e-05
Q15124	Phosphoglucomutase-like protein 5	1.80588	0.00954754
O43504	Ragulator complex protein LAMTOR5	1.80528	0.0105382
P05387	60S acidic ribosomal protein P2	1.80193	0.000325507
P53999	Activated RNA polymerase II transcriptional coactivator p15	1.79632	0.000467982
Q9BVC6	Transmembrane protein 109	1.78479	0.00220564
Q12797	Aspartyl/asparaginyl beta-hydroxylase	1.78358	0.00994325
P42166	Lamina-associated polypeptide 2, isoform alpha	1.77966	0.000864995
P14324	Farnesyl pyrophosphate synthase	1.7794	0.00563258
Q04941	Proteolipid protein 2	1.77544	0.000244218
Q9UL25	Ras-related protein Rab-21	1.76836	0.0175103
P07305	Histone H1.0	1.76648	7.22537e-05
P04080	Cystatin-B	1.76263	0.025136
P06753	Tropomyosin alpha-3 chain	1.76116	0.0305503
P56385	ATP synthase subunit e, mitochondrial	1.75511	0.00122581
Q9NP79	Vacuolar protein sorting-associated protein VTA1 homolog	1.74899	0.0393172
P09651	Heterogeneous nuclear ribonucleoprotein A1	1.74664	0.000125374
Q7Z4V5	Hepatoma-derived growth factor-related protein 2	1.74479	0.0298727
P11279	Lysosome-associated membrane glycoprotein 1	1.73208	0.00455862
Q13409	Cytoplasmic dynein 1 intermediate chain 2	1.73207	0.0233346
Q15084	Protein disulfide-isomerase A6	1.72032	0.000201106
P11234	Ras-related protein Ral-B	1.71988	0.000257174
P17096	High mobility group protein HMG-I/HMG-Y	1.71911	0.00037099
P62316	Small nuclear ribonucleoprotein Sm D2	1.71771	0.00105486
O14950	Myosin regulatory light chain 12A	1.71237	1.56996e-05
P55769	NHP2-like protein 1	1.71211	0.0414038
P14314	Glucosidase 2 subunit beta	1.70853	0.00592829
O60814	Histone H2B type 1-M	1.70089	0.0422378
Q13011	Delta(3,5)-Delta(2,4)-dienoyl-CoA isomerase, mitochondrial	1.70035	0.00757043
Q15459	Splicing factor 3A subunit 1	1.69738	0.000299723
P07954	Fumarate hydratase, mitochondrial	1.69186	0.00812566
O75964	ATP synthase subunit g, mitochondrial	1.68564	0.000499906
Q96B97	SH3 domain-containing kinase-binding protein 1	1.68031	0.00445723
P51659	Peroxisomal multifunctional enzyme type 2	1.67794	0.000363646
Q13813	Spectrin alpha chain, non-erythrocytic 1	1.67447	0.03148
Q15424	Scaffold attachment factor B1	1.66569	0.000287265
Q9UGP8	Translocation protein SEC63 homolog	1.66423	0.0504687
P09601	Heme oxygenase 1	1.66369	0.000484054
P39019	40S ribosomal protein S19	1.65769	9.17494e-05
Q9Y5L4	Mitochondrial import inner membrane translocase subunit Tim13	1.65186	0.0159785
P68431	Histone H3.2	1.65059	0.0383619
P62081	40S ribosomal protein S7	1.64757	0.000678248
P61165	Transmembrane protein 258	1.64417	0.000259604
O43760	Synaptogyrin-2	1.63764	0.000198681
Q9Y2W1	Thyroid hormone receptor-associated protein 3	1.63539	0.000885796
P55145	Mesencephalic astrocyte-derived neurotrophic factor	1.63428	0.0145559
O60664	Perilipin-3	1.62696	0.00083476
P36957	Dihydrolipoyllysine-residue succinyltransferase component of 2-oxoglutarate dehydrogenase complex, mitochondrial	1.62339	0.0247441
P62854	Putative 40S ribosomal protein S26-like 1	1.62065	0.000182778
O75390	Citrate synthase, mitochondrial	1.61406	8.61816e-05
P00338	L-lactate dehydrogenase A chain	1.60366	0.000856789
Q9NQR4	Omega-amidase NIT2	1.60195	0.0187855
P24752	Acetyl-CoA acetyltransferase, mitochondrial	1.59788	0.000840551
Q9BS26	Endoplasmic reticulum resident protein 44	1.58958	2.26165e-05
O75367	Core histone macro-H2A.1	1.58957	0.00403494
P20700	Lamin-B1	1.58759	0.0002571
P09496	Clathrin light chain A	1.5872	0.00161267
O75947	ATP synthase subunit d, mitochondrial	1.58524	2.74682e-05
P13667	Protein disulfide-isomerase A4	1.58371	0.0075077
Q07021	Complement component 1 Q subcomponent-binding protein, mitochondrial	1.56978	0.0325671
Q07955	Serine/arginine-rich splicing factor 1	1.56473	0.0221556
P14174	Macrophage migration inhibitory factor	1.56458	0.00409013
P05556	Integrin beta-1	1.55894	0.00227715
Q13247	Serine/arginine-rich splicing factor 6	1.54982	0.00207455
P00492	Hypoxanthine-guanine phosphoribosyltransferase	1.54719	0.0201826
P40926	Malate dehydrogenase, mitochondrial	1.54678	1.63992e-05
P04040	Catalase	1.53561	0.000346103
P54727	UV excision repair protein RAD23 homolog B	1.53483	1.06338e-05
Q00325	Phosphate carrier protein, mitochondrial	1.53446	0.000747448
Q9P2E9	Ribosome-binding protein 1	1.53262	0.00170006
P21796	Voltage-dependent anion-selective channel protein 1	1.52452	0.0363254
Q01130	Serine/arginine-rich splicing factor 2	1.52253	1.9677e-05
P07858	Cathepsin B	1.52083	0.00675414
O15347	High mobility group protein B3	1.51853	0.0088601
P55036	26S proteasome non-ATPase regulatory subunit 4	1.51647	0.000794811
P62424	60S ribosomal protein L7a	1.51553	2.66556e-05
P20073	Annexin A7	1.51524	0.0170149
Q9NQC3	Reticulon-4	1.50601	1.04679e-05
Q8TE73	Dynein axonemal heavy chain 5	1.50546	0.00756149
P19404	NADH dehydrogenase [ubiquinone] flavoprotein 2, mitochondrial	1.50497	0.0239136
Q5SSJ5	Heterochromatin protein 1-binding protein 3	1.50214	0.00106559
P17987	T-complex protein 1 subunit alpha	0.66433	0.00328724
Q96I99	Succinate--CoA ligase [GDP-forming] subunit beta, mitochondrial	0.664323	0.00919476
P07814	Bifunctional glutamate/proline--tRNA ligase	0.659849	0.0133472
P60891	Ribose-phosphate pyrophosphokinase 1	0.657844	0.00222767
O00487	26S proteasome non-ATPase regulatory subunit 14	0.654709	0.00304291
P27348	14-3-3 protein theta	0.652705	0.0245095
Q13838	Spliceosome RNA helicase DDX39B	0.652658	0.00125639
P43487	Ran-specific GTPase-activating protein	0.649702	0.0102333
P07108	Acyl-CoA-binding protein	0.649209	0.0295648
Q9NR30	Nucleolar RNA helicase 2	0.648419	0.00157442
P26368	Splicing factor U2AF 65 kDa subunit	0.646287	0.0184614
P18669	Phosphoglycerate mutase 1	0.64454	0.0387438
P08240	Signal recognition particle receptor subunit alpha	0.643322	0.0305706
Q9UJ70	N-acetyl-D-glucosamine kinase	0.642764	0.00440362
Q03519	Antigen peptide transporter 2	0.642121	0.00206002
Q9H4A4	Aminopeptidase B	0.639354	0.0212343
P52895	Aldo-keto reductase family 1 member C2	0.630638	0.00958658
P50991	T-complex protein 1 subunit delta	0.630037	0.000926023
O60234	Glia maturation factor gamma	0.627245	0.0421127
Q00688	Peptidyl-prolyl cis-trans isomerase FKBP3	0.626752	0.00191282
O95816	BAG family molecular chaperone regulator 2	0.625916	0.0415817
Q9Y3Z3	Deoxynucleoside triphosphate triphosphohydrolase SAMHD1	0.624943	0.00107248
P35527	Keratin, type I cytoskeletal 9	0.623722	0.00379536
P20042	Eukaryotic translation initiation factor 2 subunit 2	0.622449	0.000664329
O14618	Copper chaperone for superoxide dismutase	0.621642	0.00251426
O15144	Actin-related protein 2/3 complex subunit 2	0.620733	0.000295376
Q9BT78	COP9 signalosome complex subunit 4	0.619848	0.00875842
P78371	T-complex protein 1 subunit beta	0.619204	0.00645662
Q99832	T-complex protein 1 subunit eta	0.617535	5.48327e-06
Q15942	Zyxin	0.615244	0.00130991
Q9P2J5	Leucine--tRNA ligase, cytoplasmic	0.614324	0.00064057
P09913	Interferon-induced protein with tetratricopeptide repeats 2	0.61409	0.0178673
Q9BTT0	Acidic leucine-rich nuclear phosphoprotein 32 family member E	0.612238	0.0108769
P50570	Dynamin-2	0.611278	0.00329856
O60763	General vesicular transport factor p115	0.609791	0.000522633
Q16658	Fascin	0.608752	0.0010044
P54886	Delta-1-pyrroline-5-carboxylate synthase	0.608578	0.0118974
A6NI72	Neutrophil cytosol factor 1	0.608252	0.000800941
P49327	Fatty acid synthase	0.608161	4.47186e-05
Q04446	1,4-alpha-glucan-branching enzyme	0.606839	0.00253418
O76003	Glutaredoxin-3	0.604686	0.00315667
Q8TD55	Pleckstrin homology domain-containing family O member 2	0.603371	0.0159233
P55957	BH3-interacting domain death agonist	0.603144	0.0231948
P17980	26S proteasome regulatory subunit 6A	0.601149	0.00101772
P14317	Hematopoietic lineage cell-specific protein	0.597995	0.00346009
Q99714	3-hydroxyacyl-CoA dehydrogenase type-2	0.597599	0.0473575
O00410	Importin-5	0.592672	0.043133
Q96PU8	Protein quaking	0.590822	0.0370493
Q14974	Importin subunit beta-1	0.58649	0.000144903
Q9Y5K5	Ubiquitin carboxyl-terminal hydrolase isozyme L5	0.58449	0.0119877
Q9UJU6	Drebrin-like protein	0.582498	0.036177
Q15149	Plectin	0.575187	0.000164645
P31943	Heterogeneous nuclear ribonucleoprotein H	0.572192	0.0294722
Q9NX46	ADP-ribosylhydrolase ARH3	0.566649	0.0228455
P52789	Hexokinase-2	0.56462	0.00617221
Q14498	RNA-binding protein 39	0.561394	0.000610653
P06737	Glycogen phosphorylase, liver form	0.560463	0.00280198
Q10713	Mitochondrial-processing peptidase subunit alpha	0.558457	0.00757597
Q99829	Copine-1	0.558076	0.00477828
P07741	Adenine phosphoribosyltransferase	0.557577	0.000596602
Q9Y5B9	FACT complex subunit SPT16	0.557462	0.00439373
P31946	14-3-3 protein beta/alpha	0.549939	0.0066133
O43396	Thioredoxin-like protein 1	0.548019	0.000270276
P55060	Exportin-2	0.541638	0.00397191
Q92841	Probable ATP-dependent RNA helicase DDX17	0.541634	0.000827417
O75937	DnaJ homolog subfamily C member 8	0.532556	0.000457418
P07711	Procathepsin L	0.530118	0.0002969
O94979	Protein transport protein Sec31A	0.524714	6.38611e-05
P11216	Glycogen phosphorylase, brain form	0.52164	0.0191921
P09543	2',3'-cyclic-nucleotide 3'-phosphodiesterase	0.521095	6.23384e-05
Q16666	Gamma-interferon-inducible protein 16	0.517701	0.000565974
O43143	ATP-dependent RNA helicase DHX15	0.516699	0.0163591
P13489	Ribonuclease inhibitor	0.516569	0.000265776
Q14919	Dr1-associated corepressor	0.516371	0.00067013
O43252	Bifunctional 3'-phosphoadenosine 5'-phosphosulfate synthase 1	0.515413	0.000755674
P35998	26S proteasome regulatory subunit 7	0.515262	0.000162961
O75083	WD repeat-containing protein 1	0.51127	0.000126143
Q13263	Transcription intermediary factor 1-beta	0.508213	0.00224594
P07477	Serine protease 1	0.501281	8.49164e-05
P30085	UMP-CMP kinase	0.501045	0.0335067
Q15121	Astrocytic phosphoprotein PEA-15	0.495893	5.50375e-05
Q9BUF5	Tubulin beta-6 chain	0.493359	0.00160316
P55010	Eukaryotic translation initiation factor 5	0.491975	8.03557e-05
Q9H845	Complex I assembly factor ACAD9, mitochondrial	0.491722	0.00039925
P63151	Serine/threonine-protein phosphatase 2A 55 kDa regulatory subunit B gamma isoform	0.490756	0.000697601
P14868	Aspartate--tRNA ligase, cytoplasmic	0.487718	0.000182413
P33176	Kinesin-1 heavy chain	0.487292	0.00135366
P61077	Ubiquitin-conjugating enzyme E2 D2	0.485381	0.00700896
P54709	Sodium/potassium-transporting ATPase subunit beta-3	0.482444	0.000969149
P20592	Interferon-induced GTP-binding protein Mx2	0.476506	0.0208813
P12277	Creatine kinase B-type	0.46925	0.000817707
P54578	Ubiquitin carboxyl-terminal hydrolase 14	0.466454	0.0029775
Q06210	Glutamine--fructose-6-phosphate aminotransferase [isomerizing] 1	0.464974	0.0100746
Q13200	26S proteasome non-ATPase regulatory subunit 2	0.464517	8.93353e-05
P56192	Methionine--tRNA ligase, cytoplasmic	0.461279	0.00422269
O00299	Chloride intracellular channel protein 1	0.460396	0.00424994
P42224	Signal transducer and activator of transcription 1-alpha/beta	0.457675	4.14019e-05
P50213	Isocitrate dehydrogenase [NAD] subunit alpha, mitochondrial	0.456423	0.013571
P62937	Peptidyl-prolyl cis-trans isomerase A	0.452439	8.80959e-06
P68104	Putative elongation factor 1-alpha-like 3	0.452042	0.00170408
Q9Y678	Coatomer subunit gamma-1	0.451074	0.0200315
P51153	Ras-related protein Rab-13	0.447314	1.45684e-06
O14879	Interferon-induced protein with tetratricopeptide repeats 3	0.443499	0.000253613
P41250	Glycine--tRNA ligase	0.441306	0.00131731
Q12965	Unconventional myosin-Ie	0.439083	0.00408643
Q8NAB2	Kelch repeat and BTB domain-containing protein 3	0.436626	0.00018102
P05455	Lupus La protein	0.435205	0.0169418
O43175	D-3-phosphoglycerate dehydrogenase	0.430826	0.000137677
P17844	Probable ATP-dependent RNA helicase DDX5	0.430732	3.31149e-05
P39656	Dolichyl-diphosphooligosaccharide--protein glycosyltransferase 48 kDa subunit =Homo sapiens OX=9606 GN=DD	0.429751	7.81581e-05
P09914	Interferon-induced protein with tetratricopeptide repeats 1	0.425379	9.33445e-07
Q9BSJ8	Extended synaptotagmin-1	0.411841	0.0025214
P21964	Catechol O-methyltransferase	0.410398	0.0019635
P36776	Lon protease homolog, mitochondrial	0.405813	0.00506699
Q9NUU7	ATP-dependent RNA helicase DDX19B	0.401632	0.00744165
Q13045	Protein flightless-1 homolog	0.399378	0.0462241
Q66K74	Microtubule-associated protein 1S	0.395323	0.0173312
Q15365	Poly(rC)-binding protein 1	0.394194	1.73433e-05
P19525	Interferon-induced, double-stranded RNA-activated protein kinase	0.390804	3.38051e-05
O14980	Exportin-1	0.37997	0.0118785
Q9Y2Q3	Glutathione S-transferase kappa 1	0.378939	0.007277
Q15366	Poly(rC)-binding protein 2	0.378936	0.000181168
P18085	ADP-ribosylation factor 4	0.378203	0.000153998
O00182	Galectin-9	0.369028	0.00521064
O95786	Antiviral innate immune response receptor RIG-I	0.365727	0.023273
O95571	Persulfide dioxygenase ETHE1, mitochondrial	0.363992	0.0362099
O60488	Long-chain-fatty-acid--CoA ligase 4	0.363314	0.0119202
Q15185	Prostaglandin E synthase 3	0.355998	0.00030318
P29590	Protein PML	0.354247	3.02762e-05
P48735	Isocitrate dehydrogenase [NADP], mitochondrial	0.352381	0.00305531
Q9Y6K5	2'-5'-oligoadenylate synthase 3	0.351538	0.000904695
P49006	MARCKS-related protein	0.351429	0.00388482
Q05655	Protein kinase C delta type	0.347317	0.0011606
P60842	Eukaryotic initiation factor 4A-I	0.346396	4.02366e-05
P52272	Heterogeneous nuclear ribonucleoprotein M	0.344687	1.86378e-05
Q08752	Peptidyl-prolyl cis-trans isomerase D	0.341422	0.0153943
O43681	ATPase GET3	0.336274	0.000447954
Q86UX7	Fermitin family homolog 3	0.332145	0.000194928
Q9H223	EH domain-containing protein 4	0.324003	0.000127266
Q00341	Vigilin	0.320248	0.00275817
P07203	Glutathione peroxidase 1	0.318766	0.00130008
P46459	Vesicle-fusing ATPase	0.317485	0.000460315
Q01813	ATP-dependent 6-phosphofructokinase, platelet type	0.312224	0.000612544
Q14012	Calcium/calmodulin-dependent protein kinase type 1	0.311217	0.000809499
O15523	ATP-dependent RNA helicase DDX3Y	0.310916	1.09296e-05
O60493	Sorting nexin-3	0.306407	0.00268781
Q9NR31	GTP-binding protein SAR1b	0.305786	1.25999e-05
P18077	60S ribosomal protein L35a	0.300558	0.0151121
Q14258	E3 ubiquitin/ISG15 ligase TRIM25	0.300424	6.25437e-05
P51570	Galactokinase	0.296972	0.00129379
P49588	Alanine--tRNA ligase, cytoplasmic	0.294765	0.000356887
O75534	Cold shock domain-containing protein E1	0.274336	0.000443284
P12268	Inosine-5'-monophosphate dehydrogenase 2	0.255643	1.12997e-06
P29350	Tyrosine-protein phosphatase non-receptor type 6	0.249589	0.00182077
Q9NT62	Ubiquitin-like-conjugating enzyme ATG3	0.241769	0.0340573
P30044	Peroxiredoxin-5, mitochondrial	0.239874	0.000591474
P57737	Coronin-7	0.180259	0.00712062
P49411	Elongation factor Tu, mitochondrial	0.151428	0.00173106
P99999	Cytochrome c	0.110607	0.0410029
Q9UIJ7	GTP:AMP phosphotransferase AK3, mitochondrial	0.0530069	0.000735539
