# Supplementary material for: Temporal Profiling of Host Proteome against Different M. tuberculosis Strains Reveals Delayed Epigenetic Orchestration
Source: Microorganisms. 2023 Dec 16;11(12):2998. doi: 10.3390/microorganisms11122998 (PMC10745383; doi:10.3390/microorganisms11122998)
Supplement: Supplementary file 1 [file microorganisms-11-02998-s001.zip › Table S6.xlsx]

## Sheet: Shared differential proteins
Common in "6h", "18h", "30h" and "42h"	Common in "18h", "30h" and "42h"	Common in "6h", "18h" and "42h"	Common in "6h" and "42h"	Common in "6h" and "30h"	Common in "6h" and "18h"	Common in "18h" and "42h"	Common in "18h" and "30h"	Common in "30h" and "42h"
Acidic leucine-rich nuclear phosphoprotein 32 family member B	Stonin-2	BH3-interacting domain death agonist	Integrin alpha-X	Protein ECT2	ATP synthase subunit g, mitochondrial	Prothymosin alpha	Coiled-coil domain-containing protein 175	Surfeit locus protein 4
	Perilipin-2		Protein FAM162A	Thioredoxin domain-containing protein 5	Procollagen-lysine,2-oxoglutarate 5-dioxygenase 1	Cytochrome c oxidase subunit 4 isoform 1, mitochondrial	Inter-alpha-trypsin inhibitor heavy chain H2	Cytochrome c oxidase subunit 6C
	Histone H3.1		Importin-5	Serotransferrin	Histone H2AX	ADP/ATP translocase 3	NADH dehydrogenase [ubiquinone] flavoprotein 2, mitochondrial	UDP-glucose:glycoprotein glucosyltransferase 1
	Voltage-dependent anion-selective channel protein 2		Ubiquitin-conjugating enzyme E2 D3	Proton channel OTOP3	Ras GTPase-activating protein-binding protein 2	26S proteasome non-ATPase regulatory subunit 1	Non-histone chromosomal protein HMG-14
	60 kDa heat shock protein, mitochondrial		Solute carrier family 25 member 3		Adapter SH3BGRL	Histone H4	Prolyl 4-hydroxylase subunit alpha-1
	Actin-related protein 2/3 complex subunit 2		Nucleolar RNA helicase 2		Pre-mRNA-processing factor 19	Dolichyl-diphosphooligosaccharide--protein glycosyltransferase subunit 1	Aspartate aminotransferase, mitochondrial
					Putative protein-lysine deacylase ABHD14B	ATP synthase F(0) complex subunit B1, mitochondrial	Eukaryotic initiation factor 4A-I
					Thioredoxin-dependent peroxide reductase, mitochondrial	Sideroflexin-1	Leucine-rich repeat flightless-interacting protein 2
						Dihydropyrimidinase-related protein 5	Peptidyl-prolyl cis-trans isomerase D
						GrpE protein homolog 1, mitochondrial	Oxygen-dependent coproporphyrinogen-III oxidase, mitochondrial
						Cytochrome b-c1 complex subunit Rieske, mitochondrial	Complement C3
						Kelch repeat and BTB domain-containing protein 3
						HLA class I histocompatibility antigen, A alpha chain
						6-phosphogluconolactonase
						Thioredoxin-like protein 1
						Aldo-keto reductase family 1 member A1
						Aldo-keto reductase family 1 member C2
						Stathmin
						Histone H2A type 2-C
